# Supplementary material for: Chromosome-Scale Genome Assembly of the Sheep-Biting Louse Bovicola ovis Using Nanopore Sequencing Data and Pore-C Analysis
Source: Int J Mol Sci. 2024 Jul 17;25(14):7824. doi: 10.3390/ijms25147824 (PMC11276745; doi:10.3390/ijms25147824)
Supplement: Supplementary file 1 [file ijms-25-07824-s001.zip › Supplementary File S1.xlsx]

## Sheet: Sheet1
query	seed_ortholog	evalue	score	eggNOG_OGs	max_annot_lvl	COG_category		Description	Preferred_name	GOs	EC	KEGG_ko	KEGG_Pathway	KEGG_Module	KEGG_Reaction	KEGG_rclass	BRITE	KEGG_TC	CAZy	BiGG_Reaction	PFAMs
B.ovis-320.00g000790.m01.polypeptide	7029.ACYPI061088-PA	1.28e-162	530.0	2CMP4@1|root,2QR56@2759|Eukaryota,3AGRF@33154|Opisthokonta,3BXKU@33208|Metazoa,3DEC2@33213|Bilateria	33208|Metazoa	S	Secondary Structure	Pao retrotransposon peptidase	-	-	-	-	-	-	-	-	-	-	-	-	DUF1758,Peptidase_A17,rve,zf-H2C2
B.ovis-320.00g001460.m01.polypeptide	7070.TC002041-PA	1.03e-39	142.0	COG2801@1|root,KOG0017@2759|Eukaryota,3AQAI@33154|Opisthokonta,3C2I1@33208|Metazoa,3DIYC@33213|Bilateria,4232I@6656|Arthropoda,3SRP6@50557|Insecta	33208|Metazoa	L	Replication and repair	transposition, RNA-mediated	-	-	-	-	-	-	-	-	-	-	-	-	-
B.ovis-320.00g020220.m01.polypeptide	69319.XP_008544509.1	1.66e-41	158.0	COG2801@1|root,KOG0017@2759|Eukaryota,39TC6@33154|Opisthokonta,3BHT2@33208|Metazoa,3D2MB@33213|Bilateria,41VKT@6656|Arthropoda,3SQJD@50557|Insecta,46JND@7399|Hymenoptera	33208|Metazoa	L	Replication and repair	nucleic acid binding	-	-	-	-	-	-	-	-	-	-	-	-	DUF1758,DUF1759,Peptidase_A17,rve
B.ovis-320.00g020270.m01.polypeptide	69319.XP_008551830.1	3.23e-24	99.8	COG2801@1|root,KOG0017@2759|Eukaryota,39TC6@33154|Opisthokonta,3BHT2@33208|Metazoa,3D2MB@33213|Bilateria,41VKT@6656|Arthropoda,3SQJD@50557|Insecta,46JND@7399|Hymenoptera	33208|Metazoa	L	Replication and repair	nucleic acid binding	-	-	-	-	-	-	-	-	-	-	-	-	DUF1758,DUF1759,Peptidase_A17,rve
B.ovis-320.00g020280.m01.polypeptide	69319.XP_008559699.1	4.86e-20	92.0	COG2801@1|root,KOG0017@2759|Eukaryota,39TC6@33154|Opisthokonta,3BHT2@33208|Metazoa,3D2MB@33213|Bilateria,41VKT@6656|Arthropoda,3SQJD@50557|Insecta,46JND@7399|Hymenoptera	33208|Metazoa	L	Replication and repair	nucleic acid binding	-	-	-	-	-	-	-	-	-	-	-	-	DUF1758,DUF1759,Peptidase_A17,rve
B.ovis-320.00g020340.m01.polypeptide	13249.RPRC011415-PA	1.17e-29	115.0	COG2801@1|root,KOG0017@2759|Eukaryota,39TC6@33154|Opisthokonta,3BHT2@33208|Metazoa,3D2MB@33213|Bilateria,41VKT@6656|Arthropoda,3SQCE@50557|Insecta	33208|Metazoa	L	Replication and repair	nucleic acid binding	-	-	-	-	-	-	-	-	-	-	-	-	DUF1758,DUF1759,Peptidase_A17
B.ovis-320.00g020500.m01.polypeptide	7213.XP_004520372.1	1.38e-07	60.5	COG2801@1|root,KOG0017@2759|Eukaryota,39TC6@33154|Opisthokonta,3BHT2@33208|Metazoa,3D2MB@33213|Bilateria,41VKT@6656|Arthropoda,3SQKU@50557|Insecta	33208|Metazoa	L	Replication and repair	nucleic acid binding	-	-	-	-	-	-	-	-	-	-	-	-	DUF1758,DUF1759,Peptidase_A17,rve
B.ovis-320.00g078340.m01.polypeptide	10224.XP_006817799.1	4.32e-16	86.3	2E7WW@1|root,2SEF2@2759|Eukaryota	2759|Eukaryota	S	Secondary Structure	Protein of unknown function (DUF1759)	-	-	-	-	-	-	-	-	-	-	-	-	DUF1758,DUF1759,rve
B.ovis-320.00g104120.m01.polypeptide	7029.ACYPI060228-PA	1.39e-249	758.0	2CMP4@1|root,2QR56@2759|Eukaryota,39VQX@33154|Opisthokonta,3BR69@33208|Metazoa,3D755@33213|Bilateria	33208|Metazoa	S	Secondary Structure	Pao retrotransposon peptidase	-	-	-	-	-	-	-	-	-	-	-	-	DUF1758,DUF1759,Peptidase_A17,RVT_1,rve
B.ovis-320.00g003710.m01.polypeptide	7213.XP_004529364.1	4.4e-51	194.0	COG2801@1|root,KOG0017@2759|Eukaryota,3AJ23@33154|Opisthokonta,3BXAV@33208|Metazoa,3DM3G@33213|Bilateria,421Z9@6656|Arthropoda,3STFZ@50557|Insecta,456IB@7147|Diptera	33208|Metazoa	L	Replication and repair	transposition, RNA-mediated	-	-	-	-	-	-	-	-	-	-	-	-	-
B.ovis-320.00g006200.m01.polypeptide	7029.ACYPI005752-PA	0.0	1029.0	COG2801@1|root,KOG0017@2759|Eukaryota,38F42@33154|Opisthokonta,3BA5H@33208|Metazoa,3CWAK@33213|Bilateria,41WI3@6656|Arthropoda,3SQDU@50557|Insecta,3EE82@33342|Paraneoptera	33208|Metazoa	L	Replication and repair	Integrase core domain	-	-	-	-	-	-	-	-	-	-	-	-	Baculo_F,RVT_1,Retrotrans_gag,gag-asp_proteas,rve,zf-CCHC,zf-H2C2
B.ovis-320.00g021250.m01.polypeptide	69319.XP_008548388.1	9.04e-249	735.0	COG2801@1|root,KOG0017@2759|Eukaryota,38VTV@33154|Opisthokonta,3C62P@33208|Metazoa,3DERR@33213|Bilateria,42CJK@6656|Arthropoda,3STG0@50557|Insecta,46KPV@7399|Hymenoptera	33208|Metazoa	OU	Post-translational modification, protein turnover, chaperone functions	Zinc knuckle	-	-	-	-	-	-	-	-	-	-	-	-	zf-CCHC
B.ovis-320.00g024700.m01.polypeptide	7260.FBpp0242785	1.99e-26	113.0	COG2801@1|root,2SA6K@2759|Eukaryota,38VR2@33154|Opisthokonta,3C60U@33208|Metazoa,3DM2N@33213|Bilateria,428B5@6656|Arthropoda,3STFY@50557|Insecta,4577M@7147|Diptera	33208|Metazoa	L	Replication and repair	transposition	-	-	-	-	-	-	-	-	-	-	-	-	SAP
B.ovis-320.00g025020.m01.polypeptide	13249.RPRC000622-PA	2.43e-28	125.0	COG0513@1|root,KOG0335@2759|Eukaryota	2759|Eukaryota	JKL	Tranlsation	helicase activity	-	-	3.6.4.13	ko:K09250,ko:K11594,ko:K20096	ko04622,ko05161,ko05203,map04622,map05161,map05203	-	-	-	ko00000,ko00001,ko01000,ko03000,ko03009,ko03019,ko03036,ko03041	-	-	-	DEAD,Helicase_C,zf-CCHC,zf-CCHC_3,zf-CCHC_4
B.ovis-320.00g049760.m01.polypeptide	69319.XP_008548388.1	3.58e-88	299.0	COG2801@1|root,KOG0017@2759|Eukaryota,38VTV@33154|Opisthokonta,3C62P@33208|Metazoa,3DERR@33213|Bilateria,42CJK@6656|Arthropoda,3STG0@50557|Insecta,46KPV@7399|Hymenoptera	33208|Metazoa	OU	Post-translational modification, protein turnover, chaperone functions	Zinc knuckle	-	-	-	-	-	-	-	-	-	-	-	-	zf-CCHC
B.ovis-320.00g058430.m01.polypeptide	13037.EHJ69075	5.6e-32	132.0	COG2801@1|root,2SA6K@2759|Eukaryota	2759|Eukaryota	L	Replication and repair	transposition	-	-	-	-	-	-	-	-	-	-	-	-	SAP,zf-CCHC
B.ovis-320.00g079820.m01.polypeptide	13037.EHJ71693	1.78e-29	115.0	KOG1048@1|root,KOG1048@2759|Eukaryota,391XH@33154|Opisthokonta,3C7DV@33208|Metazoa,3DNDZ@33213|Bilateria,424S8@6656|Arthropoda,3SU2E@50557|Insecta,44AHS@7088|Lepidoptera	33208|Metazoa	TW	Signal Transduction	cell-cell adhesion	-	-	-	-	-	-	-	-	-	-	-	-	-
B.ovis-320.00g091960.m01.polypeptide	69319.XP_008548388.1	1.25e-86	298.0	COG2801@1|root,KOG0017@2759|Eukaryota,38VTV@33154|Opisthokonta,3C62P@33208|Metazoa,3DERR@33213|Bilateria,42CJK@6656|Arthropoda,3STG0@50557|Insecta,46KPV@7399|Hymenoptera	33208|Metazoa	OU	Post-translational modification, protein turnover, chaperone functions	Zinc knuckle	-	-	-	-	-	-	-	-	-	-	-	-	zf-CCHC
B.ovis-320.00g092950.m01.polypeptide	7237.FBpp0285290	3.01e-13	67.8	KOG1048@1|root,KOG1048@2759|Eukaryota,3AQ21@33154|Opisthokonta,3C2QS@33208|Metazoa,3DI5E@33213|Bilateria,422YQ@6656|Arthropoda,3SRRB@50557|Insecta,456VZ@7147|Diptera	33208|Metazoa	TW	Signal Transduction	transposition, RNA-mediated	-	-	-	-	-	-	-	-	-	-	-	-	-
B.ovis-320.00g094020.m01.polypeptide	13037.EHJ69075	5.6e-32	132.0	COG2801@1|root,2SA6K@2759|Eukaryota	2759|Eukaryota	L	Replication and repair	transposition	-	-	-	-	-	-	-	-	-	-	-	-	SAP,zf-CCHC
B.ovis-320.00g100420.m01.polypeptide	13037.EHJ71693	1.34e-30	115.0	KOG1048@1|root,KOG1048@2759|Eukaryota,391XH@33154|Opisthokonta,3C7DV@33208|Metazoa,3DNDZ@33213|Bilateria,424S8@6656|Arthropoda,3SU2E@50557|Insecta,44AHS@7088|Lepidoptera	33208|Metazoa	TW	Signal Transduction	cell-cell adhesion	-	-	-	-	-	-	-	-	-	-	-	-	-
B.ovis-320.00g104280.m01.polypeptide	13249.RPRC000622-PA	1.13e-29	125.0	COG0513@1|root,KOG0335@2759|Eukaryota	2759|Eukaryota	JKL	Tranlsation	helicase activity	-	-	3.6.4.13	ko:K09250,ko:K11594,ko:K20096	ko04622,ko05161,ko05203,map04622,map05161,map05203	-	-	-	ko00000,ko00001,ko01000,ko03000,ko03009,ko03019,ko03036,ko03041	-	-	-	DEAD,Helicase_C,zf-CCHC,zf-CCHC_3,zf-CCHC_4
B.ovis-320.00g105790.m01.polypeptide	7370.XP_005185329.1	9.4e-44	155.0	KOG1048@1|root,KOG1048@2759|Eukaryota,3AQ21@33154|Opisthokonta,3C2QS@33208|Metazoa,3DI5E@33213|Bilateria,422YQ@6656|Arthropoda,3SRRB@50557|Insecta,456VZ@7147|Diptera	33208|Metazoa	TW	Signal Transduction	transposition, RNA-mediated	-	-	-	-	-	-	-	-	-	-	-	-	-
B.ovis-320.00g113420.m01.polypeptide	7213.XP_004529364.1	1.47e-53	194.0	COG2801@1|root,KOG0017@2759|Eukaryota,3AJ23@33154|Opisthokonta,3BXAV@33208|Metazoa,3DM3G@33213|Bilateria,421Z9@6656|Arthropoda,3STFZ@50557|Insecta,456IB@7147|Diptera	33208|Metazoa	L	Replication and repair	transposition, RNA-mediated	-	-	-	-	-	-	-	-	-	-	-	-	-
B.ovis-320.00g113430.m01.polypeptide	13249.RPRC000622-PA	2.41e-33	139.0	COG0513@1|root,KOG0335@2759|Eukaryota	2759|Eukaryota	JKL	Tranlsation	helicase activity	-	-	3.6.4.13	ko:K09250,ko:K11594,ko:K20096	ko04622,ko05161,ko05203,map04622,map05161,map05203	-	-	-	ko00000,ko00001,ko01000,ko03000,ko03009,ko03019,ko03036,ko03041	-	-	-	DEAD,Helicase_C,zf-CCHC,zf-CCHC_3,zf-CCHC_4
B.ovis-320.00g019980.m01.polypeptide	8090.ENSORLP00000025705	1.92e-10	62.0	2CTUA@1|root,2S4CJ@2759|Eukaryota	2759|Eukaryota	-	#N/A	-	-	-	-	-	-	-	-	-	-	-	-	-	-
B.ovis-320.00g001860.m01.polypeptide	136037.KDR09877	3.27e-85	268.0	28NWG@1|root,2QVGM@2759|Eukaryota,38K1H@33154|Opisthokonta,3BKEN@33208|Metazoa,3D36J@33213|Bilateria,41VSN@6656|Arthropoda,3SGVG@50557|Insecta	33208|Metazoa	S	Secondary Structure	Zona pellucida (ZP) domain	m	GO:0000902,GO:0000904,GO:0002009,GO:0002064,GO:0002165,GO:0003002,GO:0003382,GO:0003383,GO:0003674,GO:0005198,GO:0005214,GO:0005575,GO:0005623,GO:0005886,GO:0006928,GO:0006996,GO:0007010,GO:0007015,GO:0007155,GO:0007160,GO:0007275,GO:0007389,GO:0007444,GO:0007472,GO:0007476,GO:0007552,GO:0007560,GO:0008150,GO:0008360,GO:0008544,GO:0009653,GO:0009791,GO:0009886,GO:0009887,GO:0009888,GO:0009913,GO:…	-	-	-	-	-	-	-	-	-	-	Zona_pellucida
B.ovis-320.00g017510.m01.polypeptide	132113.XP_003486367.1	4.25e-30	117.0	2BU5U@1|root,2S22H@2759|Eukaryota,3A3TW@33154|Opisthokonta,3BS6B@33208|Metazoa,3D8QX@33213|Bilateria,41ZWM@6656|Arthropoda,3SN4N@50557|Insecta	33208|Metazoa	-	#N/A	-	-	-	-	-	-	-	-	-	-	-	-	-	Zona_pellucida
B.ovis-320.00g049270.m01.polypeptide	13249.RPRC012512-PA	1.72e-149	438.0	2CNDJ@1|root,2QVFB@2759|Eukaryota,39MN8@33154|Opisthokonta,3CP8H@33208|Metazoa,3E5D2@33213|Bilateria	33208|Metazoa	S	Secondary Structure	Transposase IS4	-	-	-	-	-	-	-	-	-	-	-	-	DDE_Tnp_1_7
B.ovis-320.00g069550.m01.polypeptide	13249.RPRC012512-PA	6.81e-103	317.0	2CNDJ@1|root,2QVFB@2759|Eukaryota,39MN8@33154|Opisthokonta,3CP8H@33208|Metazoa,3E5D2@33213|Bilateria	33208|Metazoa	S	Secondary Structure	Transposase IS4	-	-	-	-	-	-	-	-	-	-	-	-	DDE_Tnp_1_7
B.ovis-320.00g004260.m01.polypeptide	69319.XP_008552729.1	2.77e-56	200.0	2CN11@1|root,2QT83@2759|Eukaryota,38D3X@33154|Opisthokonta,3BDRF@33208|Metazoa,3CX54@33213|Bilateria,41XCG@6656|Arthropoda,3SIMU@50557|Insecta	33208|Metazoa	S	Secondary Structure	DNA-binding transcription factor activity, RNA polymerase II-specific	-	-	-	-	-	-	-	-	-	-	-	-	-
B.ovis-320.00g011490.m01.polypeptide	28377.ENSACAP00000018710	9.26e-312	862.0	2CN11@1|root,2QT83@2759|Eukaryota,38D3X@33154|Opisthokonta,3BDRF@33208|Metazoa,3CX54@33213|Bilateria,482YQ@7711|Chordata	33208|Metazoa	S	Secondary Structure	DNA-binding transcription factor activity, RNA polymerase II-specific	-	-	-	-	-	-	-	-	-	-	-	-	-
B.ovis-320.00g020390.m01.polypeptide	7029.ACYPI44692-PA	5.36e-133	423.0	KOG1075@1|root,KOG1075@2759|Eukaryota,39MYT@33154|Opisthokonta,3CPI0@33208|Metazoa,3E5NZ@33213|Bilateria	2759|Eukaryota	S	Secondary Structure	Reverse transcriptase (RNA-dependent DNA polymerase)	-	-	-	ko:K14297	ko03013,ko05164,map03013,map05164	M00427	-	-	ko00000,ko00001,ko00002,ko03019,ko03036	1.I.1	-	-	RVT_1,RVT_3,zf-RVT
B.ovis-320.00g035570.m01.polypeptide	51511.ENSCSAVP00000007306	1.12e-56	193.0	2CN11@1|root,2QT83@2759|Eukaryota,38D3X@33154|Opisthokonta,3BDRF@33208|Metazoa,3CX54@33213|Bilateria,4829R@7711|Chordata	33208|Metazoa	S	Secondary Structure	MYM-type Zinc finger with FCS sequence motif	ZMYM6	GO:0000981,GO:0003674,GO:0003676,GO:0003677,GO:0003700,GO:0005488,GO:0005575,GO:0005622,GO:0005623,GO:0005634,GO:0005654,GO:0005737,GO:0006355,GO:0006357,GO:0006996,GO:0007010,GO:0007275,GO:0008150,GO:0009889,GO:0009987,GO:0010468,GO:0010556,GO:0016043,GO:0019219,GO:0019222,GO:0022603,GO:0022604,GO:0031323,GO:0031326,GO:0031974,GO:0031981,GO:0032501,GO:0032502,GO:0043226,GO:0043227,GO:0043229,GO:…	-	-	-	-	-	-	-	-	-	-	zf-FCS
B.ovis-320.00g035580.m01.polypeptide	7029.ACYPI44692-PA	6.73e-67	232.0	KOG1075@1|root,KOG1075@2759|Eukaryota,39MYT@33154|Opisthokonta,3CPI0@33208|Metazoa,3E5NZ@33213|Bilateria	2759|Eukaryota	S	Secondary Structure	Reverse transcriptase (RNA-dependent DNA polymerase)	-	-	-	ko:K14297	ko03013,ko05164,map03013,map05164	M00427	-	-	ko00000,ko00001,ko00002,ko03019,ko03036	1.I.1	-	-	RVT_1,RVT_3,zf-RVT
B.ovis-320.00g035590.m01.polypeptide	7029.ACYPI28893-PA	1.19e-15	74.7	2CZQU@1|root,2SBAD@2759|Eukaryota,3AAQ6@33154|Opisthokonta,3BV67@33208|Metazoa	33208|Metazoa	S	Secondary Structure	hAT family C-terminal dimerisation region	-	-	-	-	-	-	-	-	-	-	-	-	Dimer_Tnp_hAT
B.ovis-320.00g041440.m01.polypeptide	7029.ACYPI44692-PA	2.42e-101	332.0	KOG1075@1|root,KOG1075@2759|Eukaryota,39MYT@33154|Opisthokonta,3CPI0@33208|Metazoa,3E5NZ@33213|Bilateria	2759|Eukaryota	S	Secondary Structure	Reverse transcriptase (RNA-dependent DNA polymerase)	-	-	-	ko:K14297	ko03013,ko05164,map03013,map05164	M00427	-	-	ko00000,ko00001,ko00002,ko03019,ko03036	1.I.1	-	-	RVT_1,RVT_3,zf-RVT
B.ovis-320.00g048850.m01.polypeptide	13249.RPRC014844-PA	4.4e-126	367.0	2D1GE@1|root,2SI1H@2759|Eukaryota,3AI7G@33154|Opisthokonta,3BWXE@33208|Metazoa,3DD7E@33213|Bilateria,429TK@6656|Arthropoda,3SZ8H@50557|Insecta,3ECP7@33342|Paraneoptera	33208|Metazoa	-	#N/A	-	-	-	-	-	-	-	-	-	-	-	-	-	-
B.ovis-320.00g051540.m01.polypeptide	7029.ACYPI082991-PA	3.06e-39	140.0	2EIB8@1|root,2SNSK@2759|Eukaryota,3AK8G@33154|Opisthokonta,3C016@33208|Metazoa,3DG39@33213|Bilateria	33208|Metazoa	-	#N/A	-	-	-	-	-	-	-	-	-	-	-	-	-	-
B.ovis-320.00g074510.m01.polypeptide	13249.RPRC014844-PA	1.11e-110	327.0	2D1GE@1|root,2SI1H@2759|Eukaryota,3AI7G@33154|Opisthokonta,3BWXE@33208|Metazoa,3DD7E@33213|Bilateria,429TK@6656|Arthropoda,3SZ8H@50557|Insecta,3ECP7@33342|Paraneoptera	33208|Metazoa	-	#N/A	-	-	-	-	-	-	-	-	-	-	-	-	-	-
B.ovis-320.00g074520.m01.polypeptide	7029.ACYPI082991-PA	3.3e-34	127.0	2EIB8@1|root,2SNSK@2759|Eukaryota,3AK8G@33154|Opisthokonta,3C016@33208|Metazoa,3DG39@33213|Bilateria	33208|Metazoa	-	#N/A	-	-	-	-	-	-	-	-	-	-	-	-	-	-
B.ovis-320.00g094990.m01.polypeptide	7029.ACYPI44692-PA	1.61e-162	504.0	KOG1075@1|root,KOG1075@2759|Eukaryota,39MYT@33154|Opisthokonta,3CPI0@33208|Metazoa,3E5NZ@33213|Bilateria	2759|Eukaryota	S	Secondary Structure	Reverse transcriptase (RNA-dependent DNA polymerase)	-	-	-	ko:K14297	ko03013,ko05164,map03013,map05164	M00427	-	-	ko00000,ko00001,ko00002,ko03019,ko03036	1.I.1	-	-	RVT_1,RVT_3,zf-RVT
B.ovis-320.00g004320.m01.polypeptide	121225.PHUM380500-PA	1.98e-70	247.0	KOG0606@1|root,KOG0606@2759|Eukaryota,38D7M@33154|Opisthokonta,3BI46@33208|Metazoa,3CTE3@33213|Bilateria,41X2P@6656|Arthropoda,3SJ5H@50557|Insecta,3E79W@33342|Paraneoptera	33208|Metazoa	T	Signal Transduction	Extension to Ser/Thr-type protein kinases	MASTL	GO:0000003,GO:0000086,GO:0000278,GO:0000280,GO:0002376,GO:0002520,GO:0002574,GO:0003674,GO:0003824,GO:0004672,GO:0004674,GO:0005488,GO:0005515,GO:0005575,GO:0005622,GO:0005623,GO:0005634,GO:0005635,GO:0005654,GO:0005737,GO:0005813,GO:0005815,GO:0005856,GO:0005886,GO:0006323,GO:0006464,GO:0006468,GO:0006793,GO:0006796,GO:0006807,GO:0006950,GO:0006974,GO:0006996,GO:0007049,GO:0007088,GO:0007127,GO:…	2.7.11.1	ko:K08789,ko:K16309	-	-	-	-	ko00000,ko01000,ko01001	-	-	-	Pkinase
B.ovis-320.00g004530.m01.polypeptide	121225.PHUM379760-PA	5.31e-51	174.0	KOG0316@1|root,KOG0316@2759|Eukaryota,38CA2@33154|Opisthokonta,3BD8E@33208|Metazoa,3CWMD@33213|Bilateria,41UAX@6656|Arthropoda,3SHM9@50557|Insecta,3E9FN@33342|Paraneoptera	33208|Metazoa	S	Secondary Structure	WD domain, G-beta repeat	WDR83	GO:0000165,GO:0000375,GO:0000377,GO:0000398,GO:0003674,GO:0005198,GO:0005488,GO:0005515,GO:0005575,GO:0005622,GO:0005623,GO:0005634,GO:0005681,GO:0005737,GO:0005768,GO:0006139,GO:0006396,GO:0006397,GO:0006464,GO:0006468,GO:0006725,GO:0006793,GO:0006796,GO:0006807,GO:0007154,GO:0007165,GO:0008150,GO:0008152,GO:0008380,GO:0009987,GO:0010008,GO:0010467,GO:0012505,GO:0016020,GO:0016070,GO:0016071,GO:…	-	ko:K13124	-	-	-	-	ko00000,ko03041	-	-	-	WD40
B.ovis-320.00g010290.m01.polypeptide	7029.ACYPI063871-PA	4.94e-10	68.9	KOG1075@1|root,KOG1075@2759|Eukaryota,39XVS@33154|Opisthokonta,3BM3S@33208|Metazoa	33208|Metazoa	L	Replication and repair	transposition, RNA-mediated	-	-	-	-	-	-	-	-	-	-	-	-	Exo_endo_phos_2,RVT_1
B.ovis-320.00g020445.m01.polypeptide	7425.NV30619-PA	2.38e-10	60.8	KOG1075@1|root,KOG1075@2759|Eukaryota,39XVS@33154|Opisthokonta,3BM3S@33208|Metazoa,3DD47@33213|Bilateria,421YB@6656|Arthropoda,3SM8V@50557|Insecta	33208|Metazoa	S	Secondary Structure	Ribonuclease H protein	-	-	-	-	-	-	-	-	-	-	-	-	Exo_endo_phos_2,RVT_1
B.ovis-320.00g020630.m01.polypeptide	7070.TC008558-PA	6.09e-11	68.9	KOG1075@1|root,KOG1075@2759|Eukaryota	2759|Eukaryota	E	Amino Acid metabolis and transport	Ribonuclease H protein	-	-	-	-	-	-	-	-	-	-	-	-	Exo_endo_phos_2,RVT_1
B.ovis-320.00g052180.m01.polypeptide	7029.ACYPI27916-PA	4.87e-08	60.1	KOG1075@1|root,KOG1075@2759|Eukaryota,39XVS@33154|Opisthokonta,3BM3S@33208|Metazoa,3DD47@33213|Bilateria,421YB@6656|Arthropoda,3SM8V@50557|Insecta	33208|Metazoa	S	Secondary Structure	Ribonuclease H protein	-	-	-	-	-	-	-	-	-	-	-	-	Exo_endo_phos_2,RVT_1
B.ovis-320.00g074390.m01.polypeptide	7029.ACYPI073132-PA	8.11e-31	135.0	KOG1075@1|root,KOG1075@2759|Eukaryota	2759|Eukaryota	E	Amino Acid metabolis and transport	Ribonuclease H protein	-	-	-	-	-	-	-	-	-	-	-	-	Exo_endo_phos_2,RVT_1
B.ovis-320.00g074400.m01.polypeptide	7425.NV23663-PA	5.58e-08	61.2	2D8S8@1|root,2TBB1@2759|Eukaryota,396GM@33154|Opisthokonta,3CAV4@33208|Metazoa,3DHYT@33213|Bilateria,4287M@6656|Arthropoda,3SRQ7@50557|Insecta	7425.NV23663-PA|-	S	Secondary Structure	Endonuclease-reverse transcriptase	-	-	-	-	-	-	-	-	-	-	-	-	-
B.ovis-320.00g098090.m01.polypeptide	7029.ACYPI063871-PA	4.94e-10	68.9	KOG1075@1|root,KOG1075@2759|Eukaryota,39XVS@33154|Opisthokonta,3BM3S@33208|Metazoa	33208|Metazoa	L	Replication and repair	transposition, RNA-mediated	-	-	-	-	-	-	-	-	-	-	-	-	Exo_endo_phos_2,RVT_1
B.ovis-320.00g019880.m01.polypeptide	121225.PHUM500400-PA	4.68e-100	321.0	COG2303@1|root,KOG1238@2759|Eukaryota,39WSM@33154|Opisthokonta,3BJT9@33208|Metazoa,3D24A@33213|Bilateria,41TJU@6656|Arthropoda,3SGJV@50557|Insecta,3E9MQ@33342|Paraneoptera	33208|Metazoa	E	Amino Acid metabolis and transport	GMC oxidoreductase	-	-	1.1.3.49	ko:K21270	-	-	-	-	ko00000,ko01000	-	-	-	GMC_oxred_C,GMC_oxred_N
B.ovis-320.00g054060.m01.polypeptide	13735.ENSPSIP00000004813	3.56e-39	148.0	KOG3105@1|root,KOG3105@2759|Eukaryota,38HJW@33154|Opisthokonta,3BCG5@33208|Metazoa,3CXR0@33213|Bilateria,483WR@7711|Chordata,48W5R@7742|Vertebrata	33208|Metazoa	BD	Chromatin Structure and dynamics	positive regulation of canonical Wnt signaling pathway	-	-	-	-	-	-	-	-	-	-	-	-	CENP-B_N,DDE_1,HTH_Tnp_Tc5
B.ovis-320.00g067760.m01.polypeptide	8049.ENSGMOP00000021747	8.5e-19	84.0	28PS4@1|root,2QWEM@2759|Eukaryota,39STS@33154|Opisthokonta,3BM2D@33208|Metazoa,3D4ZE@33213|Bilateria,48DF9@7711|Chordata,498UM@7742|Vertebrata,4A4ND@7898|Actinopterygii	33208|Metazoa	S	Secondary Structure	piggyBac transposable element-derived protein 4-like	-	-	-	-	-	-	-	-	-	-	-	-	DDE_Tnp_1_7
B.ovis-320.00g087270.m01.polypeptide	69293.ENSGACP00000001850	1.51e-14	73.6	28PS4@1|root,2QWEM@2759|Eukaryota,39STS@33154|Opisthokonta,3BM2D@33208|Metazoa	33208|Metazoa	S	Secondary Structure	Transposase IS4	-	-	-	-	-	-	-	-	-	-	-	-	DDE_Tnp_1_7
B.ovis-320.00g004400.m01.polypeptide	67593.Physo127060	3.01e-37	141.0	2CTEU@1|root,2RG3Z@2759|Eukaryota,3QI5S@4776|Peronosporales	4776|Peronosporales	S	Secondary Structure	DDE superfamily endonuclease	-	-	-	-	-	-	-	-	-	-	-	-	DDE_3
B.ovis-320.00g054980.m01.polypeptide	4787.PITG_10925T0	9.43e-18	83.6	COG3415@1|root,2RG3Y@2759|Eukaryota,3QHP1@4776|Peronosporales	4776|Peronosporales	L	Replication and repair	DDE superfamily endonuclease	-	-	-	-	-	-	-	-	-	-	-	-	DDE_3
B.ovis-320.00g108290.m01.polypeptide	67593.Physo127060	1.5e-56	192.0	2CTEU@1|root,2RG3Z@2759|Eukaryota,3QI5S@4776|Peronosporales	4776|Peronosporales	S	Secondary Structure	DDE superfamily endonuclease	-	-	-	-	-	-	-	-	-	-	-	-	DDE_3
B.ovis-320.00g010650.m01.polypeptide	7668.SPU_020372-tr	1.26e-27	113.0	COG2801@1|root,2QRZU@2759|Eukaryota,3ATFZ@33154|Opisthokonta,3C3E8@33208|Metazoa,3DK9Z@33213|Bilateria	33208|Metazoa	L	Replication and repair	transposition	-	-	-	-	-	-	-	-	-	-	-	-	rve
B.ovis-320.00g010670.m01.polypeptide	400682.PAC_15708359	1.18e-41	152.0	COG2801@1|root,KOG0017@2759|Eukaryota,38F42@33154|Opisthokonta,3BI8I@33208|Metazoa	33208|Metazoa	L	Replication and repair	retrotransposable element Tf2 155 kDa protein type 1-like	-	-	-	-	-	-	-	-	-	-	-	-	RVT_1,rve
B.ovis-320.00g047180.m01.polypeptide	400682.PAC_15700899	5.22e-75	259.0	COG2801@1|root,KOG0017@2759|Eukaryota,38F42@33154|Opisthokonta,3BA5H@33208|Metazoa	33208|Metazoa	OU	Post-translational modification, protein turnover, chaperone functions	K02A2.6-like	-	-	-	-	-	-	-	-	-	-	-	-	RVT_1,SCAN,rve,zf-CCHC,zf-H2C2
B.ovis-320.00g053750.m01.polypeptide	7668.SPU_014999-tr	2.95e-280	828.0	COG2801@1|root,KOG0017@2759|Eukaryota,38F42@33154|Opisthokonta,3BI8I@33208|Metazoa,3D5CW@33213|Bilateria	33208|Metazoa	L	Replication and repair	retrotransposable element Tf2 155 kDa protein type 1-like	-	-	-	-	-	-	-	-	-	-	-	-	RVT_1,rve
B.ovis-320.00g064470.m01.polypeptide	7955.ENSDARP00000110408	8.42e-90	324.0	COG2801@1|root,KOG0017@2759|Eukaryota,38F42@33154|Opisthokonta,3BA5H@33208|Metazoa,3CWAK@33213|Bilateria,48B0V@7711|Chordata,499U9@7742|Vertebrata,4A6MN@7898|Actinopterygii	33208|Metazoa	L	Replication and repair	K02A2.6-like	GIN1	-	-	-	-	-	-	-	-	-	-	-	RVT_1,SCAN,rve,zf-CCHC,zf-H2C2
B.ovis-320.00g113920.m01.polypeptide	400682.PAC_15708359	9.86e-35	145.0	COG2801@1|root,KOG0017@2759|Eukaryota,38F42@33154|Opisthokonta,3BI8I@33208|Metazoa	33208|Metazoa	L	Replication and repair	retrotransposable element Tf2 155 kDa protein type 1-like	-	-	-	-	-	-	-	-	-	-	-	-	RVT_1,rve
B.ovis-320.00g007720.m01.polypeptide	13249.RPRC006047-PA	9.84e-17	81.3	COG1028@1|root,KOG1205@2759|Eukaryota,38HW1@33154|Opisthokonta,3BFJM@33208|Metazoa,3CYPY@33213|Bilateria,41VEC@6656|Arthropoda,3SK1Z@50557|Insecta,3E9B4@33342|Paraneoptera	33208|Metazoa	Q	Secondary Structure	Enoyl-(Acyl carrier protein) reductase	DHRS7	-	-	ko:K11165	-	-	-	-	ko00000,ko01000	-	-	-	adh_short
B.ovis-320.00g107830.m01.polypeptide	13249.RPRC006047-PA	4.75e-18	85.1	COG1028@1|root,KOG1205@2759|Eukaryota,38HW1@33154|Opisthokonta,3BFJM@33208|Metazoa,3CYPY@33213|Bilateria,41VEC@6656|Arthropoda,3SK1Z@50557|Insecta,3E9B4@33342|Paraneoptera	33208|Metazoa	Q	Secondary Structure	Enoyl-(Acyl carrier protein) reductase	DHRS7	-	-	ko:K11165	-	-	-	-	ko00000,ko01000	-	-	-	adh_short
B.ovis-320.00g026250.m01.polypeptide	7370.XP_005175626.1	6.2e-15	81.6	2CMP4@1|root,2QR56@2759|Eukaryota,39VQX@33154|Opisthokonta,3BR69@33208|Metazoa,3D755@33213|Bilateria,4230R@6656|Arthropoda,3T04Y@50557|Insecta	33208|Metazoa	S	Secondary Structure	Pao retrotransposon peptidase	-	-	-	-	-	-	-	-	-	-	-	-	DUF1758,DUF1759,Peptidase_A17,rve
B.ovis-320.00g039610.m01.polypeptide	7029.ACYPI45053-PA	4e-16	79.3	KOG1075@1|root,KOG1075@2759|Eukaryota	2759|Eukaryota	E	Amino Acid metabolis and transport	Ribonuclease H protein	-	-	-	ko:K03671	ko04621,ko05418,map04621,map05418	-	-	-	ko00000,ko00001,ko03110	-	-	-	RVT_1
B.ovis-320.00g100340.m01.polypeptide	7029.ACYPI53880-PA	1.13e-33	137.0	KOG1075@1|root,KOG1075@2759|Eukaryota	2759|Eukaryota	E	Amino Acid metabolis and transport	Ribonuclease H protein	-	-	-	-	-	-	-	-	-	-	-	-	RVT_1
B.ovis-320.00g010230.m01.polypeptide	7668.SPU_010867-tr	2.37e-09	62.4	KOG1075@1|root,KOG1075@2759|Eukaryota	2759|Eukaryota	E	Amino Acid metabolis and transport	Ribonuclease H protein	-	-	-	-	-	-	-	-	-	-	-	-	zf-RVT
B.ovis-320.00g065350.m01.polypeptide	215358.XP_010748333.1	5.81e-46	170.0	KOG0583@1|root,KOG1075@1|root,KOG0583@2759|Eukaryota,KOG1075@2759|Eukaryota	2759|Eukaryota	E	Amino Acid metabolis and transport	Ribonuclease H protein	-	-	2.7.11.1	ko:K04702,ko:K08806,ko:K08807	ko04630,ko04933,ko05200,ko05206,ko05221,map04630,map04933,map05200,map05206,map05221	-	-	-	ko00000,ko00001,ko01000,ko01001	-	-	-	Pkinase,RVT_1
B.ovis-320.00g010250.m01.polypeptide	7668.SPU_017821-tr	2.62e-16	81.3	KOG1075@1|root,KOG1075@2759|Eukaryota,3A2AS@33154|Opisthokonta,3BQXW@33208|Metazoa,3D7U3@33213|Bilateria	33208|Metazoa	S	Secondary Structure	Reverse transcriptase (RNA-dependent DNA polymerase)	-	-	-	-	-	-	-	-	-	-	-	-	RVT_1
B.ovis-320.00g098110.m01.polypeptide	28377.ENSACAP00000022749	2.78e-13	69.7	KOG1075@1|root,KOG1075@2759|Eukaryota,3A2AS@33154|Opisthokonta,3BQXW@33208|Metazoa,3D7U3@33213|Bilateria,48HBX@7711|Chordata,49D5V@7742|Vertebrata	33208|Metazoa	S	Secondary Structure	Reverse transcriptase (RNA-dependent DNA polymerase)	-	-	-	-	-	-	-	-	-	-	-	-	RVT_1
B.ovis-320.00g114160.m01.polypeptide	7668.SPU_017821-tr	4.17e-11	65.5	KOG1075@1|root,KOG1075@2759|Eukaryota,3A2AS@33154|Opisthokonta,3BQXW@33208|Metazoa,3D7U3@33213|Bilateria	33208|Metazoa	S	Secondary Structure	Reverse transcriptase (RNA-dependent DNA polymerase)	-	-	-	-	-	-	-	-	-	-	-	-	RVT_1
B.ovis-320.00g010270.m01.polypeptide	8010.XP_010867734.1	3.48e-36	132.0	COG5059@1|root,KOG0245@2759|Eukaryota,38BIX@33154|Opisthokonta,3B9WY@33208|Metazoa,3CT78@33213|Bilateria,48869@7711|Chordata,48VRD@7742|Vertebrata,49TMM@7898|Actinopterygii	33208|Metazoa	Z	Cytoskeleton	Belongs to the TRAFAC class myosin-kinesin ATPase superfamily. Kinesin family	KIF1C	GO:0003674,GO:0003774,GO:0003777,GO:0003824,GO:0005575,GO:0005622,GO:0005623,GO:0005737,GO:0005783,GO:0005794,GO:0005856,GO:0005871,GO:0005875,GO:0006810,GO:0006890,GO:0006928,GO:0007017,GO:0007018,GO:0008088,GO:0008089,GO:0008090,GO:0008150,GO:0009987,GO:0010970,GO:0012505,GO:0015630,GO:0016192,GO:0016462,GO:0016482,GO:0016787,GO:0016817,GO:0016818,GO:0016887,GO:0017111,GO:0030705,GO:0032252,GO:…	-	ko:K10392	-	-	-	-	ko00000,ko04812	-	-	-	DUF3694,FHA,Kinesin,Kinesin_assoc
B.ovis-320.00g088090.m01.polypeptide	121225.PHUM127680-PA	1.05e-115	357.0	COG5059@1|root,KOG0239@2759|Eukaryota,38D7J@33154|Opisthokonta,3BABC@33208|Metazoa,3CTH1@33213|Bilateria,41UDJ@6656|Arthropoda,3SIVH@50557|Insecta	33208|Metazoa	Z	Cytoskeleton	Belongs to the TRAFAC class myosin-kinesin ATPase superfamily. Kinesin family	KIFC1	GO:0000003,GO:0000022,GO:0000070,GO:0000166,GO:0000212,GO:0000226,GO:0000278,GO:0000280,GO:0000819,GO:0000922,GO:0001578,GO:0003674,GO:0003774,GO:0003777,GO:0003824,GO:0005488,GO:0005515,GO:0005524,GO:0005575,GO:0005622,GO:0005623,GO:0005634,GO:0005737,GO:0005813,GO:0005815,GO:0005819,GO:0005856,GO:0005871,GO:0005874,GO:0005875,GO:0005876,GO:0006403,GO:0006810,GO:0006928,GO:0006996,GO:0007010,GO:…	-	ko:K10405	-	-	-	-	ko00000,ko03036,ko04812	-	-	-	Kinesin,Microtub_bd
B.ovis-320.00g098100.m01.polypeptide	7668.SPU_018388-tr	4.03e-35	129.0	COG5059@1|root,KOG0245@2759|Eukaryota,38BIX@33154|Opisthokonta,3B9WY@33208|Metazoa,3CT78@33213|Bilateria	33208|Metazoa	Z	Cytoskeleton	anterograde neuronal dense core vesicle transport	KIF1C	GO:0003674,GO:0003774,GO:0003777,GO:0003824,GO:0005575,GO:0005622,GO:0005623,GO:0005737,GO:0005783,GO:0005794,GO:0005856,GO:0005871,GO:0005875,GO:0006810,GO:0006890,GO:0006928,GO:0007017,GO:0007018,GO:0008088,GO:0008089,GO:0008090,GO:0008150,GO:0009987,GO:0010970,GO:0012505,GO:0015630,GO:0016192,GO:0016462,GO:0016482,GO:0016787,GO:0016817,GO:0016818,GO:0016887,GO:0017111,GO:0030705,GO:0032252,GO:…	-	ko:K10392	-	-	-	-	ko00000,ko04812	-	-	-	DUF3694,FHA,Kinesin,Kinesin_assoc
B.ovis-320.00g116280.m01.polypeptide	7070.TC005733-PA	1.14e-57	201.0	COG5059@1|root,KOG0242@2759|Eukaryota,38B6U@33154|Opisthokonta,3BADB@33208|Metazoa,3D07P@33213|Bilateria,41WYK@6656|Arthropoda,3SJPN@50557|Insecta	33208|Metazoa	Z	Cytoskeleton	Belongs to the TRAFAC class myosin-kinesin ATPase superfamily. Kinesin family	KIF19	GO:0000003,GO:0000226,GO:0003674,GO:0003774,GO:0003777,GO:0003824,GO:0005575,GO:0005622,GO:0005623,GO:0005856,GO:0005871,GO:0005875,GO:0005929,GO:0006928,GO:0006996,GO:0007010,GO:0007017,GO:0007018,GO:0007019,GO:0007610,GO:0008150,GO:0008574,GO:0009987,GO:0010938,GO:0015630,GO:0016043,GO:0016462,GO:0016787,GO:0016817,GO:0016818,GO:0016887,GO:0017111,GO:0018991,GO:0019098,GO:0022411,GO:0022414,GO:…	-	ko:K10401	-	-	-	-	ko00000,ko04812	-	-	-	Kinesin
B.ovis-320.00g011070.m01.polypeptide	121225.PHUM531970-PA	0.0	1284.0	COG2801@1|root,KOG0017@2759|Eukaryota,38F42@33154|Opisthokonta,3BA5H@33208|Metazoa,3CWAK@33213|Bilateria,41WI3@6656|Arthropoda,3SIRK@50557|Insecta,3ECJT@33342|Paraneoptera	33208|Metazoa	O	Post-translational modification, protein turnover, chaperone functions	K02A2.6-like	-	-	-	-	-	-	-	-	-	-	-	-	Baculo_F,RVT_1,rve
B.ovis-320.00g011110.m01.polypeptide	132113.XP_003488977.1	9.61e-61	216.0	28PUT@1|root,2QWHD@2759|Eukaryota,38EA4@33154|Opisthokonta,3BMU4@33208|Metazoa,3CZSB@33213|Bilateria,420QI@6656|Arthropoda,3SP2M@50557|Insecta	33208|Metazoa	S	Secondary Structure	PiggyBac transposable element-derived protein 4-like	-	-	-	-	-	-	-	-	-	-	-	-	DDE_Tnp_1_7,Tnp_zf-ribbon_2
B.ovis-320.00g013160.m01.polypeptide	121225.PHUM531970-PA	0.0	1153.0	COG2801@1|root,KOG0017@2759|Eukaryota,38F42@33154|Opisthokonta,3BA5H@33208|Metazoa,3CWAK@33213|Bilateria,41WI3@6656|Arthropoda,3SIRK@50557|Insecta,3ECJT@33342|Paraneoptera	33208|Metazoa	O	Post-translational modification, protein turnover, chaperone functions	K02A2.6-like	-	-	-	-	-	-	-	-	-	-	-	-	Baculo_F,RVT_1,rve
B.ovis-320.00g062060.m01.polypeptide	121225.PHUM531970-PA	1.38e-163	511.0	COG2801@1|root,KOG0017@2759|Eukaryota,38F42@33154|Opisthokonta,3BA5H@33208|Metazoa,3CWAK@33213|Bilateria,41WI3@6656|Arthropoda,3SIRK@50557|Insecta,3ECJT@33342|Paraneoptera	33208|Metazoa	O	Post-translational modification, protein turnover, chaperone functions	K02A2.6-like	-	-	-	-	-	-	-	-	-	-	-	-	Baculo_F,RVT_1,rve
B.ovis-320.00g067670.m01.polypeptide	7070.TC014853-PA	4.5e-50	180.0	COG2801@1|root,KOG0017@2759|Eukaryota,38F42@33154|Opisthokonta,3BA5H@33208|Metazoa,3CWAK@33213|Bilateria,41WI3@6656|Arthropoda,3SIRK@50557|Insecta	33208|Metazoa	O	Post-translational modification, protein turnover, chaperone functions	K02A2.6-like	-	-	-	-	-	-	-	-	-	-	-	-	Baculo_F,RVT_1,rve
B.ovis-320.00g074280.m01.polypeptide	121225.PHUM531970-PA	6.88e-112	379.0	COG2801@1|root,KOG0017@2759|Eukaryota,38F42@33154|Opisthokonta,3BA5H@33208|Metazoa,3CWAK@33213|Bilateria,41WI3@6656|Arthropoda,3SIRK@50557|Insecta,3ECJT@33342|Paraneoptera	33208|Metazoa	O	Post-translational modification, protein turnover, chaperone functions	K02A2.6-like	-	-	-	-	-	-	-	-	-	-	-	-	Baculo_F,RVT_1,rve
B.ovis-320.00g019380.m01.polypeptide	103372.F4WUJ8	9.85e-09	61.6	2D35R@1|root,2SQAR@2759|Eukaryota,3AKTR@33154|Opisthokonta,3C0IM@33208|Metazoa,3DH1U@33213|Bilateria,422FD@6656|Arthropoda,3SPX2@50557|Insecta,46MSJ@7399|Hymenoptera	103372.F4WUJ8|-	-	#N/A	-	-	-	-	-	-	-	-	-	-	-	-	-	-
B.ovis-320.00g111980.m01.polypeptide	121225.PHUM291320-PA	4.89e-49	176.0	2BWHM@1|root,2QR27@2759|Eukaryota,38DSG@33154|Opisthokonta,3BINW@33208|Metazoa,3D49P@33213|Bilateria,41WAW@6656|Arthropoda,3SGHB@50557|Insecta,3E8AH@33342|Paraneoptera	33208|Metazoa	P	Inorganic ion transport and metabolism	Structural component of the gap junctions	Inx2	GO:0000003,GO:0002009,GO:0003006,GO:0003674,GO:0005215,GO:0005243,GO:0005575,GO:0005623,GO:0005886,GO:0005911,GO:0005921,GO:0006810,GO:0007154,GO:0007275,GO:0007276,GO:0007281,GO:0007283,GO:0007292,GO:0007293,GO:0007440,GO:0008150,GO:0008283,GO:0009653,GO:0009790,GO:0009888,GO:0009987,GO:0010496,GO:0015267,GO:0016020,GO:0016021,GO:0016324,GO:0016327,GO:0016331,GO:0019827,GO:0019953,GO:0022412,GO:…	-	ko:K22037	-	-	-	-	ko00000,ko02000	1.A.25.1	-	-	Innexin
B.ovis-320.00g011130.m01.polypeptide	225400.XP_006775986.1	2.47e-29	120.0	28PUT@1|root,2QWHD@2759|Eukaryota,38EA4@33154|Opisthokonta,3BMU4@33208|Metazoa,3CZSB@33213|Bilateria,48FQU@7711|Chordata,49C6U@7742|Vertebrata,3JPND@40674|Mammalia	33208|Metazoa	S	Secondary Structure	Transposase IS4	PGBD4	-	-	-	-	-	-	-	-	-	-	-	DDE_Tnp_1_7,Tnp_zf-ribbon_2
B.ovis-320.00g097900.m01.polypeptide	13037.EHJ63584	6.78e-132	381.0	28P4Z@1|root,2QVRU@2759|Eukaryota,38G0P@33154|Opisthokonta,3BGQ6@33208|Metazoa,3CZYD@33213|Bilateria,4224W@6656|Arthropoda,3SNFM@50557|Insecta	33208|Metazoa	S	Secondary Structure	piggyBac transposable element-derived protein	-	-	-	-	-	-	-	-	-	-	-	-	DDE_Tnp_1_7
B.ovis-320.00g012960.m01.polypeptide	136037.KDR11436	2.3e-10	64.3	2E20Z@1|root,2S9A2@2759|Eukaryota,3A86I@33154|Opisthokonta,3BU9X@33208|Metazoa,3DAQY@33213|Bilateria,4217B@6656|Arthropoda,3SPB5@50557|Insecta	33208|Metazoa	-	#N/A	-	-	-	-	-	-	-	-	-	-	-	-	-	-
B.ovis-320.00g013650.m01.polypeptide	121225.PHUM217590-PA	8.8e-66	211.0	KOG3510@1|root,KOG3510@2759|Eukaryota,39VZU@33154|Opisthokonta,3BFJ8@33208|Metazoa,3D3GU@33213|Bilateria,41VWT@6656|Arthropoda,3SJ1P@50557|Insecta,3EBYJ@33342|Paraneoptera	33208|Metazoa	T	Signal Transduction	Immunoglobulin C-2 Type	-	GO:0005575,GO:0005623,GO:0005886,GO:0005887,GO:0005911,GO:0005918,GO:0007043,GO:0008150,GO:0009987,GO:0016020,GO:0016021,GO:0016043,GO:0019991,GO:0022607,GO:0030054,GO:0031224,GO:0031226,GO:0034329,GO:0034330,GO:0043296,GO:0043297,GO:0044085,GO:0044425,GO:0044459,GO:0044464,GO:0045216,GO:0050808,GO:0070160,GO:0071840,GO:0071944	-	-	-	-	-	-	-	-	-	-	I-set,Ig_3,ig
B.ovis-320.00g026930.m01.polypeptide	121225.PHUM036550-PA	7.11e-48	165.0	KOG3510@1|root,KOG3510@2759|Eukaryota,39WSX@33154|Opisthokonta,3BNV7@33208|Metazoa,3D0KF@33213|Bilateria,41Y95@6656|Arthropoda,3SJNC@50557|Insecta	33208|Metazoa	T	Signal Transduction	Immunoglobulin domain	-	GO:0005575,GO:0005623,GO:0005886,GO:0005887,GO:0005911,GO:0005918,GO:0007043,GO:0008150,GO:0009987,GO:0016020,GO:0016021,GO:0016043,GO:0019991,GO:0022607,GO:0030054,GO:0031224,GO:0031226,GO:0031252,GO:0031253,GO:0031256,GO:0032589,GO:0034329,GO:0034330,GO:0042995,GO:0043005,GO:0043296,GO:0043297,GO:0044085,GO:0044425,GO:0044459,GO:0044463,GO:0044464,GO:0045216,GO:0050808,GO:0070160,GO:0071840,GO:…	-	-	-	-	-	-	-	-	-	-	I-set,Ig_3,ig
B.ovis-320.00g042720.m01.polypeptide	13249.RPRC011416-PA	8.17e-12	63.2	KOG3510@1|root,KOG3510@2759|Eukaryota	2759|Eukaryota	S	Secondary Structure	cell adhesion	-	-	-	-	-	-	-	-	-	-	-	-	-
B.ovis-320.00g015430.m01.polypeptide	10224.XP_002739189.1	8.44e-21	88.6	2E1X2@1|root,2S96H@2759|Eukaryota,3A3MU@33154|Opisthokonta,3BTR6@33208|Metazoa,3E6IC@33213|Bilateria	33208|Metazoa	S	Secondary Structure	Transmembrane protein 42	TMEM42	-	-	-	-	-	-	-	-	-	-	-	EamA
B.ovis-320.00g117920.m01.polypeptide	10224.XP_002739189.1	8.44e-21	88.6	2E1X2@1|root,2S96H@2759|Eukaryota,3A3MU@33154|Opisthokonta,3BTR6@33208|Metazoa,3E6IC@33213|Bilateria	33208|Metazoa	S	Secondary Structure	Transmembrane protein 42	TMEM42	-	-	-	-	-	-	-	-	-	-	-	EamA
B.ovis-320.00g056760.m01.polypeptide	121225.PHUM361870-PA	4.36e-74	265.0	KOG1721@1|root,KOG1721@2759|Eukaryota,38BZ9@33154|Opisthokonta,3BA9A@33208|Metazoa,3CT35@33213|Bilateria,4226W@6656|Arthropoda,3SR57@50557|Insecta,3EC0C@33342|Paraneoptera	33208|Metazoa	S	Secondary Structure	Zinc finger protein	-	-	-	ko:K09228	-	-	-	-	ko00000,ko03000	-	-	-	zf-AD,zf-C2H2,zf-C2H2_4,zf-C2H2_6,zf-met
B.ovis-320.00g082620.m01.polypeptide	136037.KDR13602	2.94e-21	105.0	KOG1721@1|root,KOG1721@2759|Eukaryota,3AGJD@33154|Opisthokonta,3BXJA@33208|Metazoa,3DDYS@33213|Bilateria,42289@6656|Arthropoda,3SQI6@50557|Insecta	33208|Metazoa	S	Secondary Structure	C2H2-type zinc finger	-	-	-	-	-	-	-	-	-	-	-	-	zf-AD,zf-C2H2,zf-C2H2_4,zf-C2H2_6
B.ovis-320.00g082650.m01.polypeptide	7165.AGAP005484-PA	2.77e-16	88.6	KOG1721@1|root,KOG1721@2759|Eukaryota,3AKZ4@33154|Opisthokonta,3C0KF@33208|Metazoa,3DGM6@33213|Bilateria,422JF@6656|Arthropoda,3SQHT@50557|Insecta,44YZW@7147|Diptera,45CHS@7148|Nematocera	33208|Metazoa	S	Secondary Structure	Zinc-finger associated domain (zf-AD)	-	GO:0000976,GO:0001067,GO:0003674,GO:0003676,GO:0003677,GO:0003690,GO:0003700,GO:0005488,GO:0005575,GO:0005622,GO:0005623,GO:0005634,GO:0006355,GO:0008150,GO:0009889,GO:0010468,GO:0010556,GO:0019219,GO:0019222,GO:0031323,GO:0031326,GO:0043226,GO:0043227,GO:0043229,GO:0043231,GO:0043565,GO:0044212,GO:0044424,GO:0044464,GO:0050789,GO:0050794,GO:0051171,GO:0051252,GO:0060255,GO:0065007,GO:0080090,GO:…	-	-	-	-	-	-	-	-	-	-	zf-AD,zf-C2H2,zf-C2H2_4,zf-C2H2_6,zf-met
B.ovis-320.00g100320.m01.polypeptide	136037.KDR22254	3.35e-169	507.0	KOG3566@1|root,KOG3566@2759|Eukaryota,38BKS@33154|Opisthokonta,3BGKZ@33208|Metazoa,3CUNJ@33213|Bilateria,41TNG@6656|Arthropoda,3SIKS@50557|Insecta	33208|Metazoa	O	Post-translational modification, protein turnover, chaperone functions	Glycosylphosphatidylinositol anchor attachment 1	GPAA1	GO:0001654,GO:0001745,GO:0001751,GO:0001754,GO:0003674,GO:0003824,GO:0003923,GO:0005488,GO:0005515,GO:0005575,GO:0005622,GO:0005623,GO:0005737,GO:0005783,GO:0005789,GO:0005886,GO:0005887,GO:0006464,GO:0006497,GO:0006505,GO:0006506,GO:0006621,GO:0006629,GO:0006643,GO:0006644,GO:0006650,GO:0006661,GO:0006664,GO:0006793,GO:0006796,GO:0006807,GO:0006996,GO:0007275,GO:0007399,GO:0007423,GO:0008092,GO:…	-	ko:K05289	ko00563,ko01100,map00563,map01100	-	-	-	ko00000,ko00001	-	-	-	Gaa1
B.ovis-320.00g016810.m01.polypeptide	121225.PHUM244070-PA	0.0	877.0	COG5023@1|root,KOG1375@2759|Eukaryota,38EHS@33154|Opisthokonta,3BDQF@33208|Metazoa,3CSPW@33213|Bilateria,41U6Z@6656|Arthropoda,3SI5X@50557|Insecta,3E93T@33342|Paraneoptera	33208|Metazoa	Z	Cytoskeleton	Tubulin is the major constituent of microtubules. It binds two moles of GTP, one at an exchangeable site on the beta chain and one at a non-exchangeable site on the alpha chain	betaTub56D	GO:0003674,GO:0005198,GO:0005200,GO:0005575,GO:0005622,GO:0005623,GO:0005856,GO:0005874,GO:0006996,GO:0007010,GO:0007275,GO:0007517,GO:0008150,GO:0009987,GO:0015630,GO:0016043,GO:0016203,GO:0032501,GO:0032502,GO:0043226,GO:0043228,GO:0043229,GO:0043232,GO:0044422,GO:0044424,GO:0044430,GO:0044446,GO:0044464,GO:0048513,GO:0048731,GO:0048856,GO:0060538,GO:0061061,GO:0071840,GO:0099080,GO:0099081,GO:…	-	ko:K07375	ko04145,ko04540,ko05130,map04145,map04540,map05130	-	-	-	ko00000,ko00001,ko03036,ko04147,ko04812	-	-	-	Tubulin,Tubulin_C
B.ovis-320.00g026700.m01.polypeptide	7070.TC009590-PA	7.15e-312	851.0	COG5023@1|root,KOG1375@2759|Eukaryota,39UA7@33154|Opisthokonta,3BNUY@33208|Metazoa,3D0U6@33213|Bilateria,41WRD@6656|Arthropoda,3SKK3@50557|Insecta	33208|Metazoa	Z	Cytoskeleton	Tubulin is the major constituent of microtubules. It binds two moles of GTP, one at an exchangeable site on the beta chain and one at a non-exchangeable site on the alpha chain	-	GO:0000902,GO:0000904,GO:0003674,GO:0005198,GO:0005200,GO:0005575,GO:0005622,GO:0005623,GO:0005856,GO:0005874,GO:0006928,GO:0006935,GO:0006996,GO:0007010,GO:0007017,GO:0007275,GO:0007399,GO:0007409,GO:0007411,GO:0007507,GO:0007610,GO:0008150,GO:0009314,GO:0009416,GO:0009605,GO:0009628,GO:0009653,GO:0009987,GO:0015630,GO:0016043,GO:0022008,GO:0030030,GO:0030154,GO:0030182,GO:0030537,GO:0031175,GO:…	-	ko:K07375	ko04145,ko04540,ko05130,map04145,map04540,map05130	-	-	-	ko00000,ko00001,ko03036,ko04147,ko04812	-	-	-	Tubulin,Tubulin_C
B.ovis-320.00g083810.m01.polypeptide	121225.PHUM373360-PA	7.23e-307	842.0	COG5023@1|root,KOG1375@2759|Eukaryota,38EHS@33154|Opisthokonta,3BDQF@33208|Metazoa,3CSPW@33213|Bilateria,41U6Z@6656|Arthropoda,3SI5X@50557|Insecta,3E93T@33342|Paraneoptera	33208|Metazoa	Z	Cytoskeleton	Tubulin is the major constituent of microtubules. It binds two moles of GTP, one at an exchangeable site on the beta chain and one at a non-exchangeable site on the alpha chain	-	GO:0003674,GO:0005198,GO:0005200,GO:0005575,GO:0005622,GO:0005623,GO:0005856,GO:0005874,GO:0006996,GO:0007010,GO:0008150,GO:0009987,GO:0015630,GO:0016043,GO:0043226,GO:0043228,GO:0043229,GO:0043232,GO:0044422,GO:0044424,GO:0044430,GO:0044446,GO:0044464,GO:0071840,GO:0099080,GO:0099081,GO:0099512,GO:0099513	-	ko:K07375	ko04145,ko04540,ko05130,map04145,map04540,map05130	-	-	-	ko00000,ko00001,ko03036,ko04147,ko04812	-	-	-	Tubulin,Tubulin_C
B.ovis-320.00g086310.m01.polypeptide	121225.PHUM130950-PA	0.0	906.0	COG5023@1|root,KOG1375@2759|Eukaryota,38EHS@33154|Opisthokonta,3BDQF@33208|Metazoa,3CSPW@33213|Bilateria,41U6Z@6656|Arthropoda,3SK68@50557|Insecta,3EE8R@33342|Paraneoptera	33208|Metazoa	Z	Cytoskeleton	Tubulin is the major constituent of microtubules. It binds two moles of GTP, one at an exchangeable site on the beta chain and one at a non-exchangeable site on the alpha chain	betaTub85D	GO:0003674,GO:0005198,GO:0005200,GO:0005575,GO:0005622,GO:0005623,GO:0005856,GO:0005874,GO:0006996,GO:0007010,GO:0007017,GO:0007275,GO:0007431,GO:0007435,GO:0008150,GO:0009653,GO:0009887,GO:0009987,GO:0015630,GO:0016043,GO:0022612,GO:0032501,GO:0032502,GO:0035272,GO:0043226,GO:0043228,GO:0043229,GO:0043232,GO:0044422,GO:0044424,GO:0044430,GO:0044446,GO:0044464,GO:0048513,GO:0048731,GO:0048732,GO:…	-	ko:K07375	ko04145,ko04540,ko05130,map04145,map04540,map05130	-	-	-	ko00000,ko00001,ko03036,ko04147,ko04812	-	-	-	Tubulin,Tubulin_C
B.ovis-320.00g086520.m01.polypeptide	121225.PHUM131840-PA	2.49e-300	822.0	COG5023@1|root,KOG1375@2759|Eukaryota,38EHS@33154|Opisthokonta,3BDQF@33208|Metazoa,3CSPW@33213|Bilateria,41U6Z@6656|Arthropoda,3SK68@50557|Insecta,3EE8R@33342|Paraneoptera	33208|Metazoa	Z	Cytoskeleton	Tubulin is the major constituent of microtubules. It binds two moles of GTP, one at an exchangeable site on the beta chain and one at a non-exchangeable site on the alpha chain	betaTub85D	GO:0003674,GO:0005198,GO:0005200,GO:0005575,GO:0005622,GO:0005623,GO:0005856,GO:0005874,GO:0006996,GO:0007010,GO:0007017,GO:0007275,GO:0007431,GO:0007435,GO:0008150,GO:0009653,GO:0009887,GO:0009987,GO:0015630,GO:0016043,GO:0022612,GO:0032501,GO:0032502,GO:0035272,GO:0043226,GO:0043228,GO:0043229,GO:0043232,GO:0044422,GO:0044424,GO:0044430,GO:0044446,GO:0044464,GO:0048513,GO:0048731,GO:0048732,GO:…	-	ko:K07375	ko04145,ko04540,ko05130,map04145,map04540,map05130	-	-	-	ko00000,ko00001,ko03036,ko04147,ko04812	-	-	-	Tubulin,Tubulin_C
B.ovis-320.00g086530.m01.polypeptide	121225.PHUM131850-PA	2.51e-232	654.0	COG5023@1|root,KOG1375@2759|Eukaryota,38EHS@33154|Opisthokonta,3BDQF@33208|Metazoa,3CSPW@33213|Bilateria,41U6Z@6656|Arthropoda,3SI5X@50557|Insecta,3E93T@33342|Paraneoptera	33208|Metazoa	Z	Cytoskeleton	Tubulin is the major constituent of microtubules. It binds two moles of GTP, one at an exchangeable site on the beta chain and one at a non-exchangeable site on the alpha chain	TUBB8	GO:0000003,GO:0000212,GO:0000226,GO:0000280,GO:0001556,GO:0003006,GO:0003674,GO:0005198,GO:0005200,GO:0005575,GO:0005622,GO:0005623,GO:0005819,GO:0005856,GO:0005874,GO:0006996,GO:0007010,GO:0007017,GO:0007049,GO:0007051,GO:0007056,GO:0007143,GO:0007276,GO:0007281,GO:0007292,GO:0008150,GO:0009987,GO:0009994,GO:0015630,GO:0016043,GO:0019953,GO:0021700,GO:0022402,GO:0022412,GO:0022414,GO:0022607,GO:…	-	ko:K07375	ko04145,ko04540,ko05130,map04145,map04540,map05130	-	-	-	ko00000,ko00001,ko03036,ko04147,ko04812	-	-	-	Tubulin,Tubulin_C
B.ovis-320.00g092140.m01.polypeptide	13037.EHJ76273	7.41e-305	833.0	COG5023@1|root,KOG1375@2759|Eukaryota,38EHS@33154|Opisthokonta,3BDQF@33208|Metazoa,3CSPW@33213|Bilateria,41U6Z@6656|Arthropoda,3SK68@50557|Insecta,441MA@7088|Lepidoptera	33208|Metazoa	Z	Cytoskeleton	Tubulin is the major constituent of microtubules. It binds two moles of GTP, one at an exchangeable site on the beta chain and one at a non-exchangeable site on the alpha chain	betaTub85D	GO:0003674,GO:0005198,GO:0005200,GO:0005575,GO:0005622,GO:0005623,GO:0005856,GO:0005874,GO:0006996,GO:0007010,GO:0007017,GO:0007275,GO:0007431,GO:0007435,GO:0008150,GO:0009653,GO:0009887,GO:0009987,GO:0015630,GO:0016043,GO:0022612,GO:0032501,GO:0032502,GO:0035272,GO:0043226,GO:0043228,GO:0043229,GO:0043232,GO:0044422,GO:0044424,GO:0044430,GO:0044446,GO:0044464,GO:0048513,GO:0048731,GO:0048732,GO:…	-	ko:K07375	ko04145,ko04540,ko05130,map04145,map04540,map05130	-	-	-	ko00000,ko00001,ko03036,ko04147,ko04812	-	-	-	Tubulin,Tubulin_C
B.ovis-320.00g101820.m01.polypeptide	121225.PHUM611170-PA	1.79e-179	516.0	COG5023@1|root,KOG1375@2759|Eukaryota,38EHS@33154|Opisthokonta,3BDQF@33208|Metazoa,3CSPW@33213|Bilateria,41U6Z@6656|Arthropoda,3SI5X@50557|Insecta,3E93T@33342|Paraneoptera	33208|Metazoa	Z	Cytoskeleton	Tubulin is the major constituent of microtubules. It binds two moles of GTP, one at an exchangeable site on the beta chain and one at a non-exchangeable site on the alpha chain	-	GO:0003674,GO:0005198,GO:0005200,GO:0005575,GO:0005622,GO:0005623,GO:0005856,GO:0005874,GO:0006996,GO:0007010,GO:0007017,GO:0008150,GO:0009987,GO:0015630,GO:0016043,GO:0043226,GO:0043228,GO:0043229,GO:0043232,GO:0044422,GO:0044424,GO:0044430,GO:0044446,GO:0044464,GO:0071840,GO:0099080,GO:0099081,GO:0099512,GO:0099513	-	ko:K07375	ko04145,ko04540,ko05130,map04145,map04540,map05130	-	-	-	ko00000,ko00001,ko03036,ko04147,ko04812	-	-	-	Tubulin,Tubulin_C
B.ovis-320.00g020380.m01.polypeptide	6087.XP_004210800.1	1.59e-165	497.0	KOG3575@1|root,KOG3575@2759|Eukaryota,39ZVP@33154|Opisthokonta,3BPU5@33208|Metazoa	33208|Metazoa	K	Transcription	Transposase (partial DDE domain)	-	-	2.1.1.43	ko:K11433	ko00310,map00310	-	R03875,R03938,R04866,R04867	RC00003,RC00060,RC00181,RC00496	ko00000,ko00001,ko01000,ko03036	-	-	-	Transposase_1
B.ovis-320.00g069200.m01.polypeptide	69319.XP_008557420.1	5.78e-10	61.6	KOG2088@1|root,KOG2088@2759|Eukaryota,38C88@33154|Opisthokonta,3BEGS@33208|Metazoa,3CTQE@33213|Bilateria,41U4T@6656|Arthropoda,3SJH8@50557|Insecta,46KBP@7399|Hymenoptera	33208|Metazoa	IOT	Lipid metabolism	Lipase (class 3)	DAGLA	GO:0001505,GO:0001676,GO:0003674,GO:0003824,GO:0005575,GO:0005623,GO:0005886,GO:0006082,GO:0006629,GO:0006631,GO:0006638,GO:0006639,GO:0006690,GO:0007154,GO:0007165,GO:0007166,GO:0007186,GO:0007215,GO:0007216,GO:0007267,GO:0007275,GO:0007399,GO:0007405,GO:0008150,GO:0008152,GO:0008283,GO:0009056,GO:0009058,GO:0009987,GO:0016020,GO:0016042,GO:0016298,GO:0016787,GO:0016788,GO:0019369,GO:0019752,GO:…	-	ko:K13806	ko04723,ko04745,ko04925,map04723,map04745,map04925	-	-	-	ko00000,ko00001,ko01000	-	-	-	Lipase_3
B.ovis-320.00g104020.m01.polypeptide	7029.ACYPI073701-PA	4.39e-25	117.0	KOG1075@1|root,KOG1075@2759|Eukaryota	2759|Eukaryota	E	Amino Acid metabolis and transport	Ribonuclease H protein	-	-	-	-	-	-	-	-	-	-	-	-	RVT_1
B.ovis-320.00g019820.m01.polypeptide	121225.PHUM500250-PA	5.46e-44	160.0	2CN63@1|root,2QU2R@2759|Eukaryota,39WFD@33154|Opisthokonta,3BNGE@33208|Metazoa,3CVQ7@33213|Bilateria,41TEV@6656|Arthropoda,3SHDY@50557|Insecta,3EA0T@33342|Paraneoptera	33208|Metazoa	S	Secondary Structure	Acyl-coenzyme A:6-aminopenicillanic acid acyl-transferase	-	-	-	-	-	-	-	-	-	-	-	-	AAT
B.ovis-320.00g019890.m01.polypeptide	121225.PHUM500400-PA	1.14e-97	307.0	COG2303@1|root,KOG1238@2759|Eukaryota,39WSM@33154|Opisthokonta,3BJT9@33208|Metazoa,3D24A@33213|Bilateria,41TJU@6656|Arthropoda,3SGJV@50557|Insecta,3E9MQ@33342|Paraneoptera	33208|Metazoa	E	Amino Acid metabolis and transport	GMC oxidoreductase	-	-	1.1.3.49	ko:K21270	-	-	-	-	ko00000,ko01000	-	-	-	GMC_oxred_C,GMC_oxred_N
B.ovis-320.00g025010.m01.polypeptide	7029.ACYPI34337-PA	1.01e-31	117.0	KOG1075@1|root,KOG1075@2759|Eukaryota	7029.ACYPI34337-PA|-	E	Amino Acid metabolis and transport	Ribonuclease H protein	-	-	-	-	-	-	-	-	-	-	-	-	-
B.ovis-320.00g113610.m01.polypeptide	7029.ACYPI085647-PA	4e-13	67.0	KOG1075@1|root,KOG1075@2759|Eukaryota	2759|Eukaryota	E	Amino Acid metabolis and transport	Ribonuclease H protein	-	-	-	-	-	-	-	-	-	-	-	-	-
B.ovis-320.00g020130.m01.polypeptide	7029.ACYPI084237-PA	7.49e-122	370.0	28HC0@1|root,2QPQD@2759|Eukaryota,392P6@33154|Opisthokonta,3BH6I@33208|Metazoa,3D0QV@33213|Bilateria,4216K@6656|Arthropoda,3SPQN@50557|Insecta	33208|Metazoa	S	Secondary Structure	Zinc finger MYM-type protein	-	-	-	-	-	-	-	-	-	-	-	-	DUF4371,Dimer_Tnp_hAT
B.ovis-320.00g020150.m01.polypeptide	90675.XP_010436243.1	1.76e-88	288.0	28HC0@1|root,2QPQD@2759|Eukaryota,37QN4@33090|Viridiplantae	33090|Viridiplantae	S	Secondary Structure	Zinc finger MYM-type protein	-	-	-	-	-	-	-	-	-	-	-	-	DUF4371,Dimer_Tnp_hAT
B.ovis-320.00g052130.m01.polypeptide	7070.TC010694-PA	7.06e-78	252.0	28HC0@1|root,2QPQD@2759|Eukaryota,392P6@33154|Opisthokonta,3BH6I@33208|Metazoa,3D0QV@33213|Bilateria	33208|Metazoa	S	Secondary Structure	Zinc finger MYM-type protein	-	-	-	-	-	-	-	-	-	-	-	-	DUF4371,Dimer_Tnp_hAT
B.ovis-320.00g054840.m01.polypeptide	7070.TC010694-PA	8.87e-25	104.0	28HC0@1|root,2QPQD@2759|Eukaryota,392P6@33154|Opisthokonta,3BH6I@33208|Metazoa,3D0QV@33213|Bilateria	33208|Metazoa	S	Secondary Structure	Zinc finger MYM-type protein	-	-	-	-	-	-	-	-	-	-	-	-	DUF4371,Dimer_Tnp_hAT
B.ovis-320.00g020160.m01.polypeptide	132113.XP_003486556.1	4.92e-50	178.0	28PUT@1|root,2QWHD@2759|Eukaryota,38EA4@33154|Opisthokonta,3BMU4@33208|Metazoa,3CZSB@33213|Bilateria,420QI@6656|Arthropoda,3SP2M@50557|Insecta	33208|Metazoa	S	Secondary Structure	PiggyBac transposable element-derived protein 4-like	-	-	-	-	-	-	-	-	-	-	-	-	DDE_Tnp_1_7
B.ovis-320.00g020210.m01.polypeptide	69319.XP_008555685.1	8.4e-21	96.7	28PUT@1|root,2QWHD@2759|Eukaryota,38EA4@33154|Opisthokonta,3BMU4@33208|Metazoa,3CZSB@33213|Bilateria,420QI@6656|Arthropoda,3SP2M@50557|Insecta,46MFA@7399|Hymenoptera	33208|Metazoa	S	Secondary Structure	piggyBac transposable element-derived protein 4-like	PGBD4	-	-	-	-	-	-	-	-	-	-	-	DDE_Tnp_1_7,Tnp_zf-ribbon_2
B.ovis-320.00g101970.m01.polypeptide	7897.ENSLACP00000001098	2.46e-38	146.0	2CNDJ@1|root,2QVFB@2759|Eukaryota,39MN8@33154|Opisthokonta,3CP8H@33208|Metazoa,3E5D2@33213|Bilateria,48RT0@7711|Chordata,49N6G@7742|Vertebrata	33208|Metazoa	S	Secondary Structure	Transposase IS4	-	GO:0005575,GO:0005622,GO:0005623,GO:0005634,GO:0005654,GO:0016604,GO:0031974,GO:0031981,GO:0043226,GO:0043227,GO:0043229,GO:0043231,GO:0043233,GO:0044422,GO:0044424,GO:0044428,GO:0044446,GO:0044451,GO:0044464,GO:0070013	-	-	-	-	-	-	-	-	-	-	DDE_Tnp_1_7
B.ovis-320.00g104150.m01.polypeptide	215358.XP_010735603.1	1.95e-20	101.0	KOG4308@1|root,KOG4308@2759|Eukaryota,3AQZA@33154|Opisthokonta,3CQ7R@33208|Metazoa	33208|Metazoa	S	Secondary Structure	Leucine Rich repeat	NLRP14	-	-	ko:K20865	ko04621,map04621	-	-	-	ko00000,ko00001	-	-	-	FISNA,LRR_6,NACHT,PRY,PYRIN,SPRY
B.ovis-320.00g040890.m01.polypeptide	7029.ACYPI33408-PA	1.49e-14	69.7	2D1GE@1|root,2SI1H@2759|Eukaryota	2759|Eukaryota	-	#N/A	-	-	-	-	-	-	-	-	-	-	-	-	-	-
B.ovis-320.00g096250.m01.polypeptide	7029.ACYPI23940-PA	1.55e-23	100.0	2CN11@1|root,2QT83@2759|Eukaryota,38D3X@33154|Opisthokonta,3BDRF@33208|Metazoa,3CX54@33213|Bilateria,41XCG@6656|Arthropoda,3SIMU@50557|Insecta	33208|Metazoa	S	Secondary Structure	DNA-binding transcription factor activity, RNA polymerase II-specific	-	-	-	-	-	-	-	-	-	-	-	-	-
B.ovis-320.00g023530.m01.polypeptide	121225.PHUM545460-PA	8.98e-64	212.0	COG0733@1|root,KOG3660@2759|Eukaryota,38EZH@33154|Opisthokonta,3BJHM@33208|Metazoa,3D3YM@33213|Bilateria,41V65@6656|Arthropoda,3SQEV@50557|Insecta,3E9EA@33342|Paraneoptera	33208|Metazoa	P	Inorganic ion transport and metabolism	Sodium:neurotransmitter symporter family	-	GO:0003674,GO:0005215,GO:0006810,GO:0006811,GO:0006812,GO:0008150,GO:0008324,GO:0008519,GO:0015075,GO:0015101,GO:0015199,GO:0015651,GO:0015695,GO:0015696,GO:0015697,GO:0015838,GO:0022857,GO:0034220,GO:0051179,GO:0051234,GO:0055085,GO:0071702,GO:0071705,GO:0072337,GO:0072349,GO:0072488,GO:0098655	-	ko:K05034	ko04727,map04727	-	-	-	ko00000,ko00001,ko02000	2.A.22.3.2	-	-	SNF
B.ovis-320.00g048500.m01.polypeptide	121225.PHUM035690-PA	1.9e-112	339.0	COG0733@1|root,KOG3660@2759|Eukaryota,38G22@33154|Opisthokonta,3BB0B@33208|Metazoa,3CTJJ@33213|Bilateria,42227@6656|Arthropoda,3SQJ1@50557|Insecta,3EC3C@33342|Paraneoptera	33208|Metazoa	P	Inorganic ion transport and metabolism	Sodium:neurotransmitter symporter family	SLC6A8	GO:0003008,GO:0003012,GO:0003333,GO:0003674,GO:0005215,GO:0005283,GO:0005308,GO:0005309,GO:0005326,GO:0005342,GO:0005343,GO:0005416,GO:0005575,GO:0005623,GO:0005886,GO:0005887,GO:0006082,GO:0006520,GO:0006575,GO:0006600,GO:0006807,GO:0006810,GO:0006811,GO:0006812,GO:0006814,GO:0006820,GO:0006836,GO:0006855,GO:0006865,GO:0006936,GO:0007275,GO:0008150,GO:0008152,GO:0008324,GO:0008509,GO:0008514,GO:…	-	ko:K05039	-	-	-	-	ko00000,ko02000	2.A.22.3	-	-	SNF
B.ovis-320.00g026910.m01.polypeptide	7070.TC010789-PA	2.64e-56	189.0	KOG3510@1|root,KOG3510@2759|Eukaryota,39WSX@33154|Opisthokonta,3BNV7@33208|Metazoa,3D0KF@33213|Bilateria,41Y95@6656|Arthropoda,3SJNC@50557|Insecta	33208|Metazoa	T	Signal Transduction	Immunoglobulin domain	-	GO:0005575,GO:0005623,GO:0005886,GO:0005887,GO:0005911,GO:0005918,GO:0007043,GO:0008150,GO:0009987,GO:0016020,GO:0016021,GO:0016043,GO:0019991,GO:0022607,GO:0030054,GO:0031224,GO:0031226,GO:0031252,GO:0031253,GO:0031256,GO:0032589,GO:0034329,GO:0034330,GO:0042995,GO:0043005,GO:0043296,GO:0043297,GO:0044085,GO:0044425,GO:0044459,GO:0044463,GO:0044464,GO:0045216,GO:0050808,GO:0070160,GO:0071840,GO:…	-	-	-	-	-	-	-	-	-	-	I-set,Ig_3,ig
B.ovis-320.00g031310.m01.polypeptide	7217.FBpp0124543	5.4e-17	77.4	KOG3510@1|root,KOG3510@2759|Eukaryota,39RQ4@33154|Opisthokonta,3BM96@33208|Metazoa,3D2TA@33213|Bilateria,41WGG@6656|Arthropoda,3SFPW@50557|Insecta,44Z2A@7147|Diptera,45YSE@7214|Drosophilidae	33208|Metazoa	T	Signal Transduction	Immunoglobulin domain	-	GO:0005575,GO:0005623,GO:0005886,GO:0005887,GO:0005911,GO:0005918,GO:0007043,GO:0008150,GO:0009987,GO:0016020,GO:0016021,GO:0016043,GO:0019991,GO:0022607,GO:0030054,GO:0031224,GO:0031226,GO:0034329,GO:0034330,GO:0043296,GO:0043297,GO:0044085,GO:0044425,GO:0044459,GO:0044464,GO:0045216,GO:0050808,GO:0070160,GO:0071840,GO:0071944	-	-	-	-	-	-	-	-	-	-	I-set,Ig_3
B.ovis-320.00g042700.m01.polypeptide	121225.PHUM126440-PA	1.56e-83	270.0	KOG3510@1|root,KOG3510@2759|Eukaryota,39RYB@33154|Opisthokonta,3BEBW@33208|Metazoa,3D12F@33213|Bilateria,41XU9@6656|Arthropoda,3SG3P@50557|Insecta,3E8BT@33342|Paraneoptera	33208|Metazoa	T	Signal Transduction	Immunoglobulin C-2 Type	LSAMP	GO:0005575,GO:0005576,GO:0005615,GO:0005622,GO:0005623,GO:0005737,GO:0005829,GO:0005886,GO:0005887,GO:0005911,GO:0005918,GO:0007043,GO:0007155,GO:0007275,GO:0007399,GO:0007417,GO:0007420,GO:0007610,GO:0007626,GO:0008037,GO:0008038,GO:0008150,GO:0009719,GO:0009725,GO:0009986,GO:0009987,GO:0010033,GO:0010721,GO:0010975,GO:0010977,GO:0014070,GO:0016020,GO:0016021,GO:0016043,GO:0019991,GO:0021549,GO:…	-	ko:K06772,ko:K06773,ko:K06774	-	-	-	-	ko00000,ko04516	-	-	-	I-set,Ig_3
B.ovis-320.00g042740.m01.polypeptide	121225.PHUM126440-PA	2.91e-136	406.0	KOG3510@1|root,KOG3510@2759|Eukaryota,39RYB@33154|Opisthokonta,3BEBW@33208|Metazoa,3D12F@33213|Bilateria,41XU9@6656|Arthropoda,3SG3P@50557|Insecta,3E8BT@33342|Paraneoptera	33208|Metazoa	T	Signal Transduction	Immunoglobulin C-2 Type	LSAMP	GO:0005575,GO:0005576,GO:0005615,GO:0005622,GO:0005623,GO:0005737,GO:0005829,GO:0005886,GO:0005887,GO:0005911,GO:0005918,GO:0007043,GO:0007155,GO:0007275,GO:0007399,GO:0007417,GO:0007420,GO:0007610,GO:0007626,GO:0008037,GO:0008038,GO:0008150,GO:0009719,GO:0009725,GO:0009986,GO:0009987,GO:0010033,GO:0010721,GO:0010975,GO:0010977,GO:0014070,GO:0016020,GO:0016021,GO:0016043,GO:0019991,GO:0021549,GO:…	-	ko:K06772,ko:K06773,ko:K06774	-	-	-	-	ko00000,ko04516	-	-	-	I-set,Ig_3
B.ovis-320.00g082540.m01.polypeptide	121225.PHUM530320-PA	1.45e-48	161.0	KOG3510@1|root,KOG3510@2759|Eukaryota,39RYB@33154|Opisthokonta,3BEBW@33208|Metazoa,3D12F@33213|Bilateria,41XU9@6656|Arthropoda,3SG3P@50557|Insecta	33208|Metazoa	T	Signal Transduction	septate junction assembly	LSAMP	GO:0005575,GO:0005576,GO:0005615,GO:0005622,GO:0005623,GO:0005737,GO:0005829,GO:0005886,GO:0007155,GO:0007275,GO:0007399,GO:0007417,GO:0007420,GO:0007610,GO:0007626,GO:0008037,GO:0008038,GO:0008150,GO:0009719,GO:0009725,GO:0009986,GO:0009987,GO:0010033,GO:0010721,GO:0010975,GO:0010977,GO:0014070,GO:0016020,GO:0021549,GO:0022008,GO:0022037,GO:0022610,GO:0030154,GO:0030182,GO:0030424,GO:0030902,GO:…	-	ko:K06772,ko:K06773,ko:K06774	-	-	-	-	ko00000,ko04516	-	-	-	I-set,Ig_3
B.ovis-320.00g082550.m01.polypeptide	121225.PHUM530320-PA	4.47e-41	142.0	KOG3510@1|root,KOG3510@2759|Eukaryota,39RYB@33154|Opisthokonta,3BEBW@33208|Metazoa,3D12F@33213|Bilateria,41XU9@6656|Arthropoda,3SG3P@50557|Insecta	33208|Metazoa	T	Signal Transduction	septate junction assembly	LSAMP	GO:0005575,GO:0005576,GO:0005615,GO:0005622,GO:0005623,GO:0005737,GO:0005829,GO:0005886,GO:0007155,GO:0007275,GO:0007399,GO:0007417,GO:0007420,GO:0007610,GO:0007626,GO:0008037,GO:0008038,GO:0008150,GO:0009719,GO:0009725,GO:0009986,GO:0009987,GO:0010033,GO:0010721,GO:0010975,GO:0010977,GO:0014070,GO:0016020,GO:0021549,GO:0022008,GO:0022037,GO:0022610,GO:0030154,GO:0030182,GO:0030424,GO:0030902,GO:…	-	ko:K06772,ko:K06773,ko:K06774	-	-	-	-	ko00000,ko04516	-	-	-	I-set,Ig_3
B.ovis-320.00g100070.m01.polypeptide	136037.KDR16678	1.77e-10	62.0	2E2R7@1|root,2S9Y3@2759|Eukaryota,3ANTS@33154|Opisthokonta,3C10Z@33208|Metazoa,3DHJ8@33213|Bilateria,422S7@6656|Arthropoda,3SRFI@50557|Insecta	33208|Metazoa	-	#N/A	-	-	-	-	-	-	-	-	-	-	-	-	-	-
B.ovis-320.00g115085.m01.polypeptide	7668.SPU_003220-tr	9.15e-17	80.1	2E2R7@1|root,2S9Y3@2759|Eukaryota,3ANTS@33154|Opisthokonta,3C10Z@33208|Metazoa,3DHJ8@33213|Bilateria	33208|Metazoa	-	#N/A	-	-	-	-	-	-	-	-	-	-	-	-	-	-
B.ovis-320.00g029430.m01.polypeptide	121225.PHUM497930-PA	6.44e-73	237.0	COG0591@1|root,KOG2349@2759|Eukaryota,38EY4@33154|Opisthokonta,3BAZ5@33208|Metazoa,3CW54@33213|Bilateria,41U13@6656|Arthropoda,3SK0E@50557|Insecta,3EE8Z@33342|Paraneoptera	33208|Metazoa	P	Inorganic ion transport and metabolism	Sodium:solute symporter family	-	-	-	ko:K14388,ko:K17391	ko05206,map05206	-	-	-	ko00000,ko00001,ko02000,ko03041	2.A.21.5.3,2.A.21.5.4,2.A.21.5.5	-	-	SSF
B.ovis-320.00g075700.m01.polypeptide	136037.KDR08712	2.1e-22	92.0	COG0591@1|root,KOG2349@2759|Eukaryota	2759|Eukaryota	E	Amino Acid metabolis and transport	glucose:sodium symporter activity	-	-	-	-	-	-	-	-	-	-	-	-	-
B.ovis-320.00g032080.m01.polypeptide	7029.ACYPI006858-PA	2.83e-55	184.0	KOG3510@1|root,KOG3510@2759|Eukaryota,39WNB@33154|Opisthokonta,3BK9B@33208|Metazoa,3D017@33213|Bilateria,41XSI@6656|Arthropoda,3SIWU@50557|Insecta,3E838@33342|Paraneoptera	33208|Metazoa	T	Signal Transduction	Immunoglobulin C-2 Type	-	GO:0008150,GO:0009987,GO:0016043,GO:0050808,GO:0071840	-	-	-	-	-	-	-	-	-	-	I-set,Ig_3,ig
B.ovis-320.00g057020.m01.polypeptide	7070.TC001012-PA	3.34e-65	204.0	KOG3510@1|root,KOG3510@2759|Eukaryota,39WNB@33154|Opisthokonta,3BK9B@33208|Metazoa,3D017@33213|Bilateria,41XSI@6656|Arthropoda,3SIWU@50557|Insecta	33208|Metazoa	T	Signal Transduction	Defective proboscis extension response	-	GO:0003008,GO:0005575,GO:0005623,GO:0005886,GO:0005887,GO:0007600,GO:0007606,GO:0008150,GO:0009987,GO:0016020,GO:0016021,GO:0016043,GO:0031224,GO:0031226,GO:0032501,GO:0044425,GO:0044459,GO:0044464,GO:0050808,GO:0050877,GO:0071840,GO:0071944	-	-	-	-	-	-	-	-	-	-	I-set,Ig_3,V-set,ig
B.ovis-320.00g039920.m01.polypeptide	121225.PHUM228010-PA	8.33e-90	282.0	COG0733@1|root,KOG3659@2759|Eukaryota,38EMT@33154|Opisthokonta,3BA4J@33208|Metazoa,3CXF1@33213|Bilateria,41U3H@6656|Arthropoda,3SHE9@50557|Insecta,3E82Q@33342|Paraneoptera	33208|Metazoa	P	Inorganic ion transport and metabolism	Sodium:neurotransmitter symporter family	SLC6A2	GO:0001504,GO:0001505,GO:0001963,GO:0001964,GO:0002020,GO:0003008,GO:0003674,GO:0003779,GO:0005102,GO:0005215,GO:0005329,GO:0005330,GO:0005333,GO:0005334,GO:0005488,GO:0005515,GO:0005575,GO:0005622,GO:0005623,GO:0005737,GO:0005886,GO:0005887,GO:0005901,GO:0006584,GO:0006725,GO:0006807,GO:0006810,GO:0006811,GO:0006812,GO:0006814,GO:0006836,GO:0006855,GO:0006950,GO:0007154,GO:0007267,GO:0007268,GO:…	-	ko:K05035,ko:K05036	ko04728,ko05012,ko05030,ko05031,ko05034,map04728,map05012,map05030,map05031,map05034	-	-	-	ko00000,ko00001,ko02000	2.A.22.1.2,2.A.22.1.3	-	-	SNF
B.ovis-320.00g057060.m01.polypeptide	121225.PHUM228010-PA	8.33e-90	282.0	COG0733@1|root,KOG3659@2759|Eukaryota,38EMT@33154|Opisthokonta,3BA4J@33208|Metazoa,3CXF1@33213|Bilateria,41U3H@6656|Arthropoda,3SHE9@50557|Insecta,3E82Q@33342|Paraneoptera	33208|Metazoa	P	Inorganic ion transport and metabolism	Sodium:neurotransmitter symporter family	SLC6A2	GO:0001504,GO:0001505,GO:0001963,GO:0001964,GO:0002020,GO:0003008,GO:0003674,GO:0003779,GO:0005102,GO:0005215,GO:0005329,GO:0005330,GO:0005333,GO:0005334,GO:0005488,GO:0005515,GO:0005575,GO:0005622,GO:0005623,GO:0005737,GO:0005886,GO:0005887,GO:0005901,GO:0006584,GO:0006725,GO:0006807,GO:0006810,GO:0006811,GO:0006812,GO:0006814,GO:0006836,GO:0006855,GO:0006950,GO:0007154,GO:0007267,GO:0007268,GO:…	-	ko:K05035,ko:K05036	ko04728,ko05012,ko05030,ko05031,ko05034,map04728,map05012,map05030,map05031,map05034	-	-	-	ko00000,ko00001,ko02000	2.A.22.1.2,2.A.22.1.3	-	-	SNF
B.ovis-320.00g039950.m01.polypeptide	7091.BGIBMGA007549-TA	2.89e-11	62.8	2D8T4@1|root,2TBEK@2759|Eukaryota,396MI@33154|Opisthokonta,3CB02@33208|Metazoa,3DS8I@33213|Bilateria,42CJW@6656|Arthropoda,3SRYR@50557|Insecta	33208|Metazoa	S	Secondary Structure	Tc5 transposase DNA-binding domain	-	-	-	-	-	-	-	-	-	-	-	-	HTH_Tnp_Tc5
B.ovis-320.00g033400.m01.polypeptide	6500.XP_005103253.1	5.21e-21	94.0	29BXC@1|root,2RJ0S@2759|Eukaryota	2759|Eukaryota	S	Secondary Structure	Transposase IS4	-	-	-	-	-	-	-	-	-	-	-	-	DDE_Tnp_1_7
B.ovis-320.00g033410.m01.polypeptide	13249.RPRC009826-PA	4.14e-14	73.2	COG1928@1|root,KOG3359@2759|Eukaryota,38DG3@33154|Opisthokonta,3B9IE@33208|Metazoa,3CSCP@33213|Bilateria,41TPA@6656|Arthropoda,3SHGG@50557|Insecta,3E7R7@33342|Paraneoptera	33208|Metazoa	O	Post-translational modification, protein turnover, chaperone functions	Dolichyl-phosphate-mannose-protein mannosyltransferase	POMT1	GO:0000030,GO:0001669,GO:0003002,GO:0003674,GO:0003824,GO:0004169,GO:0005488,GO:0005515,GO:0005575,GO:0005622,GO:0005623,GO:0005737,GO:0005783,GO:0005789,GO:0005975,GO:0006464,GO:0006486,GO:0006493,GO:0006508,GO:0006515,GO:0006629,GO:0006807,GO:0006950,GO:0006996,GO:0007010,GO:0007275,GO:0007350,GO:0007379,GO:0007385,GO:0007389,GO:0007517,GO:0007525,GO:0008150,GO:0008152,GO:0009056,GO:0009057,GO:…	2.4.1.109	ko:K00728	ko00514,ko00515,ko01100,map00514,map00515,map01100	-	R04072,R07620,R11399	RC00005,RC00059,RC00397	ko00000,ko00001,ko01000,ko01003	-	GT39	-	MIR,PMT,PMT_4TMC
B.ovis-320.00g054240.m01.polypeptide	7370.XP_005190656.1	3.25e-10	62.4	28PS4@1|root,2QWEM@2759|Eukaryota,39STS@33154|Opisthokonta,3BM2D@33208|Metazoa,3D4ZE@33213|Bilateria,420QK@6656|Arthropoda,3SNGI@50557|Insecta	33208|Metazoa	S	Secondary Structure	Transposase IS4	-	-	-	-	-	-	-	-	-	-	-	-	DDE_Tnp_1_7
B.ovis-320.00g055250.m01.polypeptide	8153.XP_005953628.1	1.15e-21	100.0	28PS4@1|root,2QWEM@2759|Eukaryota,39STS@33154|Opisthokonta,3BM2D@33208|Metazoa,3D4ZE@33213|Bilateria,48DF9@7711|Chordata,498UM@7742|Vertebrata	33208|Metazoa	S	Secondary Structure	Transposase IS4	-	-	-	-	-	-	-	-	-	-	-	-	DDE_Tnp_1_7
B.ovis-320.00g067750.m01.polypeptide	7091.BGIBMGA004679-TA	6.67e-12	68.6	28PS4@1|root,2QWEM@2759|Eukaryota,39STS@33154|Opisthokonta,3BM2D@33208|Metazoa,3D4ZE@33213|Bilateria,427XF@6656|Arthropoda,3SYTG@50557|Insecta,447WJ@7088|Lepidoptera	33208|Metazoa	S	Secondary Structure	Transposase IS4	-	-	-	-	-	-	-	-	-	-	-	-	DDE_Tnp_1_7,Tnp_zf-ribbon_2
B.ovis-320.00g067800.m01.polypeptide	109760.SPPG_00420T0	2.9e-11	70.1	COG0314@1|root,KOG3307@2759|Eukaryota,3A4C5@33154|Opisthokonta,3P48G@4751|Fungi	4751|Fungi	H	Coenzyme metabolis	Catalytic subunit of the molybdopterin synthase complex, a complex that catalyzes the conversion of precursor Z into molybdopterin. Acts by mediating the incorporation of 2 sulfur atoms from thiocarboxylated MOCS2A into precursor Z to generate a dithiolene group	cnxH	GO:0003674,GO:0003824,GO:0005575,GO:0005622,GO:0005623,GO:0005737,GO:0005829,GO:0006139,GO:0006163,GO:0006725,GO:0006732,GO:0006753,GO:0006793,GO:0006796,GO:0006807,GO:0008150,GO:0008152,GO:0009058,GO:0009116,GO:0009117,GO:0009119,GO:0009141,GO:0009144,GO:0009150,GO:0009199,GO:0009205,GO:0009259,GO:0009987,GO:0016740,GO:0016782,GO:0016783,GO:0018130,GO:0019538,GO:0019637,GO:0019693,GO:0030366,GO:…	2.8.1.12	ko:K03635	ko00790,ko01100,ko04122,map00790,map01100,map04122	-	R09395	RC02507	ko00000,ko00001,ko01000	-	-	-	MoaE
B.ovis-320.00g074530.m01.polypeptide	7029.ACYPI081716-PA	8.36e-29	119.0	28PS4@1|root,2QWEM@2759|Eukaryota,39STS@33154|Opisthokonta,3BM2D@33208|Metazoa,3D4ZE@33213|Bilateria	33208|Metazoa	S	Secondary Structure	Transposase IS4	-	-	-	-	-	-	-	-	-	-	-	-	DDE_Tnp_1_7,Tnp_zf-ribbon_2
B.ovis-320.00g090540.m01.polypeptide	7029.ACYPI060627-PA	2.02e-49	177.0	28PS4@1|root,2QWEM@2759|Eukaryota,39STS@33154|Opisthokonta,3BM2D@33208|Metazoa,3D4ZE@33213|Bilateria,420QK@6656|Arthropoda,3SNGI@50557|Insecta	33208|Metazoa	S	Secondary Structure	Transposase IS4	-	-	-	-	-	-	-	-	-	-	-	-	DDE_Tnp_1_7,Tnp_zf-ribbon_2
B.ovis-320.00g110570.m01.polypeptide	7370.XP_005190656.1	1.35e-13	73.2	28PS4@1|root,2QWEM@2759|Eukaryota,39STS@33154|Opisthokonta,3BM2D@33208|Metazoa,3D4ZE@33213|Bilateria,420QK@6656|Arthropoda,3SNGI@50557|Insecta	33208|Metazoa	S	Secondary Structure	Transposase IS4	-	-	-	-	-	-	-	-	-	-	-	-	DDE_Tnp_1_7
B.ovis-320.00g039630.m01.polypeptide	12957.ACEP11083-PA	2e-87	273.0	COG5069@1|root,KOG0516@2759|Eukaryota,38EE9@33154|Opisthokonta,3BA4T@33208|Metazoa,3CRBY@33213|Bilateria,41V3A@6656|Arthropoda,3SGWE@50557|Insecta,46JCV@7399|Hymenoptera	33208|Metazoa	Z	Cytoskeleton	Calcium ion binding. It is involved in the biological process described with cell cycle arrest	DST	GO:0000003,GO:0000226,GO:0000235,GO:0000902,GO:0000904,GO:0001558,GO:0001578,GO:0001700,GO:0001704,GO:0001707,GO:0001709,GO:0001725,GO:0001726,GO:0001763,GO:0001952,GO:0002009,GO:0002020,GO:0002165,GO:0003674,GO:0003779,GO:0003824,GO:0004857,GO:0004866,GO:0004869,GO:0005102,GO:0005178,GO:0005198,GO:0005200,GO:0005488,GO:0005515,GO:0005575,GO:0005576,GO:0005604,GO:0005622,GO:0005623,GO:0005634,GO:…	-	ko:K10382,ko:K10388,ko:K19827	-	-	-	-	ko00000,ko04812	-	-	-	CH,EF-hand_7,GAS2,Plectin,S10_plectin,Spectrin
B.ovis-320.00g064260.m01.polypeptide	121225.PHUM215460-PA	1.06e-204	601.0	COG5069@1|root,KOG0516@2759|Eukaryota,38GX5@33154|Opisthokonta,3BAEG@33208|Metazoa,3CSJ3@33213|Bilateria,41VVZ@6656|Arthropoda,3SG7Z@50557|Insecta,3E9R2@33342|Paraneoptera	33208|Metazoa	Z	Cytoskeleton	Growth-Arrest-Specific Protein 2 Domain	GAS2L1	GO:0000003,GO:0000226,GO:0000902,GO:0000904,GO:0001558,GO:0001578,GO:0002064,GO:0002065,GO:0002066,GO:0002682,GO:0002683,GO:0003006,GO:0003674,GO:0003779,GO:0005102,GO:0005488,GO:0005515,GO:0005575,GO:0005622,GO:0005623,GO:0005737,GO:0006950,GO:0006996,GO:0007010,GO:0007017,GO:0007026,GO:0007049,GO:0007050,GO:0007154,GO:0007276,GO:0007281,GO:0007292,GO:0008017,GO:0008092,GO:0008093,GO:0008134,GO:…	-	-	-	-	-	-	-	-	-	-	CH,GAS2
B.ovis-320.00g039930.m01.polypeptide	7425.NV13375-PA	8.22e-203	566.0	COG0516@1|root,KOG2550@2759|Eukaryota,38BP6@33154|Opisthokonta,3BAD2@33208|Metazoa,3CRAZ@33213|Bilateria,41U2X@6656|Arthropoda,3SH6Y@50557|Insecta,46HKN@7399|Hymenoptera	33208|Metazoa	F	Nucleotide metabolism and transport	Catalyzes the irreversible NADPH-dependent deamination of GMP to IMP. It functions in the conversion of nucleobase, nucleoside and nucleotide derivatives of G to A nucleotides, and in maintaining the intracellular balance of A and G nucleotides	GMPR	GO:0002376,GO:0002520,GO:0002521,GO:0002573,GO:0003674,GO:0003824,GO:0003920,GO:0005575,GO:0005622,GO:0005623,GO:0005737,GO:0005829,GO:0006139,GO:0006152,GO:0006163,GO:0006195,GO:0006725,GO:0006753,GO:0006793,GO:0006796,GO:0006807,GO:0006950,GO:0007275,GO:0008150,GO:0008152,GO:0009056,GO:0009058,GO:0009116,GO:0009117,GO:0009119,GO:0009123,GO:0009125,GO:0009126,GO:0009128,GO:0009150,GO:0009154,GO:…	1.7.1.7	ko:K00364	ko00230,map00230	-	R01134	RC00457	ko00000,ko00001,ko01000	-	-	-	IMPDH
B.ovis-320.00g057070.m01.polypeptide	7460.GB40747-PA	4.66e-79	246.0	COG0516@1|root,KOG2550@2759|Eukaryota,38BP6@33154|Opisthokonta,3BAD2@33208|Metazoa,3CRAZ@33213|Bilateria,41U2X@6656|Arthropoda,3SH6Y@50557|Insecta,46HKN@7399|Hymenoptera	33208|Metazoa	F	Nucleotide metabolism and transport	Catalyzes the irreversible NADPH-dependent deamination of GMP to IMP. It functions in the conversion of nucleobase, nucleoside and nucleotide derivatives of G to A nucleotides, and in maintaining the intracellular balance of A and G nucleotides	GMPR	GO:0002376,GO:0002520,GO:0002521,GO:0002573,GO:0003674,GO:0003824,GO:0003920,GO:0005575,GO:0005622,GO:0005623,GO:0005737,GO:0005829,GO:0006139,GO:0006152,GO:0006163,GO:0006195,GO:0006725,GO:0006753,GO:0006793,GO:0006796,GO:0006807,GO:0006950,GO:0007275,GO:0008150,GO:0008152,GO:0009056,GO:0009058,GO:0009116,GO:0009117,GO:0009119,GO:0009123,GO:0009125,GO:0009126,GO:0009128,GO:0009150,GO:0009154,GO:…	1.7.1.7	ko:K00364	ko00230,map00230	-	R01134	RC00457	ko00000,ko00001,ko01000	-	-	-	IMPDH
B.ovis-320.00g040260.m01.polypeptide	136037.KDR16062	1.54e-83	276.0	COG0013@1|root,KOG0188@2759|Eukaryota,39U51@33154|Opisthokonta,3BKAE@33208|Metazoa,3D5Y0@33213|Bilateria,41W5G@6656|Arthropoda,3SG3R@50557|Insecta	33208|Metazoa	J	Tranlsation	Catalyzes the attachment of alanine to tRNA(Ala) in a two-step reaction alanine is first activated by ATP to form Ala- AMP and then transferred to the acceptor end of tRNA(Ala). Also edits incorrectly charged tRNA(Ala) via its editing domain	-	GO:0000049,GO:0003674,GO:0003676,GO:0003723,GO:0003824,GO:0004812,GO:0004813,GO:0005488,GO:0005575,GO:0005622,GO:0005623,GO:0005737,GO:0005739,GO:0006082,GO:0006139,GO:0006396,GO:0006399,GO:0006400,GO:0006412,GO:0006418,GO:0006419,GO:0006518,GO:0006520,GO:0006725,GO:0006807,GO:0008033,GO:0008150,GO:0008152,GO:0009058,GO:0009059,GO:0009451,GO:0009987,GO:0010467,GO:0016070,GO:0016597,GO:0016874,GO:…	6.1.1.7	ko:K01872	ko00970,map00970	M00359,M00360	R03038	RC00055,RC00523	ko00000,ko00001,ko00002,ko01000,ko01007,ko03016	-	-	-	tRNA-synt_2c,tRNA_SAD
B.ovis-320.00g046500.m01.polypeptide	7370.XP_005190524.1	5.94e-95	285.0	COG0013@1|root,KOG0188@2759|Eukaryota,38GHT@33154|Opisthokonta,3BDN7@33208|Metazoa,3CTNX@33213|Bilateria,41XP6@6656|Arthropoda,3SGFZ@50557|Insecta,452EZ@7147|Diptera	33208|Metazoa	J	Tranlsation	Catalyzes the attachment of alanine to tRNA(Ala) in a two-step reaction alanine is first activated by ATP to form Ala- AMP and then transferred to the acceptor end of tRNA(Ala). Also edits incorrectly charged tRNA(Ala) via its editing domain	AARS	GO:0000049,GO:0000166,GO:0002161,GO:0002196,GO:0003008,GO:0003674,GO:0003676,GO:0003723,GO:0003824,GO:0004812,GO:0004813,GO:0005488,GO:0005524,GO:0005575,GO:0005622,GO:0005623,GO:0005737,GO:0005829,GO:0006082,GO:0006139,GO:0006396,GO:0006399,GO:0006400,GO:0006412,GO:0006417,GO:0006418,GO:0006419,GO:0006448,GO:0006450,GO:0006518,GO:0006520,GO:0006725,GO:0006807,GO:0007275,GO:0007399,GO:0007417,GO:…	6.1.1.7	ko:K01872	ko00970,map00970	M00359,M00360	R03038	RC00055,RC00523	ko00000,ko00001,ko00002,ko01000,ko01007,ko03016	-	-	-	DHHA1,tRNA-synt_2c,tRNA_SAD
B.ovis-320.00g043610.m01.polypeptide	7460.GB47895-PA	1.34e-22	95.5	KOG3575@1|root,KOG3575@2759|Eukaryota,3AHKE@33154|Opisthokonta,3BX04@33208|Metazoa,3CZ0V@33213|Bilateria,41ZVF@6656|Arthropoda	33208|Metazoa	K	Transcription	Mariner transposase	-	-	2.1.1.43	ko:K11433	ko00310,map00310	-	R03875,R03938,R04866,R04867	RC00003,RC00060,RC00181,RC00496	ko00000,ko00001,ko01000,ko03036	-	-	-	HTH_Tnp_Tc3_2,Transposase_1
B.ovis-320.00g070820.m01.polypeptide	7460.GB44317-PA	2.83e-28	111.0	KOG3575@1|root,KOG3575@2759|Eukaryota,3AHKE@33154|Opisthokonta,3BX04@33208|Metazoa,3CZ0V@33213|Bilateria,41ZVF@6656|Arthropoda,3SZVM@50557|Insecta	33208|Metazoa	K	Transcription	Mariner transposase	-	-	2.1.1.43	ko:K11433	ko00310,map00310	-	R03875,R03938,R04866,R04867	RC00003,RC00060,RC00181,RC00496	ko00000,ko00001,ko01000,ko03036	-	-	-	HTH_Tnp_Tc3_2,Transposase_1
B.ovis-320.00g047480.m01.polypeptide	13037.EHJ77836	6.73e-21	89.7	KOG4070@1|root,KOG4070@2759|Eukaryota,38HU8@33154|Opisthokonta,3BEXS@33208|Metazoa,3E4BD@33213|Bilateria,41Z42@6656|Arthropoda,3SR9S@50557|Insecta,447D4@7088|Lepidoptera	33208|Metazoa	T	Signal Transduction	p25-alpha	TPPP	GO:0000226,GO:0001578,GO:0003674,GO:0005488,GO:0005515,GO:0005575,GO:0005622,GO:0005623,GO:0005634,GO:0005737,GO:0005739,GO:0005829,GO:0005856,GO:0006996,GO:0007010,GO:0007017,GO:0008017,GO:0008092,GO:0008150,GO:0009987,GO:0015631,GO:0016043,GO:0022607,GO:0031109,GO:0031334,GO:0032271,GO:0032273,GO:0034622,GO:0043209,GO:0043226,GO:0043227,GO:0043228,GO:0043229,GO:0043231,GO:0043232,GO:0043254,GO:…	-	-	-	-	-	-	-	-	-	-	p25-alpha
B.ovis-320.00g047500.m01.polypeptide	136037.KDR14913	1.25e-79	241.0	KOG4070@1|root,KOG4070@2759|Eukaryota,38HU8@33154|Opisthokonta,3BEXS@33208|Metazoa,3E4BD@33213|Bilateria,41Z42@6656|Arthropoda,3SR9S@50557|Insecta	33208|Metazoa	T	Signal Transduction	p25-alpha	TPPP	GO:0000226,GO:0001578,GO:0003674,GO:0005488,GO:0005515,GO:0005575,GO:0005622,GO:0005623,GO:0005634,GO:0005737,GO:0005739,GO:0005829,GO:0005856,GO:0006996,GO:0007010,GO:0007017,GO:0008017,GO:0008092,GO:0008150,GO:0009987,GO:0015631,GO:0016043,GO:0022607,GO:0031109,GO:0031334,GO:0032271,GO:0032273,GO:0034622,GO:0043209,GO:0043226,GO:0043227,GO:0043228,GO:0043229,GO:0043231,GO:0043232,GO:0043254,GO:…	-	-	-	-	-	-	-	-	-	-	p25-alpha
B.ovis-320.00g047700.m01.polypeptide	12957.ACEP22685-PA	1.95e-37	134.0	COG5069@1|root,KOG1700@2759|Eukaryota,38V30@33154|Opisthokonta,3BG3Q@33208|Metazoa,3CSHY@33213|Bilateria,41W3R@6656|Arthropoda,3SJFS@50557|Insecta,46HIE@7399|Hymenoptera	33208|Metazoa	TZ	Signal Transduction	Zinc ion binding	LIMA1	GO:0001725,GO:0003674,GO:0003779,GO:0003785,GO:0005488,GO:0005515,GO:0005575,GO:0005622,GO:0005623,GO:0005737,GO:0005829,GO:0005856,GO:0005886,GO:0005912,GO:0005924,GO:0005925,GO:0006996,GO:0007010,GO:0007015,GO:0008064,GO:0008092,GO:0008150,GO:0009987,GO:0010639,GO:0015629,GO:0016020,GO:0016043,GO:0022607,GO:0030029,GO:0030030,GO:0030036,GO:0030054,GO:0030055,GO:0030832,GO:0030834,GO:0030835,GO:…	-	-	-	-	-	-	-	-	-	-	LIM
B.ovis-320.00g111020.m01.polypeptide	12957.ACEP22685-PA	1.95e-37	134.0	COG5069@1|root,KOG1700@2759|Eukaryota,38V30@33154|Opisthokonta,3BG3Q@33208|Metazoa,3CSHY@33213|Bilateria,41W3R@6656|Arthropoda,3SJFS@50557|Insecta,46HIE@7399|Hymenoptera	33208|Metazoa	TZ	Signal Transduction	Zinc ion binding	LIMA1	GO:0001725,GO:0003674,GO:0003779,GO:0003785,GO:0005488,GO:0005515,GO:0005575,GO:0005622,GO:0005623,GO:0005737,GO:0005829,GO:0005856,GO:0005886,GO:0005912,GO:0005924,GO:0005925,GO:0006996,GO:0007010,GO:0007015,GO:0008064,GO:0008092,GO:0008150,GO:0009987,GO:0010639,GO:0015629,GO:0016020,GO:0016043,GO:0022607,GO:0030029,GO:0030030,GO:0030036,GO:0030054,GO:0030055,GO:0030832,GO:0030834,GO:0030835,GO:…	-	-	-	-	-	-	-	-	-	-	LIM
B.ovis-320.00g050640.m01.polypeptide	121225.PHUM420710-PA	0.0	920.0	COG5023@1|root,KOG1376@2759|Eukaryota,38E06@33154|Opisthokonta,3BAUV@33208|Metazoa,3CRFN@33213|Bilateria,41TC1@6656|Arthropoda,3SI2S@50557|Insecta,3E7YQ@33342|Paraneoptera	33208|Metazoa	Z	Cytoskeleton	Tubulin is the major constituent of microtubules. It binds two moles of GTP, one at an exchangeable site on the beta chain and one at a non-exchangeable site on the alpha chain	-	GO:0000075,GO:0000235,GO:0000278,GO:0000281,GO:0000910,GO:0002376,GO:0003674,GO:0005198,GO:0005200,GO:0005488,GO:0005515,GO:0005575,GO:0005622,GO:0005623,GO:0005737,GO:0005813,GO:0005815,GO:0005818,GO:0005819,GO:0005856,GO:0005874,GO:0005876,GO:0005881,GO:0006955,GO:0006959,GO:0006996,GO:0007010,GO:0007017,GO:0007049,GO:0007088,GO:0007093,GO:0007094,GO:0007346,GO:0008092,GO:0008150,GO:0009605,GO:…	-	ko:K07374	ko04145,ko04210,ko04530,ko04540,ko05130,map04145,map04210,map04530,map04540,map05130	-	-	-	ko00000,ko00001,ko03019,ko03036,ko04147,ko04812	-	-	-	Tubulin,Tubulin_C
B.ovis-320.00g060630.m01.polypeptide	121225.PHUM304110-PA	2.93e-304	830.0	COG5023@1|root,KOG1376@2759|Eukaryota,38E06@33154|Opisthokonta,3BAUV@33208|Metazoa,3CRFN@33213|Bilateria,4222F@6656|Arthropoda,3SIUY@50557|Insecta	33208|Metazoa	Z	Cytoskeleton	Tubulin is the major constituent of microtubules. It binds two moles of GTP, one at an exchangeable site on the beta chain and one at a non-exchangeable site on the alpha chain	-	GO:0000075,GO:0000278,GO:0003674,GO:0005198,GO:0005200,GO:0005575,GO:0005622,GO:0005623,GO:0005856,GO:0005874,GO:0006996,GO:0007010,GO:0007049,GO:0007088,GO:0007093,GO:0007094,GO:0007346,GO:0008150,GO:0009987,GO:0010564,GO:0010639,GO:0010948,GO:0010965,GO:0015630,GO:0016043,GO:0022402,GO:0030071,GO:0031577,GO:0033043,GO:0033044,GO:0033045,GO:0033046,GO:0033047,GO:0033048,GO:0043226,GO:0043228,GO:…	-	ko:K07374	ko04145,ko04210,ko04530,ko04540,ko05130,map04145,map04210,map04530,map04540,map05130	-	-	-	ko00000,ko00001,ko03019,ko03036,ko04147,ko04812	-	-	-	Tubulin,Tubulin_C
B.ovis-320.00g071640.m01.polypeptide	7460.GB53137-PA	8.66e-278	766.0	COG5023@1|root,KOG1376@2759|Eukaryota,38E06@33154|Opisthokonta,3BAUV@33208|Metazoa,3CRFN@33213|Bilateria,41TC1@6656|Arthropoda,3SI2S@50557|Insecta,46E0W@7399|Hymenoptera	33208|Metazoa	Z	Cytoskeleton	Tubulin is the major constituent of microtubules. It binds two moles of GTP, one at an exchangeable site on the beta chain and one at a non-exchangeable site on the alpha chain	-	-	-	ko:K07374	ko04145,ko04210,ko04530,ko04540,ko05130,map04145,map04210,map04530,map04540,map05130	-	-	-	ko00000,ko00001,ko03019,ko03036,ko04147,ko04812	-	-	-	Tubulin,Tubulin_C
B.ovis-320.00g077630.m01.polypeptide	121225.PHUM580860-PA	0.0	924.0	COG5023@1|root,KOG1376@2759|Eukaryota,38E06@33154|Opisthokonta,3BAUV@33208|Metazoa,3CRFN@33213|Bilateria,41TC1@6656|Arthropoda,3SI2S@50557|Insecta,3E7YQ@33342|Paraneoptera	33208|Metazoa	Z	Cytoskeleton	Tubulin is the major constituent of microtubules. It binds two moles of GTP, one at an exchangeable site on the beta chain and one at a non-exchangeable site on the alpha chain	-	-	-	ko:K07374	ko04145,ko04210,ko04530,ko04540,ko05130,map04145,map04210,map04530,map04540,map05130	-	-	-	ko00000,ko00001,ko03019,ko03036,ko04147,ko04812	-	-	-	Tubulin,Tubulin_C
B.ovis-320.00g080700.m01.polypeptide	121225.PHUM172580-PA	6.65e-243	676.0	COG5023@1|root,KOG1376@2759|Eukaryota,38E06@33154|Opisthokonta,3BAUV@33208|Metazoa,3CRFN@33213|Bilateria,41TC1@6656|Arthropoda,3SI2S@50557|Insecta,3E7YQ@33342|Paraneoptera	33208|Metazoa	Z	Cytoskeleton	Tubulin is the major constituent of microtubules. It binds two moles of GTP, one at an exchangeable site on the beta chain and one at a non-exchangeable site on the alpha chain	-	-	-	ko:K07374	ko04145,ko04210,ko04530,ko04540,ko05130,map04145,map04210,map04530,map04540,map05130	-	-	-	ko00000,ko00001,ko03019,ko03036,ko04147,ko04812	-	-	-	Tubulin,Tubulin_C
B.ovis-320.00g092780.m01.polypeptide	121225.PHUM515590-PA	1.02e-312	855.0	COG5023@1|root,KOG1376@2759|Eukaryota,38E06@33154|Opisthokonta,3BAUV@33208|Metazoa,3CRFN@33213|Bilateria,4224J@6656|Arthropoda,3SQTX@50557|Insecta,3EC89@33342|Paraneoptera	33208|Metazoa	Z	Cytoskeleton	Tubulin is the major constituent of microtubules. It binds two moles of GTP, one at an exchangeable site on the beta chain and one at a non-exchangeable site on the alpha chain	-	-	-	ko:K07374	ko04145,ko04210,ko04530,ko04540,ko05130,map04145,map04210,map04530,map04540,map05130	-	-	-	ko00000,ko00001,ko03019,ko03036,ko04147,ko04812	-	-	-	Tubulin,Tubulin_C
B.ovis-320.00g113070.m01.polypeptide	121225.PHUM238340-PA	8.28e-191	543.0	COG5023@1|root,KOG1376@2759|Eukaryota,38E06@33154|Opisthokonta,3BAUV@33208|Metazoa,3CRFN@33213|Bilateria,41TC1@6656|Arthropoda,3SI2S@50557|Insecta,3E7YQ@33342|Paraneoptera	33208|Metazoa	Z	Cytoskeleton	Tubulin is the major constituent of microtubules. It binds two moles of GTP, one at an exchangeable site on the beta chain and one at a non-exchangeable site on the alpha chain	-	GO:0003674,GO:0005198,GO:0005200,GO:0005575,GO:0005622,GO:0005623,GO:0005856,GO:0005874,GO:0006996,GO:0007010,GO:0008150,GO:0009987,GO:0015630,GO:0016043,GO:0043226,GO:0043228,GO:0043229,GO:0043232,GO:0044422,GO:0044424,GO:0044430,GO:0044446,GO:0044464,GO:0071840,GO:0099080,GO:0099081,GO:0099512,GO:0099513	-	ko:K07374	ko04145,ko04210,ko04530,ko04540,ko05130,map04145,map04210,map04530,map04540,map05130	-	-	-	ko00000,ko00001,ko03019,ko03036,ko04147,ko04812	-	-	-	Tubulin,Tubulin_C
B.ovis-320.00g050760.m01.polypeptide	7739.XP_002602703.1	6.84e-13	70.5	KOG2504@1|root,KOG2504@2759|Eukaryota,38HQ8@33154|Opisthokonta,3BE6B@33208|Metazoa,3CZUM@33213|Bilateria,488WX@7711|Chordata	33208|Metazoa	G	Carbohydrate metabolism and transport	creatine transmembrane transporter activity	SLC16A12	GO:0003333,GO:0003674,GO:0005215,GO:0005308,GO:0005342,GO:0005575,GO:0005623,GO:0005886,GO:0005887,GO:0006810,GO:0006811,GO:0006820,GO:0006855,GO:0006865,GO:0008028,GO:0008150,GO:0008509,GO:0008514,GO:0015075,GO:0015171,GO:0015238,GO:0015318,GO:0015711,GO:0015718,GO:0015849,GO:0015881,GO:0015893,GO:0016020,GO:0016021,GO:0022857,GO:0031224,GO:0031226,GO:0034220,GO:0042221,GO:0042493,GO:0044425,GO:…	-	ko:K08189,ko:K11810	-	-	-	-	ko00000,ko02000	2.A.1.13	-	-	MFS_1
B.ovis-320.00g085710.m01.polypeptide	121225.PHUM160360-PA	8.72e-166	493.0	KOG2504@1|root,KOG2504@2759|Eukaryota,396P2@33154|Opisthokonta,3BC29@33208|Metazoa,3D0NS@33213|Bilateria,41XNV@6656|Arthropoda,3SI7V@50557|Insecta,3E9A4@33342|Paraneoptera	33208|Metazoa	G	Carbohydrate metabolism and transport	Major Facilitator Superfamily	-	GO:0005575,GO:0005623,GO:0005886,GO:0016020,GO:0044464,GO:0071944	-	-	-	-	-	-	-	-	-	-	MFS_1
B.ovis-320.00g052550.m01.polypeptide	121225.PHUM296780-PA	1.43e-58	200.0	KOG1192@1|root,KOG1192@2759|Eukaryota,38B62@33154|Opisthokonta,3BDT1@33208|Metazoa,3CY8Z@33213|Bilateria,41U20@6656|Arthropoda,3SKRZ@50557|Insecta,3EC2M@33342|Paraneoptera	33208|Metazoa	G	Carbohydrate metabolism and transport	UDP-glucoronosyl and UDP-glucosyl transferase	UGT2A1	GO:0001523,GO:0001889,GO:0001972,GO:0002237,GO:0002526,GO:0003008,GO:0003674,GO:0003824,GO:0004857,GO:0005080,GO:0005488,GO:0005496,GO:0005501,GO:0005504,GO:0005515,GO:0005575,GO:0005622,GO:0005623,GO:0005634,GO:0005635,GO:0005640,GO:0005737,GO:0005783,GO:0005789,GO:0005886,GO:0005887,GO:0005975,GO:0005996,GO:0006063,GO:0006082,GO:0006109,GO:0006629,GO:0006631,GO:0006706,GO:0006711,GO:0006720,GO:…	2.4.1.17,2.4.1.47	ko:K00699,ko:K04628	ko00040,ko00053,ko00140,ko00565,ko00600,ko00830,ko00860,ko00980,ko00982,ko00983,ko01100,ko01110,ko05204,map00040,map00053,map00140,map00565,map00600,map00830,map00860,map00980,map00982,map00983,map01100,map01110,map05204	M00014,M00067,M00129	R01383,R01500,R02358,R02389,R02478,R02502,R02902,R03091,R04322,R04352,R04353,R04354,R04683,R06277,R07106,R08259,R08261,R08262,R08263,R08615,R09426,R09427,R09428,R10804	RC00005,RC00033,RC00049,RC00059,RC00078,RC00171,RC00397,RC00523,RC00529,RC00708,RC02748	ko00000,ko00001,ko00002,ko01000,ko01003	-	GT1	-	UDPGT
B.ovis-320.00g053240.m01.polypeptide	12957.ACEP17763-PA	9e-22	92.0	KOG3515@1|root,KOG3515@2759|Eukaryota,39XQT@33154|Opisthokonta,3BIU6@33208|Metazoa,3D3I9@33213|Bilateria,41X5E@6656|Arthropoda,3SJBI@50557|Insecta,46H88@7399|Hymenoptera	33208|Metazoa	T	Signal Transduction	Immunoglobulin like	-	-	-	-	-	-	-	-	-	-	-	-	C2-set_2,I-set,Ig_3,V-set,fn3,ig
B.ovis-320.00g092000.m01.polypeptide	136037.KDR12515	1.95e-48	165.0	KOG3515@1|root,KOG3515@2759|Eukaryota,3AFHK@33154|Opisthokonta,3BYT2@33208|Metazoa,3DEKB@33213|Bilateria,4227S@6656|Arthropoda,3SQNH@50557|Insecta	33208|Metazoa	S	Secondary Structure	CD80-like C2-set immunoglobulin domain	-	-	-	-	-	-	-	-	-	-	-	-	Ig_3
B.ovis-320.00g062820.m01.polypeptide	303518.XP_005735703.1	8.02e-68	227.0	COG0209@1|root,KOG1112@2759|Eukaryota,38B81@33154|Opisthokonta,3B9IQ@33208|Metazoa,3CUAM@33213|Bilateria,48345@7711|Chordata,48Y78@7742|Vertebrata,49VIS@7898|Actinopterygii	33208|Metazoa	F	Nucleotide metabolism and transport	Provides the precursors necessary for DNA synthesis. Catalyzes the biosynthesis of deoxyribonucleotides from the corresponding ribonucleotides	RRM1	GO:0000166,GO:0003674,GO:0003824,GO:0004748,GO:0005488,GO:0005515,GO:0005575,GO:0005622,GO:0005623,GO:0005634,GO:0005635,GO:0005737,GO:0005829,GO:0005971,GO:0006139,GO:0006725,GO:0006753,GO:0006793,GO:0006796,GO:0006807,GO:0006919,GO:0006950,GO:0008150,GO:0008152,GO:0009058,GO:0009117,GO:0009165,GO:0009262,GO:0009263,GO:0009611,GO:0009888,GO:0009893,GO:0009987,GO:0010604,GO:0010941,GO:0010942,GO:…	1.17.4.1	ko:K10807	ko00230,ko00240,ko00480,ko00983,ko01100,map00230,map00240,map00480,map00983,map01100	M00053	R02017,R02019,R02024,R08363,R08364,R11893	RC00613,RC01003	ko00000,ko00001,ko00002,ko01000,ko03400	-	-	-	ATP-cone,Ribonuc_red_lgC,Ribonuc_red_lgN
B.ovis-320.00g059740.m01.polypeptide	7176.CPIJ007639-PA	1.2e-21	90.1	KOG3645@1|root,KOG3645@2759|Eukaryota,38BP2@33154|Opisthokonta,3BD2A@33208|Metazoa,3CS0W@33213|Bilateria,41TJA@6656|Arthropoda,3SFSQ@50557|Insecta,44YUG@7147|Diptera,45DNV@7148|Nematocera	33208|Metazoa	T	Signal Transduction	Acetylcholine receptor protein alpha 1, 2, 3, 4 invertebrate	nAChRa2	GO:0003008,GO:0003674,GO:0005215,GO:0005216,GO:0005230,GO:0005231,GO:0005261,GO:0005575,GO:0005623,GO:0005886,GO:0005887,GO:0005892,GO:0006810,GO:0006811,GO:0006812,GO:0006816,GO:0006873,GO:0006874,GO:0006875,GO:0006937,GO:0007154,GO:0007165,GO:0007166,GO:0007204,GO:0007267,GO:0007268,GO:0007271,GO:0007274,GO:0007275,GO:0008150,GO:0008324,GO:0009791,GO:0009987,GO:0015075,GO:0015267,GO:0015276,GO:…	-	ko:K05312	-	-	-	-	ko00000,ko04040	1.A.9.1	-	-	Neur_chan_LBD,Neur_chan_memb
B.ovis-320.00g085390.m01.polypeptide	12957.ACEP15497-PA	2.57e-38	129.0	KOG3645@1|root,KOG3645@2759|Eukaryota,38BP2@33154|Opisthokonta,3BD2A@33208|Metazoa,3CS0W@33213|Bilateria,41XDI@6656|Arthropoda,3SJZG@50557|Insecta,46HJZ@7399|Hymenoptera	33208|Metazoa	T	Signal Transduction	channel activity. It is involved in the biological process described with ion transport	unc-63	GO:0003008,GO:0003674,GO:0005215,GO:0005216,GO:0005230,GO:0005231,GO:0005261,GO:0005575,GO:0005623,GO:0005886,GO:0005887,GO:0005892,GO:0006810,GO:0006811,GO:0006812,GO:0006816,GO:0006873,GO:0006874,GO:0006875,GO:0006937,GO:0007154,GO:0007165,GO:0007166,GO:0007204,GO:0007267,GO:0007268,GO:0007271,GO:0007274,GO:0007275,GO:0008150,GO:0008324,GO:0009791,GO:0009987,GO:0015075,GO:0015267,GO:0015276,GO:…	-	ko:K05312	-	-	-	-	ko00000,ko04040	1.A.9.1	-	-	Neur_chan_LBD,Neur_chan_memb
B.ovis-320.00g061890.m01.polypeptide	7955.ENSDARP00000112492	1.97e-17	82.4	KOG0155@1|root,KOG0155@2759|Eukaryota,38B8V@33154|Opisthokonta,3BD68@33208|Metazoa,3CXGC@33213|Bilateria,484FA@7711|Chordata,48YRV@7742|Vertebrata,4A0VP@7898|Actinopterygii	33208|Metazoa	K	Transcription	Transcription elongation regulator	TCERG1	GO:0000122,GO:0000375,GO:0000377,GO:0000398,GO:0001085,GO:0001103,GO:0003674,GO:0003700,GO:0003712,GO:0003713,GO:0003714,GO:0005488,GO:0005515,GO:0005575,GO:0005622,GO:0005623,GO:0005634,GO:0005654,GO:0006139,GO:0006351,GO:0006355,GO:0006357,GO:0006366,GO:0006396,GO:0006397,GO:0006725,GO:0006807,GO:0008134,GO:0008150,GO:0008152,GO:0008380,GO:0009058,GO:0009059,GO:0009889,GO:0009890,GO:0009891,GO:…	-	ko:K12824	ko03040,ko04212,map03040,map04212	-	-	-	ko00000,ko00001,ko03041	-	-	-	FF,WW
B.ovis-320.00g078290.m01.polypeptide	121225.PHUM317670-PA	3.66e-136	419.0	KOG0155@1|root,KOG0155@2759|Eukaryota,38B8V@33154|Opisthokonta,3BD68@33208|Metazoa,3CXGC@33213|Bilateria,41UF7@6656|Arthropoda,3SIQJ@50557|Insecta,3E86A@33342|Paraneoptera	33208|Metazoa	K	Transcription	Contains two conserved F residues	TCERG1	GO:0000122,GO:0000375,GO:0000377,GO:0000398,GO:0001085,GO:0001103,GO:0003674,GO:0003700,GO:0003712,GO:0003713,GO:0003714,GO:0005488,GO:0005515,GO:0005575,GO:0005622,GO:0005623,GO:0005634,GO:0005654,GO:0006139,GO:0006351,GO:0006355,GO:0006357,GO:0006366,GO:0006396,GO:0006397,GO:0006725,GO:0006807,GO:0008134,GO:0008150,GO:0008152,GO:0008380,GO:0009058,GO:0009059,GO:0009889,GO:0009890,GO:0009891,GO:…	-	ko:K12824	ko03040,ko04212,map03040,map04212	-	-	-	ko00000,ko00001,ko03041	-	-	-	FF,WW
B.ovis-320.00g063090.m01.polypeptide	121225.PHUM584760-PA	0.0	945.0	COG0515@1|root,KOG0612@2759|Eukaryota,38BFH@33154|Opisthokonta,3BD83@33208|Metazoa,3CRR5@33213|Bilateria,41XN6@6656|Arthropoda,3SKJZ@50557|Insecta,3E9WS@33342|Paraneoptera	33208|Metazoa	T	Signal Transduction	KELK-motif containing domain of MRCK Ser/Thr protein kinase	gek	GO:0002009,GO:0002119,GO:0002164,GO:0003674,GO:0003824,GO:0004672,GO:0004674,GO:0005488,GO:0005515,GO:0005575,GO:0005622,GO:0005623,GO:0005737,GO:0006464,GO:0006468,GO:0006793,GO:0006796,GO:0006807,GO:0006996,GO:0007010,GO:0007015,GO:0007275,GO:0007399,GO:0008037,GO:0008038,GO:0008039,GO:0008064,GO:0008150,GO:0008152,GO:0008154,GO:0009653,GO:0009790,GO:0009791,GO:0009792,GO:0009888,GO:0009987,GO:…	2.7.11.1	ko:K08583,ko:K08788,ko:K16307	-	-	-	-	ko00000,ko01000,ko01001,ko01002	-	-	-	C1_1,CNH,DMPK_coil,KELK,Pkinase,Pkinase_C
B.ovis-320.00g074240.m01.polypeptide	121225.PHUM507390-PA	3.41e-288	826.0	COG0515@1|root,KOG0612@2759|Eukaryota,38BFH@33154|Opisthokonta,3BATS@33208|Metazoa,3CXFD@33213|Bilateria,41UXH@6656|Arthropoda,3SJ2Y@50557|Insecta,3E8AB@33342|Paraneoptera	33208|Metazoa	T	Signal Transduction	Rho Binding	ROCK2	GO:0000003,GO:0000022,GO:0000070,GO:0000226,GO:0000278,GO:0000280,GO:0000281,GO:0000819,GO:0000902,GO:0000904,GO:0000910,GO:0000922,GO:0001654,GO:0001700,GO:0001726,GO:0001736,GO:0001737,GO:0001738,GO:0001745,GO:0001775,GO:0001816,GO:0001817,GO:0001819,GO:0001838,GO:0001841,GO:0001843,GO:0001932,GO:0001934,GO:0001952,GO:0001954,GO:0002009,GO:0002064,GO:0002119,GO:0002164,GO:0002165,GO:0002252,GO:…	2.7.11.1	ko:K04514,ko:K16307,ko:K17388	ko04022,ko04024,ko04062,ko04071,ko04270,ko04310,ko04350,ko04360,ko04510,ko04530,ko04611,ko04670,ko04810,ko04921,ko05130,ko05131,ko05132,ko05200,ko05205,ko05206,map04022,map04024,map04062,map04071,map04270,map04310,map04350,map04360,map04510,map04530,map04611,map04670,map04810,map04921,map05130,map05131,map05132,map05200,map05205,map05206	-	-	-	ko00000,ko00001,ko01000,ko01001,ko03036	-	-	-	Pkinase,Rho_Binding
B.ovis-320.00g067220.m01.polypeptide	121225.PHUM462880-PA	4.46e-83	278.0	COG0258@1|root,KOG2520@2759|Eukaryota,38B6Q@33154|Opisthokonta,3BBYT@33208|Metazoa,3CTDB@33213|Bilateria,41X3N@6656|Arthropoda,3SFT9@50557|Insecta,3E7W7@33342|Paraneoptera	33208|Metazoa	L	Replication and repair	Xeroderma pigmentosum G I-region	ERCC5	GO:0000217,GO:0000405,GO:0003674,GO:0003676,GO:0003677,GO:0003690,GO:0003697,GO:0003824,GO:0004518,GO:0004519,GO:0004520,GO:0004536,GO:0005488,GO:0005515,GO:0005575,GO:0005622,GO:0005623,GO:0005634,GO:0005654,GO:0006139,GO:0006259,GO:0006281,GO:0006283,GO:0006289,GO:0006293,GO:0006294,GO:0006295,GO:0006296,GO:0006725,GO:0006807,GO:0006950,GO:0006974,GO:0007275,GO:0007568,GO:0008150,GO:0008152,GO:…	-	ko:K10846	ko03420,map03420	-	-	-	ko00000,ko00001,ko03400	-	-	-	XPG_I,XPG_N
B.ovis-320.00g116710.m01.polypeptide	121225.PHUM462880-PA	4.46e-83	278.0	COG0258@1|root,KOG2520@2759|Eukaryota,38B6Q@33154|Opisthokonta,3BBYT@33208|Metazoa,3CTDB@33213|Bilateria,41X3N@6656|Arthropoda,3SFT9@50557|Insecta,3E7W7@33342|Paraneoptera	33208|Metazoa	L	Replication and repair	Xeroderma pigmentosum G I-region	ERCC5	GO:0000217,GO:0000405,GO:0003674,GO:0003676,GO:0003677,GO:0003690,GO:0003697,GO:0003824,GO:0004518,GO:0004519,GO:0004520,GO:0004536,GO:0005488,GO:0005515,GO:0005575,GO:0005622,GO:0005623,GO:0005634,GO:0005654,GO:0006139,GO:0006259,GO:0006281,GO:0006283,GO:0006289,GO:0006293,GO:0006294,GO:0006295,GO:0006296,GO:0006725,GO:0006807,GO:0006950,GO:0006974,GO:0007275,GO:0007568,GO:0008150,GO:0008152,GO:…	-	ko:K10846	ko03420,map03420	-	-	-	ko00000,ko00001,ko03400	-	-	-	XPG_I,XPG_N
B.ovis-320.00g069170.m01.polypeptide	121225.PHUM204580-PA	2.23e-111	351.0	28MYU@1|root,2QUHJ@2759|Eukaryota,39VZY@33154|Opisthokonta,3BI9X@33208|Metazoa,3CWUX@33213|Bilateria,41XFI@6656|Arthropoda,3SG67@50557|Insecta,3E93J@33342|Paraneoptera	33208|Metazoa	-	#N/A	-	-	GO:0002009,GO:0002165,GO:0005575,GO:0005622,GO:0005623,GO:0005634,GO:0007275,GO:0007444,GO:0007472,GO:0007476,GO:0007552,GO:0007560,GO:0008150,GO:0008586,GO:0009653,GO:0009791,GO:0009886,GO:0009887,GO:0009888,GO:0016363,GO:0031974,GO:0031981,GO:0032501,GO:0032502,GO:0034399,GO:0035107,GO:0035114,GO:0035120,GO:0035220,GO:0035239,GO:0035295,GO:0043226,GO:0043227,GO:0043229,GO:0043231,GO:0043233,GO:…	-	-	-	-	-	-	-	-	-	-	DUF3736
B.ovis-320.00g069995.m01.polypeptide	136037.KDR18450	6.66e-28	108.0	COG1100@1|root,KOG0395@2759|Eukaryota,39UH8@33154|Opisthokonta,3BFJE@33208|Metazoa,3CY6Q@33213|Bilateria,41WR9@6656|Arthropoda,3SJ3H@50557|Insecta	33208|Metazoa	S	Secondary Structure	GTP binding. It is involved in the biological process described with	REM1	GO:0000166,GO:0001882,GO:0001883,GO:0003674,GO:0003824,GO:0003924,GO:0005488,GO:0005525,GO:0005575,GO:0005623,GO:0005886,GO:0007154,GO:0007165,GO:0007264,GO:0008150,GO:0009898,GO:0009987,GO:0010959,GO:0016020,GO:0016462,GO:0016787,GO:0016817,GO:0016818,GO:0017076,GO:0017111,GO:0019001,GO:0022898,GO:0023052,GO:0032409,GO:0032410,GO:0032412,GO:0032413,GO:0032549,GO:0032550,GO:0032553,GO:0032555,GO:…	-	ko:K07847	-	-	-	-	ko00000,ko04031	-	-	-	Ras
B.ovis-320.00g105210.m01.polypeptide	121225.PHUM550210-PA	3.48e-29	111.0	COG1100@1|root,KOG0395@2759|Eukaryota,39TGJ@33154|Opisthokonta,3BIAD@33208|Metazoa,3CZ1P@33213|Bilateria,41VIH@6656|Arthropoda,3SI52@50557|Insecta,3ECI6@33342|Paraneoptera	33208|Metazoa	S	Secondary Structure	Ras family	-	GO:0000166,GO:0001882,GO:0001883,GO:0003008,GO:0003674,GO:0003824,GO:0003924,GO:0005488,GO:0005525,GO:0005575,GO:0005623,GO:0005886,GO:0007154,GO:0007165,GO:0007264,GO:0007610,GO:0007611,GO:0007613,GO:0007615,GO:0008150,GO:0009898,GO:0009987,GO:0010959,GO:0016020,GO:0016462,GO:0016787,GO:0016817,GO:0016818,GO:0017076,GO:0017111,GO:0019001,GO:0022898,GO:0023052,GO:0032409,GO:0032410,GO:0032412,GO:…	-	ko:K07847	-	-	-	-	ko00000,ko04031	-	-	-	Ras
B.ovis-320.00g071690.m01.polypeptide	121225.PHUM221090-PA	2.52e-281	831.0	COG2272@1|root,KOG1516@2759|Eukaryota,3964D@33154|Opisthokonta,3BKUU@33208|Metazoa,3CZ4N@33213|Bilateria,41Y94@6656|Arthropoda,3SK0A@50557|Insecta,3ECN3@33342|Paraneoptera	33208|Metazoa	I	Lipid metabolism	Carboxylesterase family	NLG-1	GO:0001941,GO:0003674,GO:0003824,GO:0005102,GO:0005488,GO:0005515,GO:0005575,GO:0005623,GO:0005886,GO:0005887,GO:0006810,GO:0006897,GO:0007155,GO:0007158,GO:0007275,GO:0007399,GO:0007416,GO:0007528,GO:0008104,GO:0008150,GO:0009986,GO:0009987,GO:0010646,GO:0016020,GO:0016021,GO:0016043,GO:0016192,GO:0016787,GO:0016788,GO:0022607,GO:0022610,GO:0023051,GO:0031224,GO:0031226,GO:0031594,GO:0032501,GO:…	-	ko:K07378	ko04514,map04514	-	-	-	ko00000,ko00001,ko04131,ko04516	-	-	-	COesterase
B.ovis-320.00g071720.m01.polypeptide	121225.PHUM221090-PA	6.55e-300	879.0	COG2272@1|root,KOG1516@2759|Eukaryota,3964D@33154|Opisthokonta,3BKUU@33208|Metazoa,3CZ4N@33213|Bilateria,41Y94@6656|Arthropoda,3SK0A@50557|Insecta,3ECN3@33342|Paraneoptera	33208|Metazoa	I	Lipid metabolism	Carboxylesterase family	NLG-1	GO:0001941,GO:0003674,GO:0003824,GO:0005102,GO:0005488,GO:0005515,GO:0005575,GO:0005623,GO:0005886,GO:0005887,GO:0006810,GO:0006897,GO:0007155,GO:0007158,GO:0007275,GO:0007399,GO:0007416,GO:0007528,GO:0008104,GO:0008150,GO:0009986,GO:0009987,GO:0010646,GO:0016020,GO:0016021,GO:0016043,GO:0016192,GO:0016787,GO:0016788,GO:0022607,GO:0022610,GO:0023051,GO:0031224,GO:0031226,GO:0031594,GO:0032501,GO:…	-	ko:K07378	ko04514,map04514	-	-	-	ko00000,ko00001,ko04131,ko04516	-	-	-	COesterase
B.ovis-320.00g112595.m01.polypeptide	12957.ACEP15194-PA	1.07e-18	79.0	COG2272@1|root,KOG1516@2759|Eukaryota	2759|Eukaryota	I	Lipid metabolism	carboxylic ester hydrolase activity	-	-	-	-	-	-	-	-	-	-	-	-	-
B.ovis-320.00g114060.m01.polypeptide	121225.PHUM363890-PA	6.65e-237	755.0	28HT9@1|root,2QQ4F@2759|Eukaryota,38G7S@33154|Opisthokonta,3BACH@33208|Metazoa,3D0Z7@33213|Bilateria,42BEU@6656|Arthropoda,3SX4D@50557|Insecta,3EC4X@33342|Paraneoptera	33208|Metazoa	S	Secondary Structure	axonemal central apparatus assembly	HYDIN	GO:0000226,GO:0001578,GO:0002064,GO:0003341,GO:0005575,GO:0005622,GO:0005623,GO:0005737,GO:0005856,GO:0005929,GO:0005930,GO:0006928,GO:0006996,GO:0007010,GO:0007017,GO:0007018,GO:0007275,GO:0007399,GO:0007417,GO:0007420,GO:0008150,GO:0009888,GO:0009987,GO:0016043,GO:0021591,GO:0022607,GO:0030030,GO:0030031,GO:0030154,GO:0030855,GO:0032501,GO:0032502,GO:0032838,GO:0035082,GO:0042995,GO:0043226,GO:…	-	ko:K17570	-	-	-	-	ko00000,ko01009	-	-	-	ASH,Hydin_ADK,Motile_Sperm,PapD-like
B.ovis-320.00g102880.m01.polypeptide	136037.KDR13666	6.46e-20	83.2	KOG3515@1|root,KOG3515@2759|Eukaryota,39YBR@33154|Opisthokonta,3BP6P@33208|Metazoa,3D22P@33213|Bilateria,41UAH@6656|Arthropoda,3SZ56@50557|Insecta	33208|Metazoa	T	Signal Transduction	CD80-like C2-set immunoglobulin domain	-	-	-	-	-	-	-	-	-	-	-	-	C2-set_2,Ig_3,V-set,ig
B.ovis-320.00g085760.m01.polypeptide	7070.TC007766-PA	8.08e-19	80.1	KOG4116@1|root,KOG4116@2759|Eukaryota,3A8DX@33154|Opisthokonta,3BTYP@33208|Metazoa,3D9GX@33213|Bilateria,420YW@6656|Arthropoda,3SPKB@50557|Insecta	33208|Metazoa	C	Energy production and conversion	ubiquinol-cytochrome-c reductase activity	UQCRQ	GO:0003674,GO:0003824,GO:0005488,GO:0005575,GO:0005622,GO:0005623,GO:0005737,GO:0005739,GO:0005740,GO:0005743,GO:0005746,GO:0005750,GO:0006091,GO:0006119,GO:0006122,GO:0006139,GO:0006163,GO:0006725,GO:0006753,GO:0006793,GO:0006796,GO:0006807,GO:0007275,GO:0007399,GO:0007417,GO:0007420,GO:0008121,GO:0008150,GO:0008152,GO:0009055,GO:0009117,GO:0009123,GO:0009126,GO:0009141,GO:0009144,GO:0009150,GO:…	-	ko:K00418	ko00190,ko01100,ko04260,ko04714,ko04932,ko05010,ko05012,ko05016,map00190,map01100,map04260,map04714,map04932,map05010,map05012,map05016	M00152	-	-	ko00000,ko00001,ko00002	-	-	-	UcrQ
B.ovis-320.00g094160.m01.polypeptide	13037.EHJ65404	4.21e-21	85.9	KOG4116@1|root,KOG4116@2759|Eukaryota,3A8DX@33154|Opisthokonta,3BTYP@33208|Metazoa,3D9GX@33213|Bilateria,420YW@6656|Arthropoda,3SPKB@50557|Insecta,447E4@7088|Lepidoptera	33208|Metazoa	C	Energy production and conversion	UcrQ family	UQCRQ	GO:0003674,GO:0003824,GO:0005488,GO:0005575,GO:0005622,GO:0005623,GO:0005737,GO:0005739,GO:0005740,GO:0005743,GO:0005746,GO:0005750,GO:0006091,GO:0006119,GO:0006122,GO:0006139,GO:0006163,GO:0006725,GO:0006753,GO:0006793,GO:0006796,GO:0006807,GO:0007275,GO:0007399,GO:0007417,GO:0007420,GO:0008121,GO:0008150,GO:0008152,GO:0009055,GO:0009117,GO:0009123,GO:0009126,GO:0009141,GO:0009144,GO:0009150,GO:…	-	ko:K00418	ko00190,ko01100,ko04260,ko04714,ko04932,ko05010,ko05012,ko05016,map00190,map01100,map04260,map04714,map04932,map05010,map05012,map05016	M00152	-	-	ko00000,ko00001,ko00002	-	-	-	UcrQ
B.ovis-320.00g089510.m01.polypeptide	34740.HMEL013305-PA	9.76e-29	115.0	KOG3528@1|root,KOG3528@2759|Eukaryota,38Q0G@33154|Opisthokonta,3BF0Y@33208|Metazoa,3CVXZ@33213|Bilateria,41XQ2@6656|Arthropoda,3SI7M@50557|Insecta,44204@7088|Lepidoptera	33208|Metazoa	S	Secondary Structure	Domain present in PSD-95, Dlg, and ZO-1/2.	-	GO:0000902,GO:0000904,GO:0001736,GO:0001738,GO:0001894,GO:0001895,GO:0002009,GO:0002165,GO:0003674,GO:0005080,GO:0005488,GO:0005515,GO:0005575,GO:0005622,GO:0005623,GO:0005634,GO:0005635,GO:0005737,GO:0005886,GO:0005911,GO:0005912,GO:0005918,GO:0005938,GO:0007043,GO:0007163,GO:0007164,GO:0007275,GO:0007399,GO:0008092,GO:0008104,GO:0008150,GO:0008594,GO:0009653,GO:0009790,GO:0009791,GO:0009888,GO:…	-	ko:K06095	ko04391,ko04530,map04391,map04530	-	-	-	ko00000,ko00001	-	-	-	PDZ
B.ovis-320.00g089520.m01.polypeptide	34740.HMEL013305-PA	9.76e-29	115.0	KOG3528@1|root,KOG3528@2759|Eukaryota,38Q0G@33154|Opisthokonta,3BF0Y@33208|Metazoa,3CVXZ@33213|Bilateria,41XQ2@6656|Arthropoda,3SI7M@50557|Insecta,44204@7088|Lepidoptera	33208|Metazoa	S	Secondary Structure	Domain present in PSD-95, Dlg, and ZO-1/2.	-	GO:0000902,GO:0000904,GO:0001736,GO:0001738,GO:0001894,GO:0001895,GO:0002009,GO:0002165,GO:0003674,GO:0005080,GO:0005488,GO:0005515,GO:0005575,GO:0005622,GO:0005623,GO:0005634,GO:0005635,GO:0005737,GO:0005886,GO:0005911,GO:0005912,GO:0005918,GO:0005938,GO:0007043,GO:0007163,GO:0007164,GO:0007275,GO:0007399,GO:0008092,GO:0008104,GO:0008150,GO:0008594,GO:0009653,GO:0009790,GO:0009791,GO:0009888,GO:…	-	ko:K06095	ko04391,ko04530,map04391,map04530	-	-	-	ko00000,ko00001	-	-	-	PDZ
B.ovis-320.00g091080.m01.polypeptide	121225.PHUM004110-PA	6.76e-124	382.0	KOG2340@1|root,KOG2340@2759|Eukaryota,38FJP@33154|Opisthokonta,3BF9M@33208|Metazoa,3CUTR@33213|Bilateria,41VYG@6656|Arthropoda,3SK2Z@50557|Insecta,3E8SS@33342|Paraneoptera	33208|Metazoa	K	Transcription	Utp25, U3 small nucleolar RNA-associated SSU processome protein 25	DIEXF	GO:0000462,GO:0003674,GO:0003676,GO:0003723,GO:0005488,GO:0005575,GO:0005622,GO:0005623,GO:0005634,GO:0005654,GO:0005730,GO:0006139,GO:0006364,GO:0006396,GO:0006725,GO:0006807,GO:0006950,GO:0006952,GO:0006954,GO:0007275,GO:0007399,GO:0008150,GO:0008152,GO:0009056,GO:0009057,GO:0009611,GO:0009653,GO:0009987,GO:0010467,GO:0016070,GO:0016072,GO:0019538,GO:0019843,GO:0022613,GO:0030163,GO:0030490,GO:…	-	ko:K14774	-	-	-	-	ko00000,ko03009	-	-	-	UTP25
B.ovis-320.00g091110.m01.polypeptide	121225.PHUM004110-PA	6.76e-124	382.0	KOG2340@1|root,KOG2340@2759|Eukaryota,38FJP@33154|Opisthokonta,3BF9M@33208|Metazoa,3CUTR@33213|Bilateria,41VYG@6656|Arthropoda,3SK2Z@50557|Insecta,3E8SS@33342|Paraneoptera	33208|Metazoa	K	Transcription	Utp25, U3 small nucleolar RNA-associated SSU processome protein 25	DIEXF	GO:0000462,GO:0003674,GO:0003676,GO:0003723,GO:0005488,GO:0005575,GO:0005622,GO:0005623,GO:0005634,GO:0005654,GO:0005730,GO:0006139,GO:0006364,GO:0006396,GO:0006725,GO:0006807,GO:0006950,GO:0006952,GO:0006954,GO:0007275,GO:0007399,GO:0008150,GO:0008152,GO:0009056,GO:0009057,GO:0009611,GO:0009653,GO:0009987,GO:0010467,GO:0016070,GO:0016072,GO:0019538,GO:0019843,GO:0022613,GO:0030163,GO:0030490,GO:…	-	ko:K14774	-	-	-	-	ko00000,ko03009	-	-	-	UTP25
B.ovis-320.00g095140.m01.polypeptide	121225.PHUM433420-PA	0.0	939.0	COG1131@1|root,KOG0059@2759|Eukaryota,38FR7@33154|Opisthokonta,3BG82@33208|Metazoa,3D1CH@33213|Bilateria	33208|Metazoa	Q	Secondary Structure	ABC transporter G family member	-	-	-	-	-	-	-	-	-	-	-	-	ABC2_membrane,ABC2_membrane_3,ABC_tran
B.ovis-320.00g095150.m01.polypeptide	121225.PHUM433630-PA	9.42e-295	825.0	COG1131@1|root,KOG0059@2759|Eukaryota	2759|Eukaryota	V	Intracellular trafficing and secretion	ATPase activity, coupled to transmembrane movement of substances	-	GO:0003674,GO:0003824,GO:0005215,GO:0005575,GO:0005623,GO:0005886,GO:0006810,GO:0008150,GO:0015399,GO:0015405,GO:0016020,GO:0016021,GO:0016462,GO:0016787,GO:0016817,GO:0016818,GO:0016887,GO:0017111,GO:0022804,GO:0022857,GO:0031224,GO:0032991,GO:0042623,GO:0042626,GO:0043190,GO:0043492,GO:0044425,GO:0044459,GO:0044464,GO:0051179,GO:0051234,GO:0055085,GO:0071944,GO:0098533,GO:0098796,GO:0098797,GO:…	-	-	-	-	-	-	-	-	-	-	ABC2_membrane,ABC2_membrane_3,ABC_tran
B.ovis-320.00g095260.m01.polypeptide	121225.PHUM433630-PA	5.06e-291	814.0	COG1131@1|root,KOG0059@2759|Eukaryota	2759|Eukaryota	V	Intracellular trafficing and secretion	ATPase activity, coupled to transmembrane movement of substances	-	GO:0003674,GO:0003824,GO:0005215,GO:0005575,GO:0005623,GO:0005886,GO:0006810,GO:0008150,GO:0015399,GO:0015405,GO:0016020,GO:0016021,GO:0016462,GO:0016787,GO:0016817,GO:0016818,GO:0016887,GO:0017111,GO:0022804,GO:0022857,GO:0031224,GO:0032991,GO:0042623,GO:0042626,GO:0043190,GO:0043492,GO:0044425,GO:0044459,GO:0044464,GO:0051179,GO:0051234,GO:0055085,GO:0071944,GO:0098533,GO:0098796,GO:0098797,GO:…	-	-	-	-	-	-	-	-	-	-	ABC2_membrane,ABC2_membrane_3,ABC_tran
B.ovis-320.00g095200.m01.polypeptide	121225.PHUM433680-PA	4.19e-31	122.0	COG0531@1|root,KOG1287@2759|Eukaryota,38BBK@33154|Opisthokonta,3B9U2@33208|Metazoa,3CR7T@33213|Bilateria,41VZB@6656|Arthropoda,3SH1R@50557|Insecta,3E8Q0@33342|Paraneoptera	33208|Metazoa	E	Amino Acid metabolis and transport	Amino acid permease	SLC7A6	GO:0000820,GO:0000821,GO:0002376,GO:0003333,GO:0003674,GO:0005215,GO:0005342,GO:0005575,GO:0005622,GO:0005623,GO:0005886,GO:0005887,GO:0006082,GO:0006520,GO:0006521,GO:0006807,GO:0006810,GO:0006811,GO:0006820,GO:0006865,GO:0006928,GO:0008150,GO:0008152,GO:0008509,GO:0008514,GO:0009987,GO:0010565,GO:0015075,GO:0015171,GO:0015174,GO:0015179,GO:0015291,GO:0015297,GO:0015318,GO:0015711,GO:0015802,GO:…	-	ko:K03450,ko:K13780,ko:K13867,ko:K13872	ko04150,ko04974,ko05230,map04150,map04974,map05230	-	-	-	ko00000,ko00001,ko02000	2.A.3.8,2.A.3.8.1,2.A.3.8.7	-	-	AA_permease_2
B.ovis-320.00g095210.m01.polypeptide	121225.PHUM433680-PA	1.36e-31	123.0	COG0531@1|root,KOG1287@2759|Eukaryota,38BBK@33154|Opisthokonta,3B9U2@33208|Metazoa,3CR7T@33213|Bilateria,41VZB@6656|Arthropoda,3SH1R@50557|Insecta,3E8Q0@33342|Paraneoptera	33208|Metazoa	E	Amino Acid metabolis and transport	Amino acid permease	SLC7A6	GO:0000820,GO:0000821,GO:0002376,GO:0003333,GO:0003674,GO:0005215,GO:0005342,GO:0005575,GO:0005622,GO:0005623,GO:0005886,GO:0005887,GO:0006082,GO:0006520,GO:0006521,GO:0006807,GO:0006810,GO:0006811,GO:0006820,GO:0006865,GO:0006928,GO:0008150,GO:0008152,GO:0008509,GO:0008514,GO:0009987,GO:0010565,GO:0015075,GO:0015171,GO:0015174,GO:0015179,GO:0015291,GO:0015297,GO:0015318,GO:0015711,GO:0015802,GO:…	-	ko:K03450,ko:K13780,ko:K13867,ko:K13872	ko04150,ko04974,ko05230,map04150,map04974,map05230	-	-	-	ko00000,ko00001,ko02000	2.A.3.8,2.A.3.8.1,2.A.3.8.7	-	-	AA_permease_2
B.ovis-320.00g102640.m01.polypeptide	136037.KDR06658	4.16e-38	133.0	COG2453@1|root,KOG1720@2759|Eukaryota,3A0SJ@33154|Opisthokonta,3BQPQ@33208|Metazoa,3DA1H@33213|Bilateria,420NE@6656|Arthropoda,3SP43@50557|Insecta	33208|Metazoa	V	Intracellular trafficing and secretion	Dual specificity phosphatase, catalytic domain	DUSP23	GO:0003674,GO:0003824,GO:0004721,GO:0004722,GO:0004725,GO:0005575,GO:0005622,GO:0005623,GO:0005634,GO:0005654,GO:0005737,GO:0005829,GO:0006464,GO:0006470,GO:0006793,GO:0006796,GO:0006807,GO:0008138,GO:0008150,GO:0008152,GO:0009987,GO:0016311,GO:0016787,GO:0016788,GO:0016791,GO:0019538,GO:0031974,GO:0031981,GO:0035335,GO:0036211,GO:0042578,GO:0043170,GO:0043226,GO:0043227,GO:0043229,GO:0043231,GO:…	3.1.3.16,3.1.3.48	ko:K14165	-	-	-	-	ko00000,ko01000,ko01009	-	-	-	DSPc
B.ovis-320.00g105970.m01.polypeptide	121225.PHUM551900-PA	6.14e-115	365.0	COG2453@1|root,KOG1720@2759|Eukaryota,38BJJ@33154|Opisthokonta,3BP2N@33208|Metazoa,3D1WF@33213|Bilateria,41XZS@6656|Arthropoda,3SKUW@50557|Insecta,3EE7X@33342|Paraneoptera	33208|Metazoa	V	Intracellular trafficing and secretion	Dual specificity protein phosphatase, N-terminal half	-	-	3.1.3.16,3.1.3.48	ko:K06639	ko04110,ko04111,ko04113,map04110,map04111,map04113	-	-	-	ko00000,ko00001,ko01000,ko01009	-	-	-	DSPc,DSPn
B.ovis-320.00g111255.m01.polypeptide	13249.RPRC005277-PA	3.96e-13	65.1	KOG3684@1|root,KOG3684@2759|Eukaryota	2759|Eukaryota	G	Carbohydrate metabolism and transport	small conductance calcium-activated potassium channel activity	-	-	-	ko:K04944	ko04911,map04911	-	-	-	ko00000,ko00001,ko04040	1.A.1.16.3,1.A.1.16.4	-	-	CaMBD,Ion_trans_2,SK_channel
B.ovis-320.00g111260.m01.polypeptide	121225.PHUM307630-PA	9.18e-98	302.0	KOG3684@1|root,KOG3684@2759|Eukaryota,38ETT@33154|Opisthokonta,3B95G@33208|Metazoa,3CRM2@33213|Bilateria,41VVN@6656|Arthropoda,3SHRX@50557|Insecta,3EA00@33342|Paraneoptera	33208|Metazoa	P	Inorganic ion transport and metabolism	Calcium-activated SK potassium channel	KCNN2	GO:0001508,GO:0003008,GO:0003012,GO:0003013,GO:0003015,GO:0003674,GO:0005215,GO:0005216,GO:0005227,GO:0005261,GO:0005267,GO:0005488,GO:0005515,GO:0005516,GO:0005575,GO:0005622,GO:0005623,GO:0005737,GO:0005783,GO:0005790,GO:0005886,GO:0005887,GO:0006810,GO:0006811,GO:0006812,GO:0006813,GO:0006928,GO:0006936,GO:0006941,GO:0007154,GO:0007165,GO:0007267,GO:0007268,GO:0008015,GO:0008016,GO:0008076,GO:…	-	ko:K04942,ko:K04943,ko:K04944,ko:K04945	ko04726,ko04911,ko04970,ko04974,ko04976,map04726,map04911,map04970,map04974,map04976	-	-	-	ko00000,ko00001,ko04040	1.A.1.16,1.A.1.16.1,1.A.1.16.2,1.A.1.16.3,1.A.1.16.4,1.A.1.16.5	-	-	CaMBD,Ion_trans_2,SK_channel
B.ovis-320.00g114450.m01.polypeptide	7176.CPIJ001410-PA	8.3e-15	81.3	KOG3924@1|root,KOG3924@2759|Eukaryota,38BX3@33154|Opisthokonta,3BBJD@33208|Metazoa,3CXTP@33213|Bilateria,41UGE@6656|Arthropoda,3SHWY@50557|Insecta,451ND@7147|Diptera,45JXN@7148|Nematocera	33208|Metazoa	DK	Cell cycle control and mitosis	Histone-lysine N-methyltransferase, H3 lysine-79 specific	DOT1L	GO:0000075,GO:0000077,GO:0003674,GO:0003824,GO:0005488,GO:0005515,GO:0005575,GO:0005622,GO:0005623,GO:0005634,GO:0005654,GO:0006139,GO:0006259,GO:0006281,GO:0006325,GO:0006338,GO:0006342,GO:0006348,GO:0006355,GO:0006357,GO:0006464,GO:0006479,GO:0006725,GO:0006807,GO:0006950,GO:0006974,GO:0006996,GO:0008134,GO:0008150,GO:0008152,GO:0008168,GO:0008170,GO:0008213,GO:0008276,GO:0008284,GO:0008757,GO:…	2.1.1.43	ko:K11427	ko00310,ko05202,map00310,map05202	-	R03875,R03938,R04866,R04867	RC00003,RC00060,RC00181,RC00496	ko00000,ko00001,ko01000,ko03036	-	-	-	DOT1
B.ovis-320.00g114460.m01.polypeptide	7159.AAEL006796-PA	2.07e-12	73.9	KOG3924@1|root,KOG3924@2759|Eukaryota,38BX3@33154|Opisthokonta,3BBJD@33208|Metazoa,3CXTP@33213|Bilateria,41UGE@6656|Arthropoda,3SHWY@50557|Insecta,451ND@7147|Diptera,45JXN@7148|Nematocera	33208|Metazoa	DK	Cell cycle control and mitosis	Histone-lysine N-methyltransferase, H3 lysine-79 specific	DOT1L	GO:0000075,GO:0000077,GO:0003674,GO:0003824,GO:0005488,GO:0005515,GO:0005575,GO:0005622,GO:0005623,GO:0005634,GO:0005654,GO:0006139,GO:0006259,GO:0006281,GO:0006325,GO:0006338,GO:0006342,GO:0006348,GO:0006355,GO:0006357,GO:0006464,GO:0006479,GO:0006725,GO:0006807,GO:0006950,GO:0006974,GO:0006996,GO:0008134,GO:0008150,GO:0008152,GO:0008168,GO:0008170,GO:0008213,GO:0008276,GO:0008284,GO:0008757,GO:…	2.1.1.43	ko:K11427	ko00310,ko05202,map00310,map05202	-	R03875,R03938,R04866,R04867	RC00003,RC00060,RC00181,RC00496	ko00000,ko00001,ko01000,ko03036	-	-	-	DOT1
## 207 queries scanned							#N/A
## Total time (seconds): 22.283825159072876							#N/A
## Rate: 9.29 q/s							#N/A
