# Supplementary material for: Chromosome-Scale Genome Assembly of the Sheep-Biting Louse Bovicola ovis Using Nanopore Sequencing Data and Pore-C Analysis
Source: Int J Mol Sci. 2024 Jul 17;25(14):7824. doi: 10.3390/ijms25147824 (PMC11276745; doi:10.3390/ijms25147824)
Supplement: Supplementary file 1 [file ijms-25-07824-s001.zip › Supplementary File S2.xlsx]

## Sheet: Sheet1
B.ovis-320.00g000400.m01.polypeptide	XP_044004884.1	trypsin-3-like	XP_044004884.1 trypsin-3-like [Aphidius gifuensis]	29.7	128	68	5	16	137	47	158	1.10e-04	52.4
B.ovis-320.00g000410.m01.polypeptide	XP_022182371.1	trypsin-3-like	XP_022182371.1 trypsin-3-like [Myzus persicae]	25.5	141	91	6	6	134	171	309	5.73e-04	50.4
B.ovis-320.00g000420.m01.polypeptide	XP_002427360.1	Chymotrypsin BI precursor, putative	XP_002427360.1 Chymotrypsin BI precursor, putative [Pediculus humanus corporis]	33.1	236	129	10	35	259	50	267	4.89e-22	103
B.ovis-320.00g000430.m01.polypeptide	XP_002427360.1	Chymotrypsin BI precursor, putative	XP_002427360.1 Chymotrypsin BI precursor, putative [Pediculus humanus corporis]	26.1	222	132	8	89	296	64	267	2.44e-13	80.9
B.ovis-320.00g000490.m01.polypeptide	XP_027846918.1	uncharacterized protein LOC114127027	XP_027846918.1 uncharacterized protein LOC114127027 [Aphis gossypii]	28.4	268	153	10	285	545	44	279	2.29e-13	83.2
B.ovis-320.00g000500.m01.polypeptide	XP_034765717.1	trypsin-like	XP_034765717.1 trypsin-like [Acipenser ruthenus]	30	200	112	6	387	581	46	222	3.42e-11	76.3
B.ovis-320.00g000500.m01.polypeptide	XP_034772519.1	trypsin-like	XP_034772519.1 trypsin-like [Acipenser ruthenus]	30	200	112	6	387	581	46	222	4.62e-11	75.9
B.ovis-320.00g000500.m01.polypeptide	XP_041091210.1	trypsin-3-like	XP_041091210.1 trypsin-3-like [Polyodon spathula]	29	200	114	6	387	581	36	212	2.97e-10	73.6
B.ovis-320.00g000510.m01.polypeptide	KAE9544233.1	hyphypothetical protein AGLY_001412	KAE9544233.1 hyphypothetical protein AGLY_001412 [Aphis glycines]	25.7	241	159	6	74	305	62	291	4.96e-08	66.2
B.ovis-320.00g000510.m01.polypeptide	XP_015276235.1	PREDICTED: cationic trypsin-like	XP_015276235.1 PREDICTED: cationic trypsin-like [Gekko japonicus]	29.1	199	104	8	72	263	49	217	5.86e-08	65.1
B.ovis-320.00g000520.m01.polypeptide	XP_027846918.1	uncharacterized protein LOC114127027	XP_027846918.1 uncharacterized protein LOC114127027 [Aphis gossypii]	26.4	280	165	9	30	296	34	285	1.72e-19	97.8
B.ovis-320.00g000520.m01.polypeptide	XP_025192875.1	myeloblastin-like	XP_025192875.1 myeloblastin-like [Melanaphis sacchari]	26.6	286	159	9	30	296	30	283	7.89e-18	93.2
B.ovis-320.00g110280.m01.polypeptide	XP_017770707.1	PREDICTED: chymotrypsin-1-like	XP_017770707.1 PREDICTED: chymotrypsin-1-like [Nicrophorus vespilloides]	32.3	248	132	9	28	268	22	240	1.81e-25	112
B.ovis-320.00g110280.m01.polypeptide	XP_036402701.1	serine protease 27	XP_036402701.1 serine protease 27 [Megalops cyprinoides]	27.8	273	157	10	15	270	29	278	5.77e-24	110
B.ovis-320.00g000790.m01.polypeptide	KAB0804502.1	hyphypothetical protein PPYR_01472	KAB0804502.1 hyphypothetical protein PPYR_01472 [Photinus pyralis]	40.7	1274	649	23	36	1221	15	1270	3.25e-302	899
B.ovis-320.00g000800.m01.polypeptide	XP_013163293.1	PREDICTED: uncharacterized protein LOC106114548	XP_013163293.1 PREDICTED: uncharacterized protein LOC106114548 [Papilio xuthus]	31	567	329	16	121	633	193	751	2.61e-63	239
B.ovis-320.00g000800.m01.polypeptide	XP_026498604.1	uncharacterized protein LOC113402535	XP_026498604.1 uncharacterized protein LOC113402535 [Vanessa tameamea]	31.6	525	295	12	144	604	205	729	1.76e-62	236
B.ovis-320.00g000800.m01.polypeptide	XP_038215213.1	uncharacterized protein LOC119834785	XP_038215213.1 uncharacterized protein LOC119834785 [Zerene cesonia]	31	533	302	12	138	604	211	743	3.81e-62	236
B.ovis-320.00g000800.m01.polypeptide	CAG5007379.1	unnamed protein product	CAG5007379.1 uunnamed protein product [Parnassius apollo]	29.8	527	311	10	137	604	216	742	1.35e-62	235
B.ovis-320.00g000800.m01.polypeptide	XP_030022098.1	uncharacterized protein LOC115441446	XP_030022098.1 uncharacterized protein LOC115441446 [Manduca sexta]	32.7	542	299	17	137	616	210	747	1.80e-62	235
B.ovis-320.00g000800.m01.polypeptide	XP_045446031.1	uncharacterized protein LOC123654111	XP_045446031.1 uncharacterized protein LOC123654111 [Melitaea cinxia]	31.2	520	294	12	146	604	182	698	9.33e-62	235
B.ovis-320.00g000800.m01.polypeptide	XP_026494054.1	uncharacterized protein LOC113399195	XP_026494054.1 uncharacterized protein LOC113399195 [Vanessa tameamea]	31.2	525	297	12	144	604	205	729	1.27e-61	234
B.ovis-320.00g000800.m01.polypeptide	KPJ05885.1	hypothetical protein RR46_00813	KPJ05885.1 hyphypothetical protein RR46_00813 [Papilio xuthus]	30.6	529	292	13	146	604	14	537	1.60e-61	234
B.ovis-320.00g000800.m01.polypeptide	XP_035455967.1	uncharacterized protein LOC118280189	XP_035455967.1 uncharacterized protein LOC118280189 [Spodoptera frugiperda]	29.7	548	317	14	134	616	34	578	3.81e-62	233
B.ovis-320.00g000800.m01.polypeptide	XP_026333270.1	uncharacterized protein LOC113240236	XP_026333270.1 uncharacterized protein LOC113240236 [Hyposmocoma kahamanoa]	30.7	550	304	16	138	616	214	757	4.21e-61	233
B.ovis-320.00g000800.m01.polypeptide	XP_026328964.1	uncharacterized protein LOC113236952	XP_026328964.1 uncharacterized protein LOC113236952 [Hyposmocoma kahamanoa]	30.7	550	304	16	138	616	214	757	4.21e-61	233
B.ovis-320.00g000800.m01.polypeptide	XP_028169269.1	uncharacterized protein LOC114359184	XP_028169269.1 uncharacterized protein LOC114359184 [Ostrinia furnacalis]	28.8	528	315	12	138	604	1	528	3.48e-63	233
B.ovis-320.00g000800.m01.polypeptide	XP_045450010.1	uncharacterized protein LOC123658705	XP_045450010.1 uncharacterized protein LOC123658705 [Melitaea cinxia]	31.2	520	294	12	146	604	274	790	7.80e-61	232
B.ovis-320.00g000800.m01.polypeptide	XP_022912095.1	uncharacterized protein LOC111423076, partial	XP_022912095.1 uncharacterized protein LOC111423076, partial [Onthophagus taurus]	31.3	527	320	14	109	602	111	628	1.35e-60	231
B.ovis-320.00g000800.m01.polypeptide	XP_045449977.1	uncharacterized protein LOC123658661	XP_045449977.1 uncharacterized protein LOC123658661 [Melitaea cinxia]	30.9	517	299	12	146	604	182	698	1.39e-60	231
B.ovis-320.00g000800.m01.polypeptide	XP_035433395.1	uncharacterized protein LOC118264844	XP_035433395.1 uncharacterized protein LOC118264844 [Spodoptera frugiperda]	30.5	528	311	10	144	616	11	537	3.57e-61	231
B.ovis-320.00g000800.m01.polypeptide	XP_045479781.1	uncharacterized protein LOC123684533	XP_045479781.1 uncharacterized protein LOC123684533 [Harmonia axyridis]	28.1	631	324	16	96	602	117	741	6.22e-60	229
B.ovis-320.00g000800.m01.polypeptide	CAG7720501.1	unnamed protein product	CAG7720501.1 uunnamed protein product [Allacma fusca]	31	587	333	20	87	619	160	728	1.11e-60	229
B.ovis-320.00g000800.m01.polypeptide	XP_045463807.1	uncharacterized protein LOC123673366	XP_045463807.1 uncharacterized protein LOC123673366 [Harmonia axyridis]	28.2	631	323	16	96	602	117	741	2.78e-59	228
B.ovis-320.00g000800.m01.polypeptide	KPJ18393.1	hypothetical protein RR48_05572	KPJ18393.1 hyphypothetical protein RR48_05572 [Papilio machaon]	29.5	600	351	18	87	633	171	751	3.77e-59	227
B.ovis-320.00g001460.m01.polypeptide	XP_045482839.1	uncharacterized protein LOC123686671	XP_045482839.1 uncharacterized protein LOC123686671 [Harmonia axyridis]	46.6	146	77	1	108	253	970	1114	4.41e-35	144
B.ovis-320.00g001460.m01.polypeptide	KMQ89076.1	hypothetical protein RF55_11331	KMQ89076.1 hyphypothetical protein RF55_11331 [Lasius niger]	46.7	150	79	1	108	257	170	318	3.70e-37	144
B.ovis-320.00g001460.m01.polypeptide	XP_030750174.1	uncharacterized protein LOC115877962	XP_030750174.1 uncharacterized protein LOC115877962 [Sitophilus oryzae]	46.7	150	79	1	108	257	1632	1780	1.19e-34	143
B.ovis-320.00g001460.m01.polypeptide	XP_030750173.1	uncharacterized protein LOC115877961	XP_030750173.1 uncharacterized protein LOC115877961 [Sitophilus oryzae]	46.7	150	79	1	108	257	1366	1514	1.17e-34	143
B.ovis-320.00g001460.m01.polypeptide	XP_033323544.1	uncharacterized protein LOC117218920	XP_033323544.1 uncharacterized protein LOC117218920 [Megalopta genalis]	45.6	147	79	1	108	254	431	576	6.03e-35	142
B.ovis-320.00g001460.m01.polypeptide	XP_044764471.1	uncharacterized protein LOC123321032	XP_044764471.1 uncharacterized protein LOC123321032 [Coccinella septempunctata]	47.3	146	76	1	108	253	132	276	5.29e-37	142
B.ovis-320.00g001460.m01.polypeptide	EFA13694.1	hypothetical protein TcasGA2_TC002041	EFA13694.1 hyphypothetical protein TcasGA2_TC002041 [Tribolium castaneum]	44.9	147	80	1	108	254	27	172	6.27e-38	141
B.ovis-320.00g001460.m01.polypeptide	XP_043473612.1	uncharacterized protein LOC122505831	XP_043473612.1 uncharacterized protein LOC122505831 [Leptopilina heterotoma]	49.7	147	72	2	108	254	605	749	4.03e-34	141
B.ovis-320.00g001460.m01.polypeptide	XP_045449001.1	uncharacterized protein LOC123657503	XP_045449001.1 uncharacterized protein LOC123657503 [Melitaea cinxia]	45.9	148	79	1	108	255	1507	1653	7.48e-34	141
B.ovis-320.00g001460.m01.polypeptide	XP_045482146.1	uncharacterized protein LOC123686180	XP_045482146.1 uncharacterized protein LOC123686180 [Harmonia axyridis]	45.2	146	79	1	108	253	1030	1174	9.62e-34	140
B.ovis-320.00g001460.m01.polypeptide	XP_045474953.1	uncharacterized protein LOC123680880	XP_045474953.1 uncharacterized protein LOC123680880 [Harmonia axyridis]	45.2	146	79	1	108	253	59	203	2.98e-37	140
B.ovis-320.00g001460.m01.polypeptide	XP_045446878.1	uncharacterized protein LOC123655084	XP_045446878.1 uncharacterized protein LOC123655084 [Melitaea cinxia]	45.3	148	80	1	108	255	1184	1330	9.87e-34	140
B.ovis-320.00g001460.m01.polypeptide	XP_045478694.1	uncharacterized protein LOC123683797	XP_045478694.1 uncharacterized protein LOC123683797 [Harmonia axyridis]	45.2	146	79	1	108	253	1030	1174	9.62e-34	140
B.ovis-320.00g001460.m01.polypeptide	XP_025832766.1	uncharacterized protein LOC112905148	XP_025832766.1 uncharacterized protein LOC112905148 [Agrilus planipennis]	44.9	147	80	1	108	254	860	1005	1.27e-33	140
B.ovis-320.00g001460.m01.polypeptide	XP_037867214.1	uncharacterized protein LOC119628558	XP_037867214.1 uncharacterized protein LOC119628558 [Bombyx mori]	49	145	72	2	108	252	173	315	1.60e-35	140
B.ovis-320.00g001460.m01.polypeptide	XP_037873843.1	uncharacterized protein LOC119630034 isoform X1	XP_037873843.1 uncharacterized protein LOC119630034 isoform X1 [Bombyx mori]	49	145	72	2	108	252	1147	1289	1.81e-33	140
B.ovis-320.00g001460.m01.polypeptide	XP_037873844.1	uncharacterized protein LOC119630034 isoform X2	XP_037873844.1 uncharacterized protein LOC119630034 isoform X2 [Bombyx mori]	49	145	72	2	108	252	621	763	1.49e-33	140
B.ovis-320.00g001460.m01.polypeptide	XP_037872934.1	uncharacterized protein LOC119629802	XP_037872934.1 uncharacterized protein LOC119629802 [Bombyx mori]	49	145	72	2	108	252	173	315	1.60e-35	140
B.ovis-320.00g001460.m01.polypeptide	XP_037874105.1	uncharacterized protein LOC119630068	XP_037874105.1 uncharacterized protein LOC119630068 [Bombyx mori]	49	145	72	2	108	252	173	315	2.25e-35	139
B.ovis-320.00g001460.m01.polypeptide	XP_028027961.1	uncharacterized protein LOC114241349	XP_028027961.1 uncharacterized protein LOC114241349 [Bombyx mandarina]	49	145	72	2	108	252	235	377	7.62e-35	139
B.ovis-320.00g001460.m01.polypeptide	CAG7820182.1	unnamed protein product	CAG7820182.1 uunnamed protein product [Allacma fusca]	45.3	148	79	2	108	255	90	235	2.07e-36	139
B.ovis-320.00g001460.m01.polypeptide	XP_044764389.1	uncharacterized protein LOC123320956	XP_044764389.1 uncharacterized protein LOC123320956 [Coccinella septempunctata]	47.3	146	76	1	108	253	132	276	5.77e-36	139
B.ovis-320.00g001460.m01.polypeptide	XP_045476888.1	uncharacterized protein LOC123682359	XP_045476888.1 uncharacterized protein LOC123682359 [Harmonia axyridis]	46.3	147	76	2	108	253	59	203	1.18e-36	139
B.ovis-320.00g001460.m01.polypeptide	XP_030762200.1	uncharacterized protein LOC115887016	XP_030762200.1 uncharacterized protein LOC115887016 [Sitophilus oryzae]	43.9	148	82	1	108	255	1479	1625	4.70e-33	139
B.ovis-320.00g001460.m01.polypeptide	XP_045491870.1	uncharacterized protein LOC123691495	XP_045491870.1 uncharacterized protein LOC123691495 [Colias croceus]	47	151	77	3	108	257	1011	1159	6.06e-33	138
B.ovis-320.00g001460.m01.polypeptide	XP_043263587.1	uncharacterized protein LOC122403866	XP_043263587.1 uncharacterized protein LOC122403866 [Colletes gigas]	44.3	149	82	1	108	256	1593	1740	6.44e-33	138
B.ovis-320.00g001460.m01.polypeptide	KAG7295303.1	hyphypothetical protein JYU34_022308	KAG7295303.1 hyphypothetical protein JYU34_022308 [Plutella xylostella]	48.3	149	74	3	108	255	1579	1725	6.44e-33	138
B.ovis-320.00g001460.m01.polypeptide	XP_039761266.1	uncharacterized protein LOC120634604	XP_039761266.1 uncharacterized protein LOC120634604 [Pararge aegeria]	46.3	147	78	1	108	254	214	359	9.96e-35	138
B.ovis-320.00g001460.m01.polypeptide	XP_044744744.1	uncharacterized protein LOC123306690	XP_044744744.1 uncharacterized protein LOC123306690 [Coccinella septempunctata]	46.6	146	77	1	108	253	263	407	2.47e-34	138
B.ovis-320.00g001460.m01.polypeptide	XP_039748893.1	uncharacterized protein LOC120625761	XP_039748893.1 uncharacterized protein LOC120625761 [Pararge aegeria]	46.3	147	78	1	108	254	55	200	2.10e-36	138
B.ovis-320.00g001460.m01.polypeptide	XP_025836570.1	uncharacterized protein LOC112906526	XP_025836570.1 uncharacterized protein LOC112906526 [Agrilus planipennis]	44.3	149	81	2	108	255	892	1039	5.92e-33	138
B.ovis-320.00g001460.m01.polypeptide	XP_045502189.1	uncharacterized protein LOC123699306	XP_045502189.1 uncharacterized protein LOC123699306 [Colias croceus]	47	151	77	3	108	257	1406	1554	6.35e-33	138
B.ovis-320.00g001460.m01.polypeptide	CAH2211693.1	jg23103	CAH2211693.1 jg23103 [Pararge aegeria aegeria]	46.3	147	78	1	108	254	850	995	5.86e-33	138
B.ovis-320.00g001460.m01.polypeptide	XP_045452325.1	uncharacterized protein LOC123661407	XP_045452325.1 uncharacterized protein LOC123661407 [Melitaea cinxia]	44.6	148	81	1	108	255	168	314	1.07e-34	138
B.ovis-320.00g001460.m01.polypeptide	XP_037976817.1	uncharacterized protein LOC119694475	XP_037976817.1 uncharacterized protein LOC119694475 [Plutella xylostella]	48.3	149	74	3	108	255	1399	1545	8.63e-33	138
B.ovis-320.00g001460.m01.polypeptide	EFA13346.1	hypothetical protein TcasGA2_TC002325	EFA13346.1 hyphypothetical protein TcasGA2_TC002325 [Tribolium castaneum]	44.2	147	81	1	108	254	1439	1584	8.66e-33	138
B.ovis-320.00g001460.m01.polypeptide	XP_045778087.1	uncharacterized protein LOC123875994	XP_045778087.1 uncharacterized protein LOC123875994 [Maniola jurtina]	44.5	146	80	1	108	253	1569	1713	8.75e-33	138
B.ovis-320.00g001460.m01.polypeptide	CAG7823786.1	unnamed protein product	CAG7823786.1 uunnamed protein product [Allacma fusca]	46.9	147	76	2	108	254	446	590	3.26e-33	138
B.ovis-320.00g001460.m01.polypeptide	XP_045779520.1	uncharacterized protein LOC123877048	XP_045779520.1 uncharacterized protein LOC123877048 [Maniola jurtina]	44.5	146	80	1	108	253	1569	1713	8.75e-33	138
B.ovis-320.00g001460.m01.polypeptide	XP_037973149.1	uncharacterized protein LOC119693509	XP_037973149.1 uncharacterized protein LOC119693509 [Plutella xylostella]	48.3	149	74	3	108	255	1580	1726	8.75e-33	138
B.ovis-320.00g001460.m01.polypeptide	XP_018910559.1	PREDICTED: uncharacterized protein LOC109039514	XP_018910559.1 PREDICTED: uncharacterized protein LOC109039514 [Bemisia tabaci]	45.9	148	79	1	108	255	174	320	8.26e-35	137
B.ovis-320.00g001460.m01.polypeptide	XP_045453455.1	uncharacterized protein LOC123662695	XP_045453455.1 uncharacterized protein LOC123662695 [Melitaea cinxia]	44.6	148	81	1	108	255	168	314	1.50e-34	137
B.ovis-320.00g001460.m01.polypeptide	XP_045456425.1	uncharacterized protein LOC123666375	XP_045456425.1 uncharacterized protein LOC123666375 [Melitaea cinxia]	44.6	148	81	1	108	255	774	920	1.07e-32	137
B.ovis-320.00g001460.m01.polypeptide	XP_037974880.1	uncharacterized protein LOC119693936	XP_037974880.1 uncharacterized protein LOC119693936 [Plutella xylostella]	48.3	149	74	3	108	255	1579	1725	1.19e-32	137
B.ovis-320.00g001460.m01.polypeptide	XP_037972637.1	uncharacterized protein LOC119693381	XP_037972637.1 uncharacterized protein LOC119693381 [Plutella xylostella]	48.3	149	74	3	108	255	1045	1191	1.13e-32	137
B.ovis-320.00g001470.m01.polypeptide	XP_013190918.1	PREDICTED: uncharacterized protein LOC106135221	XP_013190918.1 PREDICTED: uncharacterized protein LOC106135221 [Amyelois transitella]	33.3	622	361	13	100	674	121	735	9.14e-94	331
B.ovis-320.00g001470.m01.polypeptide	XP_013185999.1	PREDICTED: uncharacterized protein LOC106131433	XP_013185999.1 PREDICTED: uncharacterized protein LOC106131433 [Amyelois transitella]	33.3	622	361	13	100	674	34	648	1.17e-95	331
B.ovis-320.00g001470.m01.polypeptide	XP_013190178.1	PREDICTED: uncharacterized protein LOC106134631	XP_013190178.1 PREDICTED: uncharacterized protein LOC106134631 [Amyelois transitella]	33.3	622	361	13	100	674	34	648	6.89e-94	331
B.ovis-320.00g001470.m01.polypeptide	CAG7720501.1	unnamed protein product	CAG7720501.1 uunnamed protein product [Allacma fusca]	34.3	621	357	15	100	676	112	725	2.17e-97	331
B.ovis-320.00g001470.m01.polypeptide	XP_013193010.1	PREDICTED: uncharacterized protein LOC106136891	XP_013193010.1 PREDICTED: uncharacterized protein LOC106136891 [Amyelois transitella]	33.3	622	361	13	100	674	121	735	1.11e-93	331
B.ovis-320.00g001470.m01.polypeptide	CAG7718239.1	unnamed protein product, partial	CAG7718239.1 uunnamed protein product, partial [Allacma fusca]	33.6	613	362	12	100	674	47	652	2.15e-94	325
B.ovis-320.00g001470.m01.polypeptide	XP_022912095.1	uncharacterized protein LOC111423076, partial	XP_022912095.1 uncharacterized protein LOC111423076, partial [Onthophagus taurus]	33.7	612	366	13	96	674	46	650	6.53e-90	320
B.ovis-320.00g001470.m01.polypeptide	XP_013163293.1	PREDICTED: uncharacterized protein LOC106114548	XP_013163293.1 PREDICTED: uncharacterized protein LOC106114548 [Papilio xuthus]	32.7	626	363	14	100	674	123	741	1.02e-89	317
B.ovis-320.00g001470.m01.polypeptide	XP_038215213.1	uncharacterized protein LOC119834785	XP_038215213.1 uncharacterized protein LOC119834785 [Zerene cesonia]	32	660	374	14	87	674	107	763	4.38e-88	315
B.ovis-320.00g019690.m01.polypeptide	XP_023933770.1	uncharacterized protein LOC112042828	XP_023933770.1 uncharacterized protein LOC112042828 [Bicyclus anynana]	33.1	118	75	3	18	131	452	569	1.28e-07	61.6
B.ovis-320.00g019690.m01.polypeptide	XP_037932545.1	uncharacterized protein LOC119667328	XP_037932545.1 uncharacterized protein LOC119667328 [Teleopsis dalmanni]	33.6	146	90	4	11	150	271	415	2.60e-07	60.8
B.ovis-320.00g019690.m01.polypeptide	XP_037931366.1	uncharacterized protein LOC119666155	XP_037931366.1 uncharacterized protein LOC119666155 [Teleopsis dalmanni]	32.9	146	91	4	11	150	245	389	4.42e-07	60.1
B.ovis-320.00g019690.m01.polypeptide	XP_026478309.1	uncharacterized protein LOC113384765	XP_026478309.1 uncharacterized protein LOC113384765 [Ctenocephalides felis]	31.1	148	94	6	14	154	2	148	6.13e-07	59.7
B.ovis-320.00g019690.m01.polypeptide	XP_037931425.1	uncharacterized protein LOC119666214	XP_037931425.1 uncharacterized protein LOC119666214 [Teleopsis dalmanni]	32.9	146	91	4	11	150	528	672	6.53e-07	59.7
B.ovis-320.00g019690.m01.polypeptide	XP_037942526.1	uncharacterized protein LOC119675399	XP_037942526.1 uncharacterized protein LOC119675399 [Teleopsis dalmanni]	32.2	146	92	4	11	150	128	272	8.41e-07	59.3
B.ovis-320.00g019690.m01.polypeptide	XP_037930686.1	uncharacterized protein LOC119665532	XP_037930686.1 uncharacterized protein LOC119665532 [Teleopsis dalmanni]	32.2	146	92	4	11	150	475	619	8.91e-07	59.3
B.ovis-320.00g019690.m01.polypeptide	XP_037925671.1	uncharacterized protein LOC119660845	XP_037925671.1 uncharacterized protein LOC119660845 [Hermetia illucens]	30.5	118	77	3	18	130	453	570	8.17e-07	59.3
B.ovis-320.00g019690.m01.polypeptide	XP_037944436.1	uncharacterized protein LOC119677237	XP_037944436.1 uncharacterized protein LOC119677237 [Teleopsis dalmanni]	32.2	146	92	4	11	150	133	277	1.17e-06	58.9
B.ovis-320.00g019690.m01.polypeptide	XP_017484693.1	PREDICTED: uncharacterized protein LOC108373331, partial	XP_017484693.1 PREDICTED: uncharacterized protein LOC108373331, partial [Rhagoletis zephyria]	27	126	87	2	15	135	246	371	1.15e-06	58.9
B.ovis-320.00g019690.m01.polypeptide	XP_037942446.1	uncharacterized protein LOC119675324	XP_037942446.1 uncharacterized protein LOC119675324 [Teleopsis dalmanni]	32.2	146	92	4	11	150	119	263	1.12e-06	58.9
B.ovis-320.00g020190.m01.polypeptide	XP_012151871.1	PREDICTED: LOW QUALITY PROTEIN: uncharacterized protein LOC100876636	XP_012151871.1 PREDICTED: LOW QUALITY PROTEIN: uncharacterized protein LOC100876636 [Megachile rotundata]	71.4	91	12	1	121	197	77	167	5.23e-27	119
B.ovis-320.00g020190.m01.polypeptide	XP_015189742.1	PREDICTED: uncharacterized protein LOC107073562	XP_015189742.1 PREDICTED: uncharacterized protein LOC107073562 [Polistes dominula]	69.2	91	14	1	121	197	77	167	4.69e-27	117
B.ovis-320.00g020220.m01.polypeptide	CAG7718239.1	unnamed protein product, partial	CAG7718239.1 uunnamed protein product, partial [Allacma fusca]	45.7	197	100	4	38	228	734	929	1.64e-43	167
B.ovis-320.00g020220.m01.polypeptide	XP_035225542.1	uncharacterized protein LOC118198063	XP_035225542.1 uncharacterized protein LOC118198063 [Stegodyphus dumicola]	44.1	195	104	4	38	228	432	625	1.21e-42	164
B.ovis-320.00g020220.m01.polypeptide	XP_045542101.1	uncharacterized protein LOC123723470	XP_045542101.1 uncharacterized protein LOC123723470 [Papilio machaon]	41.3	196	108	5	39	228	851	1045	2.09e-42	164
B.ovis-320.00g020220.m01.polypeptide	XP_037942551.1	uncharacterized protein LOC119675425	XP_037942551.1 uncharacterized protein LOC119675425 [Teleopsis dalmanni]	44.2	199	104	5	38	230	156	353	7.88e-44	164
B.ovis-320.00g020220.m01.polypeptide	XP_045535055.1	uncharacterized protein LOC106719497	XP_045535055.1 uncharacterized protein LOC106719497 [Papilio machaon]	40.8	196	109	5	39	228	851	1045	9.76e-42	162
B.ovis-320.00g020220.m01.polypeptide	XP_035457903.1	uncharacterized protein LOC118281435	XP_035457903.1 uncharacterized protein LOC118281435 [Spodoptera frugiperda]	41.3	196	108	3	39	228	332	526	1.79e-41	162
B.ovis-320.00g020220.m01.polypeptide	KPJ07794.1	hypothetical protein RR48_12636	KPJ07794.1 hyphypothetical protein RR48_12636 [Papilio machaon]	41.5	195	107	5	39	227	476	669	1.10e-41	161
B.ovis-320.00g020220.m01.polypeptide	XP_037959353.1	uncharacterized protein LOC119688757	XP_037959353.1 uncharacterized protein LOC119688757 [Teleopsis dalmanni]	44.4	196	102	5	38	227	421	615	5.29e-42	161
B.ovis-320.00g020220.m01.polypeptide	XP_037931107.1	uncharacterized protein LOC119665919	XP_037931107.1 uncharacterized protein LOC119665919 [Teleopsis dalmanni]	44.4	196	102	5	38	227	130	324	1.77e-41	161
B.ovis-320.00g020220.m01.polypeptide	CAG7823874.1	unnamed protein product, partial	CAG7823874.1 uunnamed protein product, partial [Allacma fusca]	48.4	182	87	4	38	213	41	221	1.64e-45	161
B.ovis-320.00g020220.m01.polypeptide	XP_037929000.1	uncharacterized protein LOC119663464	XP_037929000.1 uncharacterized protein LOC119663464 [Teleopsis dalmanni]	44.4	196	102	5	38	227	130	324	4.21e-44	161
B.ovis-320.00g020220.m01.polypeptide	XP_023952951.1	uncharacterized protein LOC112056707	XP_023952951.1 uncharacterized protein LOC112056707 [Bicyclus anynana]	41.9	198	107	5	38	228	339	535	8.03e-42	161
B.ovis-320.00g020220.m01.polypeptide	XP_044586070.1	uncharacterized protein LOC123266103	XP_044586070.1 uncharacterized protein LOC123266103 [Cotesia glomerata]	44.6	195	104	3	37	228	865	1058	3.46e-41	161
B.ovis-320.00g020220.m01.polypeptide	XP_045541860.1	uncharacterized protein LOC123723323	XP_045541860.1 uncharacterized protein LOC123723323 [Papilio machaon]	40.3	196	110	5	39	228	851	1045	3.35e-41	161
B.ovis-320.00g020220.m01.polypeptide	XP_046595303.1	uncharacterized protein LOC124294396	XP_046595303.1 uncharacterized protein LOC124294396 [Neodiprion lecontei]	43.1	195	104	5	37	226	389	581	4.46e-41	160
B.ovis-320.00g020220.m01.polypeptide	XP_046592356.1	uncharacterized protein LOC124293843	XP_046592356.1 uncharacterized protein LOC124293843 [Neodiprion lecontei]	43.1	195	104	5	37	226	390	582	4.47e-41	160
B.ovis-320.00g020220.m01.polypeptide	XP_037928684.1	uncharacterized protein LOC119663087	XP_037928684.1 uncharacterized protein LOC119663087 [Teleopsis dalmanni]	43.9	196	103	5	38	227	156	350	6.21e-41	160
B.ovis-320.00g020220.m01.polypeptide	XP_046468064.1	uncharacterized protein LOC124212229	XP_046468064.1 uncharacterized protein LOC124212229 [Neodiprion pinetum]	43.1	195	104	5	37	226	583	775	6.22e-41	160
B.ovis-320.00g020220.m01.polypeptide	XP_037929472.1	uncharacterized protein LOC119663956, partial	XP_037929472.1 uncharacterized protein LOC119663956, partial [Teleopsis dalmanni]	43.9	196	103	5	38	227	156	350	5.98e-41	160
B.ovis-320.00g020220.m01.polypeptide	XP_037932602.1	uncharacterized protein LOC119667384	XP_037932602.1 uncharacterized protein LOC119667384 [Teleopsis dalmanni]	43.9	196	103	5	38	227	41	235	5.43e-41	160
B.ovis-320.00g020220.m01.polypeptide	XP_037930691.1	uncharacterized protein LOC119665537	XP_037930691.1 uncharacterized protein LOC119665537 [Teleopsis dalmanni]	44.4	196	102	5	38	227	841	1035	8.68e-41	160
B.ovis-320.00g020220.m01.polypeptide	XP_043591764.1	uncharacterized protein LOC122571743	XP_043591764.1 uncharacterized protein LOC122571743 [Bombus pyrosoma]	44.8	194	102	4	37	226	294	486	1.09e-41	159
B.ovis-320.00g020220.m01.polypeptide	XP_046428311.1	uncharacterized protein LOC124183637	XP_046428311.1 uncharacterized protein LOC124183637 [Neodiprion fabricii]	43.1	195	104	5	37	226	388	580	9.94e-41	159
B.ovis-320.00g020270.m01.polypeptide	CAG7785610.1	unnamed protein product, partial	CAG7785610.1 uunnamed protein product, partial [Allacma fusca]	53.2	94	43	1	7	99	76	169	2.48e-27	113
B.ovis-320.00g020270.m01.polypeptide	XP_012215691.1	PREDICTED: uncharacterized protein LOC105668085	XP_012215691.1 PREDICTED: uncharacterized protein LOC105668085 [Linepithema humile]	51	98	48	0	3	100	424	521	8.45e-26	111
B.ovis-320.00g020270.m01.polypeptide	XP_023287813.1	uncharacterized protein LOC105694325	XP_023287813.1 uncharacterized protein LOC105694325 [Orussus abietinus]	55.1	98	42	2	3	99	364	460	3.07e-25	110
B.ovis-320.00g020270.m01.polypeptide	XP_012217595.1	PREDICTED: uncharacterized protein LOC105669297	XP_012217595.1 PREDICTED: uncharacterized protein LOC105669297 [Linepithema humile]	53.1	96	45	0	3	98	924	1019	4.25e-25	109
B.ovis-320.00g020270.m01.polypeptide	XP_023228360.1	uncharacterized protein LOC111628749	XP_023228360.1 uncharacterized protein LOC111628749 [Centruroides sculpturatus]	50.5	97	47	1	4	99	216	312	4.20e-25	109
B.ovis-320.00g020270.m01.polypeptide	CAG7722389.1	unnamed protein product, partial	CAG7722389.1 uunnamed protein product, partial [Allacma fusca]	51.5	101	48	1	1	100	624	724	5.70e-25	109
B.ovis-320.00g020270.m01.polypeptide	CAG7829316.1	unnamed protein product, partial	CAG7829316.1 uunnamed protein product, partial [Allacma fusca]	49	98	50	0	2	99	703	800	1.08e-24	108
B.ovis-320.00g020270.m01.polypeptide	XP_015121324.1	uncharacterized protein LOC107044091	XP_015121324.1 uncharacterized protein LOC107044091 [Diachasma alloeum]	53.7	95	44	0	6	100	131	225	1.44e-24	108
B.ovis-320.00g020270.m01.polypeptide	XP_015111207.1	uncharacterized protein LOC107037259	XP_015111207.1 uncharacterized protein LOC107037259 [Diachasma alloeum]	53.7	95	44	0	6	100	228	322	1.46e-24	108
B.ovis-320.00g020270.m01.polypeptide	CAF4927794.1	unnamed protein product	CAF4927794.1 uunnamed protein product [Pieris macdunnoughi]	48	100	51	1	2	100	541	640	1.48e-24	108
B.ovis-320.00g020270.m01.polypeptide	XP_028982452.1	uncharacterized protein LOC107045386	XP_028982452.1 uncharacterized protein LOC107045386 [Diachasma alloeum]	53.7	95	44	0	6	100	538	632	1.48e-24	108
B.ovis-320.00g020270.m01.polypeptide	XP_015118550.1	uncharacterized protein LOC107042155	XP_015118550.1 uncharacterized protein LOC107042155 [Diachasma alloeum]	53.7	95	44	0	6	100	131	225	1.45e-24	108
B.ovis-320.00g020270.m01.polypeptide	XP_015123788.1	uncharacterized protein LOC107045894, partial	XP_015123788.1 uncharacterized protein LOC107045894, partial [Diachasma alloeum]	53.7	95	44	0	6	100	131	225	1.40e-24	108
B.ovis-320.00g020270.m01.polypeptide	XP_015120462.1	uncharacterized protein LOC107043457	XP_015120462.1 uncharacterized protein LOC107043457 [Diachasma alloeum]	53.7	95	44	0	6	100	979	1073	1.47e-24	108
B.ovis-320.00g020270.m01.polypeptide	XP_015118786.1	uncharacterized protein LOC107042302	XP_015118786.1 uncharacterized protein LOC107042302 [Diachasma alloeum]	53.7	95	44	0	6	100	228	322	1.30e-24	108
B.ovis-320.00g020270.m01.polypeptide	CAG7823874.1	unnamed protein product, partial	CAG7823874.1 uunnamed protein product, partial [Allacma fusca]	55.2	87	38	1	7	92	135	221	1.75e-26	108
B.ovis-320.00g020270.m01.polypeptide	XP_028982253.1	uncharacterized protein LOC114841439	XP_028982253.1 uncharacterized protein LOC114841439 [Diachasma alloeum]	53.7	95	44	0	6	100	271	365	1.45e-24	108
B.ovis-320.00g020270.m01.polypeptide	XP_015124348.1	uncharacterized protein LOC107046274	XP_015124348.1 uncharacterized protein LOC107046274 [Diachasma alloeum]	53.7	95	44	0	6	100	228	322	1.45e-24	108
B.ovis-320.00g020270.m01.polypeptide	XP_015119311.1	uncharacterized protein LOC107042676	XP_015119311.1 uncharacterized protein LOC107042676 [Diachasma alloeum]	53.7	95	44	0	6	100	1007	1101	1.49e-24	108
B.ovis-320.00g020270.m01.polypeptide	CAF4927804.1	unnamed protein product	CAF4927804.1 uunnamed protein product [Pieris macdunnoughi]	48	100	51	1	2	100	221	320	1.46e-24	108
B.ovis-320.00g020270.m01.polypeptide	XP_015118530.1	uncharacterized protein LOC107042141	XP_015118530.1 uncharacterized protein LOC107042141 [Diachasma alloeum]	53.7	95	44	0	6	100	1008	1102	1.49e-24	108
B.ovis-320.00g020280.m01.polypeptide	XP_043504903.1	uncharacterized protein LOC122525925	XP_043504903.1 uncharacterized protein LOC122525925 [Polistes fuscatus]	43.1	174	69	4	8	152	584	756	2.18e-31	129
B.ovis-320.00g020280.m01.polypeptide	XP_043496459.1	uncharacterized protein LOC122520464	XP_043496459.1 uncharacterized protein LOC122520464 [Polistes fuscatus]	43.1	174	69	4	8	152	612	784	2.04e-31	129
B.ovis-320.00g020280.m01.polypeptide	XP_043496423.1	uncharacterized protein LOC122520399	XP_043496423.1 uncharacterized protein LOC122520399 [Polistes fuscatus]	43.1	174	69	4	8	152	536	708	2.19e-31	129
B.ovis-320.00g020280.m01.polypeptide	XP_043498822.1	uncharacterized protein LOC122522080	XP_043498822.1 uncharacterized protein LOC122522080 [Polistes fuscatus]	43.1	174	69	4	8	152	493	665	2.09e-31	129
B.ovis-320.00g020280.m01.polypeptide	XP_043497161.1	uncharacterized protein LOC122520907	XP_043497161.1 uncharacterized protein LOC122520907 [Polistes fuscatus]	43.1	174	69	4	8	152	655	827	2.12e-31	129
B.ovis-320.00g020280.m01.polypeptide	XP_043496425.1	uncharacterized protein LOC122520402	XP_043496425.1 uncharacterized protein LOC122520402 [Polistes fuscatus]	43.1	174	69	4	8	152	582	754	2.10e-31	129
B.ovis-320.00g020280.m01.polypeptide	XP_043498366.1	uncharacterized protein LOC122521587	XP_043498366.1 uncharacterized protein LOC122521587 [Polistes fuscatus]	43.1	174	69	4	8	152	319	491	1.82e-31	129
B.ovis-320.00g020280.m01.polypeptide	XP_043498348.1	uncharacterized protein LOC122521567	XP_043498348.1 uncharacterized protein LOC122521567 [Polistes fuscatus]	43.1	174	69	4	8	152	582	754	2.16e-31	129
B.ovis-320.00g020280.m01.polypeptide	XP_043496489.1	uncharacterized protein LOC122520496	XP_043496489.1 uncharacterized protein LOC122520496 [Polistes fuscatus]	43.1	174	69	4	8	152	591	763	2.11e-31	129
B.ovis-320.00g020280.m01.polypeptide	XP_043485924.1	uncharacterized protein LOC122513579	XP_043485924.1 uncharacterized protein LOC122513579 [Polistes fuscatus]	43.1	174	69	4	8	152	647	819	2.19e-31	129
B.ovis-320.00g020280.m01.polypeptide	XP_043496368.1	uncharacterized protein LOC122520337	XP_043496368.1 uncharacterized protein LOC122520337 [Polistes fuscatus]	43.1	174	69	4	8	152	583	755	2.19e-31	129
B.ovis-320.00g020280.m01.polypeptide	XP_029054823.2	uncharacterized protein LOC114882114	XP_029054823.2 uncharacterized protein LOC114882114 [Osmia bicornis bicornis]	41.4	174	74	2	7	152	184	357	6.73e-32	129
B.ovis-320.00g020280.m01.polypeptide	XP_017763965.1	PREDICTED: uncharacterized protein LOC108553536	XP_017763965.1 PREDICTED: uncharacterized protein LOC108553536 [Eufriesea mexicana]	41.4	174	74	2	7	152	28	201	2.94e-31	128
B.ovis-320.00g020280.m01.polypeptide	XP_043499931.1	uncharacterized protein LOC122522713	XP_043499931.1 uncharacterized protein LOC122522713 [Polistes fuscatus]	43.1	174	69	4	8	152	612	784	7.26e-31	128
B.ovis-320.00g020280.m01.polypeptide	XP_043502334.1	uncharacterized protein LOC122524252	XP_043502334.1 uncharacterized protein LOC122524252 [Polistes fuscatus]	43.1	174	69	4	8	152	612	784	7.07e-31	128
B.ovis-320.00g020280.m01.polypeptide	XP_043496371.1	uncharacterized protein LOC122520339	XP_043496371.1 uncharacterized protein LOC122520339 [Polistes fuscatus]	43.1	174	69	4	8	152	568	740	6.90e-31	128
B.ovis-320.00g020280.m01.polypeptide	XP_043485871.1	uncharacterized protein LOC122513529	XP_043485871.1 uncharacterized protein LOC122513529 [Polistes fuscatus]	43.1	174	69	4	8	152	612	784	7.26e-31	128
B.ovis-320.00g020280.m01.polypeptide	XP_043500860.1	uncharacterized protein LOC122523264	XP_043500860.1 uncharacterized protein LOC122523264 [Polistes fuscatus]	43.1	174	69	4	8	152	588	760	7.24e-31	128
B.ovis-320.00g020280.m01.polypeptide	XP_046142519.1	uncharacterized protein LOC123987992	XP_046142519.1 uncharacterized protein LOC123987992 [Osmia bicornis bicornis]	44.6	148	79	2	8	152	187	334	6.05e-30	125
B.ovis-320.00g020280.m01.polypeptide	XP_017791629.1	PREDICTED: uncharacterized protein LOC108573663	XP_017791629.1 PREDICTED: uncharacterized protein LOC108573663 [Habropoda laboriosa]	41.4	174	74	2	7	152	126	299	2.34e-30	125
B.ovis-320.00g020280.m01.polypeptide	XP_014294924.1	PREDICTED: uncharacterized protein LOC106693142	XP_014294924.1 PREDICTED: uncharacterized protein LOC106693142 [Microplitis demolitor]	41.7	175	72	3	8	152	295	469	1.06e-29	124
B.ovis-320.00g020310.m01.polypeptide	XP_023228230.1	LOW QUALITY PROTEIN: uncharacterized protein LOC111628632	XP_023228230.1 LOW QUALITY PROTEIN: uncharacterized protein LOC111628632 [Centruroides sculpturatus]	48.1	77	39	1	63	138	202	278	1.14e-09	67.4
B.ovis-320.00g020310.m01.polypeptide	XP_023211078.1	LOW QUALITY PROTEIN: uncharacterized protein LOC111613959	XP_023211078.1 LOW QUALITY PROTEIN: uncharacterized protein LOC111613959 [Centruroides sculpturatus]	37.8	119	70	3	11	127	39	155	2.18e-09	66.6
B.ovis-320.00g020310.m01.polypeptide	XP_023211075.1	uncharacterized protein LOC111613956	XP_023211075.1 uncharacterized protein LOC111613956 [Centruroides sculpturatus]	37.8	119	70	3	11	127	39	155	1.86e-09	66.6
B.ovis-320.00g020310.m01.polypeptide	KMQ83686.1	hypothetical protein RF55_19346, partial	KMQ83686.1 hyphypothetical protein RF55_19346, partial [Lasius niger]	30.8	117	66	2	26	127	40	156	3.75e-09	65.5
B.ovis-320.00g020310.m01.polypeptide	GBN86323.1	hypothetical protein AVEN_188556-1, partial	GBN86323.1 hyphypothetical protein AVEN_188556-1, partial [Araneus ventricosus]	34.7	147	76	4	2	129	8	153	8.67e-09	64.7
B.ovis-320.00g020310.m01.polypeptide	GBM75832.1	hypothetical protein AVEN_8438-1	GBM75832.1 hyphypothetical protein AVEN_8438-1 [Araneus ventricosus]	34.6	127	70	4	4	129	10	124	9.97e-09	64.7
B.ovis-320.00g020310.m01.polypeptide	GBO34491.1	hypothetical protein AVEN_109546-1	GBO34491.1 hyphypothetical protein AVEN_109546-1 [Araneus ventricosus]	33.8	142	75	3	7	129	12	153	1.01e-08	64.7
B.ovis-320.00g020310.m01.polypeptide	XP_036150688.1	uncharacterized protein LOC118648482	XP_036150688.1 uncharacterized protein LOC118648482 [Monomorium pharaonis]	32.9	155	76	6	1	127	5	159	1.40e-08	64.3
B.ovis-320.00g020340.m01.polypeptide	XP_018396617.1	PREDICTED: uncharacterized protein LOC108774886	XP_018396617.1 PREDICTED: uncharacterized protein LOC108774886 [Cyphomyrmex costatus]	37.7	334	142	5	3	276	842	1169	2.42e-58	212
B.ovis-320.00g020350.m01.polypeptide	XP_045461903.1	uncharacterized protein LOC123672004	XP_045461903.1 uncharacterized protein LOC123672004 [Harmonia axyridis]	35.4	731	418	13	1	686	1	722	6.11e-132	425
B.ovis-320.00g020350.m01.polypeptide	KPJ16960.1	hypothetical protein RR48_13816	KPJ16960.1 hyphypothetical protein RR48_13816 [Papilio machaon]	34.7	730	420	13	2	688	4	719	5.14e-123	416
B.ovis-320.00g020350.m01.polypeptide	XP_011859356.1	PREDICTED: uncharacterized protein LOC105556853	XP_011859356.1 PREDICTED: uncharacterized protein LOC105556853 [Vollenhovia emeryi]	35.3	697	422	10	15	687	16	707	2.98e-122	412
B.ovis-320.00g020350.m01.polypeptide	XP_045535019.1	uncharacterized protein LOC123721194	XP_045535019.1 uncharacterized protein LOC123721194 [Papilio machaon]	33.3	727	439	9	1	688	1	720	1.74e-121	411
B.ovis-320.00g020350.m01.polypeptide	XP_045483078.1	uncharacterized protein LOC123688551, partial	XP_045483078.1 uncharacterized protein LOC123688551, partial [Harmonia axyridis]	34.1	734	421	12	1	686	1	719	2.04e-122	411
B.ovis-320.00g020350.m01.polypeptide	XP_046399327.1	uncharacterized protein LOC124165844	XP_046399327.1 uncharacterized protein LOC124165844 [Ischnura elegans]	35.3	714	426	13	2	686	3	709	1.55e-120	409
B.ovis-320.00g020350.m01.polypeptide	XP_046392313.1	uncharacterized protein LOC124160498	XP_046392313.1 uncharacterized protein LOC124160498 [Ischnura elegans]	35.2	714	427	13	2	686	3	709	5.54e-120	407
B.ovis-320.00g020350.m01.polypeptide	KPJ14270.1	hypothetical protein RR48_07020	KPJ14270.1 hyphypothetical protein RR48_07020 [Papilio machaon]	33.2	728	439	10	1	688	1	721	5.78e-120	407
B.ovis-320.00g020350.m01.polypeptide	XP_030759214.1	uncharacterized protein LOC115884703, partial	XP_030759214.1 uncharacterized protein LOC115884703, partial [Sitophilus oryzae]	34.7	729	415	14	4	687	8	720	1.27e-120	407
B.ovis-320.00g020350.m01.polypeptide	XP_030757628.1	uncharacterized protein LOC115883411	XP_030757628.1 uncharacterized protein LOC115883411 [Sitophilus oryzae]	34.7	729	415	14	4	687	8	720	3.60e-120	407
B.ovis-320.00g020350.m01.polypeptide	XP_046397394.1	uncharacterized protein LOC124164213 isoform X1	XP_046397394.1 uncharacterized protein LOC124164213 isoform X1 [Ischnura elegans]	36.5	712	418	14	1	688	1	702	5.39e-123	406
B.ovis-320.00g020350.m01.polypeptide	XP_045455426.1	uncharacterized protein LOC123665124	XP_045455426.1 uncharacterized protein LOC123665124 [Melitaea cinxia]	37.1	679	385	14	29	686	37	694	2.07e-119	405
B.ovis-320.00g020350.m01.polypeptide	XP_036143389.1	uncharacterized protein LOC118645787	XP_036143389.1 uncharacterized protein LOC118645787 [Monomorium pharaonis]	35.4	707	421	14	7	686	10	707	6.86e-119	404
B.ovis-320.00g020350.m01.polypeptide	XP_030766624.1	uncharacterized protein LOC115890519	XP_030766624.1 uncharacterized protein LOC115890519 [Sitophilus oryzae]	36.1	704	418	14	3	687	5	695	8.04e-121	404
B.ovis-320.00g020350.m01.polypeptide	XP_047026098.1	uncharacterized protein LOC124634533 isoform X2	XP_047026098.1 uncharacterized protein LOC124634533 isoform X2 [Helicoverpa zea]	34.2	713	424	13	1	686	1	695	1.20e-122	404
B.ovis-320.00g020350.m01.polypeptide	XP_047026097.1	uncharacterized protein LOC124634533 isoform X1	XP_047026097.1 uncharacterized protein LOC124634533 isoform X1 [Helicoverpa zea]	34.2	713	424	13	1	686	1	695	3.13e-122	404
B.ovis-320.00g020500.m01.polypeptide	XP_018394547.1	PREDICTED: uncharacterized protein LOC108773254	XP_018394547.1 PREDICTED: uncharacterized protein LOC108773254 [Cyphomyrmex costatus]	43.3	104	45	3	20	109	55	158	3.22e-12	76.3
B.ovis-320.00g020500.m01.polypeptide	XP_018395970.1	PREDICTED: uncharacterized protein LOC108774375	XP_018395970.1 PREDICTED: uncharacterized protein LOC108774375 [Cyphomyrmex costatus]	43.3	104	45	3	20	109	956	1059	3.13e-11	76.3
B.ovis-320.00g020500.m01.polypeptide	XP_018395247.1	PREDICTED: uncharacterized protein LOC108773808	XP_018395247.1 PREDICTED: uncharacterized protein LOC108773808 [Cyphomyrmex costatus]	43.3	104	45	3	20	109	956	1059	3.13e-11	76.3
B.ovis-320.00g020500.m01.polypeptide	XP_036148373.1	uncharacterized protein LOC118647461	XP_036148373.1 uncharacterized protein LOC118647461 [Monomorium pharaonis]	53.4	73	33	1	20	91	1028	1100	3.37e-11	76.3
B.ovis-320.00g020500.m01.polypeptide	XP_036146036.1	uncharacterized protein LOC118646691	XP_036146036.1 uncharacterized protein LOC118646691 [Monomorium pharaonis]	53.4	73	33	1	20	91	1028	1100	3.37e-11	76.3
B.ovis-320.00g020500.m01.polypeptide	XP_045466602.1	uncharacterized protein LOC123675299	XP_045466602.1 uncharacterized protein LOC123675299 [Harmonia axyridis]	50	68	33	1	20	86	1073	1140	1.49e-10	74.3
B.ovis-320.00g020500.m01.polypeptide	XP_045463716.1	uncharacterized protein LOC123673279	XP_045463716.1 uncharacterized protein LOC123673279 [Harmonia axyridis]	50	68	33	1	20	86	1073	1140	1.49e-10	74.3
B.ovis-320.00g020500.m01.polypeptide	XP_036150564.1	uncharacterized protein LOC118648337	XP_036150564.1 uncharacterized protein LOC118648337 [Monomorium pharaonis]	52.1	73	34	1	20	91	1028	1100	2.67e-10	73.6
B.ovis-320.00g025140.m01.polypeptide	KAF8784724.1	hyphypothetical protein HNY73_010368	KAF8784724.1 hyphypothetical protein HNY73_010368 [Argiope bruennichi]	35.8	81	49	2	6	83	209	289	9.48e-04	48.1
B.ovis-320.00g040320.m01.polypeptide	XP_033320861.1	uncharacterized protein LOC117217400	XP_033320861.1 uncharacterized protein LOC117217400 [Megalopta genalis]	47.4	57	30	0	10	66	215	271	1.94e-09	63.2
B.ovis-320.00g040320.m01.polypeptide	XP_045482839.1	uncharacterized protein LOC123686671	XP_045482839.1 uncharacterized protein LOC123686671 [Harmonia axyridis]	50	54	27	0	10	63	1060	1113	7.56e-09	62
B.ovis-320.00g040320.m01.polypeptide	ENN77139.1	hypothetical protein YQE_06365, partial	ENN77139.1 hyphypothetical protein YQE_06365, partial [Dendroctonus ponderosae]	38.6	70	43	0	6	75	68	137	2.78e-09	61.2
B.ovis-320.00g040320.m01.polypeptide	ERL85009.1	hypothetical protein D910_02432	ERL85009.1 hyphypothetical protein D910_02432 [Dendroctonus ponderosae]	38.6	70	43	0	6	75	68	137	2.78e-09	61.2
B.ovis-320.00g040320.m01.polypeptide	KAH0998662.1	hyphypothetical protein HUJ04_001343	KAH0998662.1 hyphypothetical protein HUJ04_001343 [Dendroctonus ponderosae]	38.6	70	43	0	6	75	89	158	3.90e-09	61.2
B.ovis-320.00g040320.m01.polypeptide	KOC58601.1	hypothetical protein WH47_06861	KOC58601.1 hyphypothetical protein WH47_06861 [Habropoda laboriosa]	54.4	57	26	0	7	63	85	141	3.89e-09	60.5
B.ovis-320.00g040320.m01.polypeptide	GFW45252.1	egrase catalytic domain-containing protein	GFW45252.1 integrase catalytic domain-containing protein [Trichonephila clavipes]	44.8	58	32	0	11	68	195	252	1.55e-08	60.5
B.ovis-320.00g040320.m01.polypeptide	XP_017797013.1	PREDICTED: uncharacterized protein LOC108578236	XP_017797013.1 PREDICTED: uncharacterized protein LOC108578236 [Habropoda laboriosa]	54.4	57	26	0	7	63	944	1000	2.63e-08	60.5
B.ovis-320.00g040320.m01.polypeptide	GFX48246.1	egrase catalytic domain-containing protein	GFX48246.1 integrase catalytic domain-containing protein [Trichonephila clavipes]	44.8	58	32	0	11	68	214	271	1.78e-08	60.5
B.ovis-320.00g040320.m01.polypeptide	XP_023312160.1	uncharacterized protein LOC108913397	XP_023312160.1 uncharacterized protein LOC108913397 [Anoplophora glabripennis]	48.1	54	28	0	10	63	897	950	3.59e-08	60.1
B.ovis-320.00g040320.m01.polypeptide	GFU99233.1	egrase catalytic domain-containing protein	GFU99233.1 integrase catalytic domain-containing protein [Trichonephila clavipes]	44.8	58	32	0	11	68	213	270	2.44e-08	60.1
B.ovis-320.00g040320.m01.polypeptide	XP_044744744.1	uncharacterized protein LOC123306690	XP_044744744.1 uncharacterized protein LOC123306690 [Coccinella septempunctata]	44.8	58	32	0	10	67	353	410	3.42e-08	60.1
B.ovis-320.00g040320.m01.polypeptide	XP_044764471.1	uncharacterized protein LOC123321032	XP_044764471.1 uncharacterized protein LOC123321032 [Coccinella septempunctata]	44.8	58	32	0	10	67	222	279	2.57e-08	60.1
B.ovis-320.00g040330.m01.polypeptide	XP_018396618.1	PREDICTED: uncharacterized protein LOC108774887, partial	XP_018396618.1 PREDICTED: uncharacterized protein LOC108774887, partial [Cyphomyrmex costatus]	30.8	562	331	11	73	583	47	601	2.03e-73	268
B.ovis-320.00g040330.m01.polypeptide	XP_027853436.1	uncharacterized protein LOC114132233	XP_027853436.1 uncharacterized protein LOC114132233 [Aphis gossypii]	32.6	537	301	13	103	584	62	592	8.49e-73	265
B.ovis-320.00g040330.m01.polypeptide	XP_013190918.1	PREDICTED: uncharacterized protein LOC106135221	XP_013190918.1 PREDICTED: uncharacterized protein LOC106135221 [Amyelois transitella]	31.4	525	319	10	99	583	117	640	3.70e-72	264
B.ovis-320.00g040330.m01.polypeptide	XP_013185999.1	PREDICTED: uncharacterized protein LOC106131433	XP_013185999.1 PREDICTED: uncharacterized protein LOC106131433 [Amyelois transitella]	31.4	525	319	10	99	583	30	553	7.84e-73	264
B.ovis-320.00g040330.m01.polypeptide	XP_013190178.1	PREDICTED: uncharacterized protein LOC106134631	XP_013190178.1 PREDICTED: uncharacterized protein LOC106134631 [Amyelois transitella]	31.4	525	319	10	99	583	30	553	3.56e-72	264
B.ovis-320.00g040330.m01.polypeptide	XP_013193010.1	PREDICTED: uncharacterized protein LOC106136891	XP_013193010.1 PREDICTED: uncharacterized protein LOC106136891 [Amyelois transitella]	31.4	525	319	10	99	583	117	640	3.78e-72	264
B.ovis-320.00g040330.m01.polypeptide	CAG7824827.1	unnamed protein product, partial	CAG7824827.1 uunnamed protein product, partial [Allacma fusca]	32	518	312	11	103	584	112	625	8.56e-76	264
B.ovis-320.00g040330.m01.polypeptide	KAG7310133.1	hyphypothetical protein JYU34_004675	KAG7310133.1 hyphypothetical protein JYU34_004675 [Plutella xylostella]	32	535	313	13	100	583	120	654	9.42e-72	263
B.ovis-320.00g040330.m01.polypeptide	CAG7718239.1	unnamed protein product, partial	CAG7718239.1 uunnamed protein product, partial [Allacma fusca]	32.7	517	308	12	103	584	47	558	1.03e-72	263
B.ovis-320.00g040330.m01.polypeptide	XP_022814033.1	uncharacterized protein LOC111347879	XP_022814033.1 uncharacterized protein LOC111347879 [Spodoptera litura]	32.3	545	302	16	103	584	123	663	8.84e-72	263
B.ovis-320.00g040330.m01.polypeptide	XP_026746838.1	uncharacterized protein LOC113508077, partial	XP_026746838.1 uncharacterized protein LOC113508077, partial [Trichoplusia ni]	31.7	556	306	14	103	584	124	679	5.10e-72	263
B.ovis-320.00g040330.m01.polypeptide	XP_023230911.1	uncharacterized protein LOC111630973	XP_023230911.1 uncharacterized protein LOC111630973 [Centruroides sculpturatus]	32.1	554	312	15	86	583	111	656	5.89e-74	262
B.ovis-320.00g040330.m01.polypeptide	XP_023228389.1	uncharacterized protein LOC111628779	XP_023228389.1 uncharacterized protein LOC111628779 [Centruroides sculpturatus]	31.7	581	339	12	1	525	1	579	1.63e-75	262
B.ovis-320.00g040330.m01.polypeptide	CAG5007379.1	unnamed protein product	CAG5007379.1 uunnamed protein product [Parnassius apollo]	31.7	545	309	11	103	584	123	667	7.63e-72	260
B.ovis-320.00g040330.m01.polypeptide	XP_044587819.1	uncharacterized protein LOC123267318	XP_044587819.1 uncharacterized protein LOC123267318 [Cotesia glomerata]	31.7	521	316	11	103	584	132	651	1.06e-70	260
B.ovis-320.00g040330.m01.polypeptide	CAG9134093.1	unnamed protein product	CAG9134093.1 uunnamed protein product [Plutella xylostella]	30.6	566	313	15	98	584	118	682	9.33e-71	258
B.ovis-320.00g040330.m01.polypeptide	XP_026485615.1	uncharacterized protein LOC113393117	XP_026485615.1 uncharacterized protein LOC113393117 [Vanessa tameamea]	31.2	555	318	13	103	593	118	672	8.88e-70	257
B.ovis-320.00g040330.m01.polypeptide	CAG9121651.1	unnamed protein product	CAG9121651.1 uunnamed protein product [Plutella xylostella]	30.5	550	322	11	103	593	117	665	1.00e-70	257
B.ovis-320.00g040330.m01.polypeptide	XP_045533974.1	uncharacterized protein LOC123721016	XP_045533974.1 uncharacterized protein LOC123721016 [Papilio machaon]	31.5	539	306	13	103	584	121	653	1.20e-69	257
B.ovis-320.00g040330.m01.polypeptide	CAG9123732.1	unnamed protein product	CAG9123732.1 uunnamed protein product [Plutella xylostella]	30.7	567	312	15	98	584	118	683	1.61e-69	256
B.ovis-320.00g040330.m01.polypeptide	CAG9130684.1	unnamed protein product	CAG9130684.1 uunnamed protein product [Plutella xylostella]	30.5	547	314	11	103	584	128	673	1.63e-69	256
B.ovis-320.00g040330.m01.polypeptide	XP_037974880.1	uncharacterized protein LOC119693936	XP_037974880.1 uncharacterized protein LOC119693936 [Plutella xylostella]	30.5	547	314	11	103	584	128	673	1.63e-69	256
B.ovis-320.00g040330.m01.polypeptide	KAG7295303.1	hyphypothetical protein JYU34_022308	KAG7295303.1 hyphypothetical protein JYU34_022308 [Plutella xylostella]	30.5	547	314	11	103	584	128	673	2.21e-69	256
B.ovis-320.00g040330.m01.polypeptide	XP_026491699.1	uncharacterized protein LOC113397524	XP_026491699.1 uncharacterized protein LOC113397524 [Vanessa tameamea]	30.9	592	323	18	64	584	74	650	2.98e-69	256
B.ovis-320.00g040330.m01.polypeptide	XP_037978092.1	uncharacterized protein LOC119694847	XP_037978092.1 uncharacterized protein LOC119694847 [Plutella xylostella]	30.7	547	313	12	103	584	128	673	4.04e-69	255
B.ovis-320.00g040330.m01.polypeptide	XP_037970232.1	uncharacterized protein LOC105394290	XP_037970232.1 uncharacterized protein LOC105394290 [Plutella xylostella]	30.6	546	314	11	103	584	128	672	4.04e-69	255
B.ovis-320.00g040330.m01.polypeptide	XP_037973149.1	uncharacterized protein LOC119693509	XP_037973149.1 uncharacterized protein LOC119693509 [Plutella xylostella]	30.3	548	315	11	103	584	128	674	4.04e-69	255
B.ovis-320.00g040330.m01.polypeptide	XP_045536300.1	uncharacterized protein LOC123721519	XP_045536300.1 uncharacterized protein LOC123721519 [Papilio machaon]	31.4	539	307	13	103	584	121	653	7.38e-69	254
B.ovis-320.00g040330.m01.polypeptide	XP_022830393.1	uncharacterized protein LOC111359166	XP_022830393.1 uncharacterized protein LOC111359166 [Spodoptera litura]	30.5	551	321	10	103	592	123	672	7.25e-69	254
B.ovis-320.00g052540.m01.polypeptide	XP_013191036.1	PREDICTED: uncharacterized protein LOC106135320	XP_013191036.1 PREDICTED: uncharacterized protein LOC106135320 [Amyelois transitella]	28.9	1284	616	25	97	1084	112	1394	4.70e-154	512
B.ovis-320.00g052540.m01.polypeptide	XP_045495565.1	uncharacterized protein LOC123694234 isoform X1	XP_045495565.1 uncharacterized protein LOC123694234 isoform X1 [Colias croceus]	29.3	1291	602	23	103	1089	123	1406	1.92e-154	510
B.ovis-320.00g052540.m01.polypeptide	XP_045500327.1	uncharacterized protein LOC123697818 isoform X1	XP_045500327.1 uncharacterized protein LOC123697818 isoform X1 [Colias croceus]	29.3	1291	602	23	103	1089	123	1406	2.67e-154	509
B.ovis-320.00g052540.m01.polypeptide	XP_031359024.1	uncharacterized protein LOC116182621	XP_031359024.1 uncharacterized protein LOC116182621 [Photinus pyralis]	28.6	1263	624	28	89	1084	196	1447	2.89e-150	506
B.ovis-320.00g052540.m01.polypeptide	XP_013193010.1	PREDICTED: uncharacterized protein LOC106136891	XP_013193010.1 PREDICTED: uncharacterized protein LOC106136891 [Amyelois transitella]	28.1	1262	633	20	99	1089	117	1375	2.92e-151	504
B.ovis-320.00g052540.m01.polypeptide	XP_045540624.1	uncharacterized protein LOC106709807	XP_045540624.1 uncharacterized protein LOC106709807 [Papilio machaon]	29.3	1209	622	22	103	1084	127	1329	1.62e-150	501
B.ovis-320.00g052540.m01.polypeptide	XP_011169928.2	uncharacterized protein LOC105202933	XP_011169928.2 uncharacterized protein LOC105202933 [Solenopsis invicta]	28.2	1291	621	24	93	1086	126	1407	4.31e-151	498
B.ovis-320.00g052540.m01.polypeptide	XP_039303397.1	uncharacterized protein LOC120357301	XP_039303397.1 uncharacterized protein LOC120357301 [Solenopsis invicta]	31.5	1192	608	26	98	1086	95	1280	1.29e-151	497
B.ovis-320.00g052540.m01.polypeptide	XP_011170397.2	uncharacterized protein LOC105203318	XP_011170397.2 uncharacterized protein LOC105203318 [Solenopsis invicta]	31.5	1192	608	26	98	1086	95	1280	1.29e-151	497
B.ovis-320.00g052540.m01.polypeptide	XP_035441520.1	uncharacterized protein LOC118270190	XP_035441520.1 uncharacterized protein LOC118270190 [Spodoptera frugiperda]	28.4	1351	636	26	51	1087	63	1396	1.01e-148	496
B.ovis-320.00g052540.m01.polypeptide	XP_037297855.1	uncharacterized protein LOC119190306	XP_037297855.1 uncharacterized protein LOC119190306 [Manduca sexta]	29	1278	617	21	103	1090	126	1402	5.30e-148	495
B.ovis-320.00g052540.m01.polypeptide	CAG9130684.1	unnamed protein product	CAG9130684.1 uunnamed protein product [Plutella xylostella]	27.6	1287	620	21	103	1089	128	1402	9.87e-147	492
B.ovis-320.00g052540.m01.polypeptide	XP_045490597.1	uncharacterized protein LOC123690703	XP_045490597.1 uncharacterized protein LOC123690703 [Pieris rapae]	28.4	1285	614	22	103	1086	117	1396	1.29e-146	491
B.ovis-320.00g052540.m01.polypeptide	XP_037973149.1	uncharacterized protein LOC119693509	XP_037973149.1 uncharacterized protein LOC119693509 [Plutella xylostella]	27.5	1283	627	19	103	1089	128	1403	2.64e-146	491
B.ovis-320.00g052540.m01.polypeptide	KAG7308723.1	hyphypothetical protein JYU34_005953	KAG7308723.1 hyphypothetical protein JYU34_005953 [Plutella xylostella]	27.5	1282	627	19	103	1089	54	1328	1.31e-146	490
B.ovis-320.00g052540.m01.polypeptide	XP_026753813.1	uncharacterized protein LOC113514028	XP_026753813.1 uncharacterized protein LOC113514028 [Galleria mellonella]	28.4	1290	608	24	103	1089	125	1402	3.59e-146	490
B.ovis-320.00g052540.m01.polypeptide	KAG7295303.1	hyphypothetical protein JYU34_022308	KAG7295303.1 hyphypothetical protein JYU34_022308 [Plutella xylostella]	27.5	1287	621	21	103	1089	128	1402	6.86e-146	489
B.ovis-320.00g052540.m01.polypeptide	XP_037978092.1	uncharacterized protein LOC119694847	XP_037978092.1 uncharacterized protein LOC119694847 [Plutella xylostella]	27.6	1287	620	22	103	1089	128	1402	9.47e-146	489
B.ovis-320.00g052540.m01.polypeptide	XP_018396618.1	PREDICTED: uncharacterized protein LOC108774887, partial	XP_018396618.1 PREDICTED: uncharacterized protein LOC108774887, partial [Cyphomyrmex costatus]	28.9	1295	615	23	73	1082	47	1320	1.69e-147	489
B.ovis-320.00g052540.m01.polypeptide	XP_037970232.1	uncharacterized protein LOC105394290	XP_037970232.1 uncharacterized protein LOC105394290 [Plutella xylostella]	27.5	1286	621	21	103	1089	128	1401	1.78e-145	488
B.ovis-320.00g052540.m01.polypeptide	XP_026731637.1	uncharacterized protein LOC113496572	XP_026731637.1 uncharacterized protein LOC113496572 [Trichoplusia ni]	28.1	1279	621	22	103	1084	123	1399	3.49e-145	488
B.ovis-320.00g052540.m01.polypeptide	XP_045451586.1	uncharacterized protein LOC123660574	XP_045451586.1 uncharacterized protein LOC123660574 [Melitaea cinxia]	28.9	1290	609	30	94	1084	111	1391	6.24e-145	487
B.ovis-320.00g052540.m01.polypeptide	XP_034836352.1	uncharacterized protein LOC117992746	XP_034836352.1 uncharacterized protein LOC117992746 [Maniola hyperantus]	28.2	1278	622	24	103	1090	126	1397	8.40e-145	486
B.ovis-320.00g053570.m01.polypeptide	CAG7720501.1	unnamed protein product	CAG7720501.1 uunnamed protein product [Allacma fusca]	34.5	621	356	15	100	676	112	725	1.13e-98	333
B.ovis-320.00g053570.m01.polypeptide	XP_013190918.1	PREDICTED: uncharacterized protein LOC106135221	XP_013190918.1 PREDICTED: uncharacterized protein LOC106135221 [Amyelois transitella]	33.3	622	361	13	100	674	121	735	2.59e-94	331
B.ovis-320.00g053570.m01.polypeptide	XP_013185999.1	PREDICTED: uncharacterized protein LOC106131433	XP_013185999.1 PREDICTED: uncharacterized protein LOC106131433 [Amyelois transitella]	33.3	622	361	13	100	674	34	648	3.27e-96	331
B.ovis-320.00g053570.m01.polypeptide	XP_013190178.1	PREDICTED: uncharacterized protein LOC106134631	XP_013190178.1 PREDICTED: uncharacterized protein LOC106134631 [Amyelois transitella]	33.3	622	361	13	100	674	34	648	1.95e-94	331
B.ovis-320.00g053570.m01.polypeptide	XP_013193010.1	PREDICTED: uncharacterized protein LOC106136891	XP_013193010.1 PREDICTED: uncharacterized protein LOC106136891 [Amyelois transitella]	33.3	622	361	13	100	674	121	735	3.14e-94	331
B.ovis-320.00g053570.m01.polypeptide	CAG7718239.1	unnamed protein product, partial	CAG7718239.1 uunnamed protein product, partial [Allacma fusca]	33.8	613	361	12	100	674	47	652	1.16e-95	328
B.ovis-320.00g053570.m01.polypeptide	XP_022912095.1	uncharacterized protein LOC111423076, partial	XP_022912095.1 uncharacterized protein LOC111423076, partial [Onthophagus taurus]	33.7	612	366	13	96	674	46	650	2.58e-90	320
B.ovis-320.00g053570.m01.polypeptide	XP_013163293.1	PREDICTED: uncharacterized protein LOC106114548	XP_013163293.1 PREDICTED: uncharacterized protein LOC106114548 [Papilio xuthus]	32.7	626	363	14	100	674	123	741	1.57e-90	318
B.ovis-320.00g068840.m01.polypeptide	XP_023228389.1	uncharacterized protein LOC111628779	XP_023228389.1 uncharacterized protein LOC111628779 [Centruroides sculpturatus]	30.3	564	296	13	1	474	1	557	1.61e-59	219
B.ovis-320.00g078340.m01.polypeptide	CAG7733021.1	unnamed protein product, partial	CAG7733021.1 uunnamed protein product, partial [Allacma fusca]	34.8	440	248	7	11	414	18	454	1.67e-66	230
B.ovis-320.00g078340.m01.polypeptide	CAG7696131.1	unnamed protein product, partial	CAG7696131.1 uunnamed protein product, partial [Allacma fusca]	33.7	463	257	12	2	415	1	462	2.03e-62	224
B.ovis-320.00g078340.m01.polypeptide	XP_045540624.1	uncharacterized protein LOC106709807	XP_045540624.1 uncharacterized protein LOC106709807 [Papilio machaon]	32.5	464	256	10	7	415	14	475	2.36e-60	224
B.ovis-320.00g078340.m01.polypeptide	XP_045536300.1	uncharacterized protein LOC123721519	XP_045536300.1 uncharacterized protein LOC123721519 [Papilio machaon]	33.6	447	245	12	21	415	25	471	2.02e-59	221
B.ovis-320.00g078340.m01.polypeptide	XP_045533974.1	uncharacterized protein LOC123721016	XP_045533974.1 uncharacterized protein LOC123721016 [Papilio machaon]	33.6	447	245	12	21	415	25	471	2.02e-59	221
B.ovis-320.00g078340.m01.polypeptide	XP_014356362.2	uncharacterized protein LOC106709163	XP_014356362.2 uncharacterized protein LOC106709163 [Papilio machaon]	33.6	447	245	12	21	415	25	471	3.73e-59	220
B.ovis-320.00g078350.m01.polypeptide	XP_024882903.1	uncharacterized protein LOC112461756	XP_024882903.1 uncharacterized protein LOC112461756 [Temnothorax curvispinosus]	25.9	255	159	6	38	267	66	315	5.22e-18	94.4
B.ovis-320.00g078350.m01.polypeptide	XP_029164124.1	uncharacterized protein LOC114935445	XP_029164124.1 uncharacterized protein LOC114935445 [Nylanderia fulva]	33.9	174	99	5	39	196	539	712	3.83e-17	93.6
B.ovis-320.00g078350.m01.polypeptide	XP_029162243.1	uncharacterized protein LOC114933834	XP_029162243.1 uncharacterized protein LOC114933834 [Nylanderia fulva]	33.5	176	99	5	39	196	539	714	7.01e-17	92.8
B.ovis-320.00g078350.m01.polypeptide	XP_029169584.1	uncharacterized protein LOC114939437	XP_029169584.1 uncharacterized protein LOC114939437 [Nylanderia fulva]	33.5	176	99	5	39	196	452	627	7.28e-17	92.8
B.ovis-320.00g078350.m01.polypeptide	XP_029157799.1	uncharacterized protein LOC114930211	XP_029157799.1 uncharacterized protein LOC114930211 [Nylanderia fulva]	33.5	176	99	5	39	196	507	682	7.31e-17	92.8
B.ovis-320.00g078350.m01.polypeptide	XP_029160296.1	uncharacterized protein LOC114932294	XP_029160296.1 uncharacterized protein LOC114932294 [Nylanderia fulva]	33.5	176	99	5	39	196	539	714	7.33e-17	92.8
B.ovis-320.00g078350.m01.polypeptide	XP_029166514.1	uncharacterized protein LOC114937267	XP_029166514.1 uncharacterized protein LOC114937267 [Nylanderia fulva]	33.5	176	99	5	39	196	539	714	7.11e-17	92.8
B.ovis-320.00g078350.m01.polypeptide	XP_029172121.1	uncharacterized protein LOC114941332	XP_029172121.1 uncharacterized protein LOC114941332 [Nylanderia fulva]	33.5	176	99	5	39	196	507	682	7.31e-17	92.8
B.ovis-320.00g078350.m01.polypeptide	XP_029170344.1	uncharacterized protein LOC114940035	XP_029170344.1 uncharacterized protein LOC114940035 [Nylanderia fulva]	33.5	176	99	5	39	196	539	714	7.33e-17	92.8
B.ovis-320.00g078350.m01.polypeptide	XP_029163310.1	uncharacterized protein LOC114934762	XP_029163310.1 uncharacterized protein LOC114934762 [Nylanderia fulva]	33.5	176	99	5	39	196	539	714	7.33e-17	92.8
B.ovis-320.00g078350.m01.polypeptide	XP_029179221.1	uncharacterized protein LOC114946738	XP_029179221.1 uncharacterized protein LOC114946738 [Nylanderia fulva]	33.5	176	99	5	39	196	453	628	7.28e-17	92.8
B.ovis-320.00g078350.m01.polypeptide	XP_029157348.1	uncharacterized protein LOC114929843	XP_029157348.1 uncharacterized protein LOC114929843 [Nylanderia fulva]	33.5	176	99	5	39	196	87	262	6.46e-17	92.8
B.ovis-320.00g078350.m01.polypeptide	XP_029163354.1	uncharacterized protein LOC114934803	XP_029163354.1 uncharacterized protein LOC114934803 [Nylanderia fulva]	33.5	176	99	5	39	196	539	714	7.33e-17	92.8
B.ovis-320.00g078350.m01.polypeptide	XP_037875903.1	uncharacterized protein LOC119630464	XP_037875903.1 uncharacterized protein LOC119630464 [Bombyx mori]	28.1	263	159	9	23	265	620	872	9.97e-17	92.4
B.ovis-320.00g078350.m01.polypeptide	XP_029163308.1	uncharacterized protein LOC114934760	XP_029163308.1 uncharacterized protein LOC114934760 [Nylanderia fulva]	33.5	176	99	5	39	196	87	262	1.93e-17	92.4
B.ovis-320.00g078350.m01.polypeptide	XP_029158460.1	uncharacterized protein LOC114930788	XP_029158460.1 uncharacterized protein LOC114930788 [Nylanderia fulva]	34.7	176	97	5	39	196	149	324	1.72e-16	90.9
B.ovis-320.00g078350.m01.polypeptide	XP_029164107.1	uncharacterized protein LOC114935423	XP_029164107.1 uncharacterized protein LOC114935423 [Nylanderia fulva]	33	176	100	5	39	196	192	367	3.68e-16	90.5
B.ovis-320.00g078350.m01.polypeptide	XP_029161713.1	uncharacterized protein LOC114933355	XP_029161713.1 uncharacterized protein LOC114933355 [Nylanderia fulva]	34.8	158	85	5	39	178	87	244	4.45e-17	90.1
B.ovis-320.00g078350.m01.polypeptide	CAG9138637.1	unnamed protein product	CAG9138637.1 uunnamed protein product [Plutella xylostella]	34.6	179	96	7	23	187	636	807	8.46e-16	89.7
B.ovis-320.00g078350.m01.polypeptide	XP_037876472.1	uncharacterized protein LOC119630621	XP_037876472.1 uncharacterized protein LOC119630621 [Bombyx mori]	27.8	263	160	9	23	265	620	872	8.26e-16	89.7
B.ovis-320.00g097320.m01.polypeptide	XP_031333913.1	uncharacterized protein LOC116163925	XP_031333913.1 uncharacterized protein LOC116163925 [Photinus pyralis]	28.1	955	383	7	2	654	453	1405	3.14e-105	365
B.ovis-320.00g097320.m01.polypeptide	KAB0797161.1	hyphypothetical protein PPYR_08155	KAB0797161.1 hyphypothetical protein PPYR_08155 [Photinus pyralis]	31.8	799	439	18	2	760	155	887	1.42e-103	349
B.ovis-320.00g097330.m01.polypeptide	KAF5281925.1	hyphypothetical protein FQR65_LT14451	KAF5281925.1 hyphypothetical protein FQR65_LT14451 [Abscondita terminalis]	36.5	477	250	13	2	435	329	795	7.44e-75	266
B.ovis-320.00g097330.m01.polypeptide	KAB0804502.1	hyphypothetical protein PPYR_01472	KAB0804502.1 hyphypothetical protein PPYR_01472 [Photinus pyralis]	35.8	441	244	9	1	420	1	423	2.68e-74	264
B.ovis-320.00g097330.m01.polypeptide	XP_031353317.1	uncharacterized protein LOC116178110	XP_031353317.1 uncharacterized protein LOC116178110 [Photinus pyralis]	35.8	441	244	9	1	420	1	423	6.12e-76	264
B.ovis-320.00g097330.m01.polypeptide	XP_045461039.1	uncharacterized protein LOC123671326	XP_045461039.1 uncharacterized protein LOC123671326 [Harmonia axyridis]	34.5	441	256	8	1	417	1	432	3.52e-72	259
B.ovis-320.00g097330.m01.polypeptide	XP_045471824.1	uncharacterized protein LOC123678716	XP_045471824.1 uncharacterized protein LOC123678716 [Harmonia axyridis]	34.5	441	256	8	1	417	1	432	1.23e-72	259
B.ovis-320.00g104120.m01.polypeptide	OXA39969.1	hypothetical protein Fcan01_25301	OXA39969.1 hyphypothetical protein Fcan01_25301 [Folsomia candida]	41	1581	823	25	52	1541	111	1673	0	1117
B.ovis-320.00g104120.m01.polypeptide	XP_021965736.1	uncharacterized protein LOC110860930	XP_021965736.1 uncharacterized protein LOC110860930 [Folsomia candida]	41	1581	823	25	52	1541	111	1673	0	1117
B.ovis-320.00g104120.m01.polypeptide	XP_021963617.1	uncharacterized protein LOC110859062	XP_021963617.1 uncharacterized protein LOC110859062 [Folsomia candida]	40.9	1581	825	25	52	1541	111	1673	0	1114
B.ovis-320.00g000820.m01.polypeptide	XP_025266570.1	uncharacterized protein LOC109610141 isoform X2	XP_025266570.1 uncharacterized protein LOC109610141 isoform X2 [Camponotus floridanus]	54.1	85	29	1	1	75	143	227	1.16e-20	94
B.ovis-320.00g000820.m01.polypeptide	XP_025266568.1	uncharacterized protein LOC109610141 isoform X1	XP_025266568.1 uncharacterized protein LOC109610141 isoform X1 [Camponotus floridanus]	54.1	85	29	1	1	75	143	227	1.72e-20	94
B.ovis-320.00g000820.m01.polypeptide	XP_025268296.1	uncharacterized protein LOC112639222	XP_025268296.1 uncharacterized protein LOC112639222 [Camponotus floridanus]	54.1	85	29	1	1	75	124	208	1.42e-20	94
B.ovis-320.00g000820.m01.polypeptide	XP_029659020.1	uncharacterized protein LOC115232972	XP_029659020.1 uncharacterized protein LOC115232972 [Formica exsecta]	50.6	85	32	1	1	75	145	229	6.46e-19	90.5
B.ovis-320.00g000820.m01.polypeptide	XP_023244036.1	uncharacterized protein LOC111642011	XP_023244036.1 uncharacterized protein LOC111642011 [Centruroides sculpturatus]	45.9	85	36	1	1	75	138	222	1.03e-18	89.4
B.ovis-320.00g000830.m01.polypeptide	XP_045476332.1	uncharacterized protein LOC123681998	XP_045476332.1 uncharacterized protein LOC123681998 [Harmonia axyridis]	39	82	50	0	34	115	436	517	3.78e-11	71.2
B.ovis-320.00g003710.m01.polypeptide	XP_037931211.1	uncharacterized protein LOC119666022	XP_037931211.1 uncharacterized protein LOC119666022 [Teleopsis dalmanni]	41.1	475	241	10	58	504	14	477	1.68e-65	242
B.ovis-320.00g003710.m01.polypeptide	XP_037958018.1	uncharacterized protein LOC119687677	XP_037958018.1 uncharacterized protein LOC119687677 [Teleopsis dalmanni]	40.4	475	244	10	58	504	14	477	8.11e-65	241
B.ovis-320.00g006200.m01.polypeptide	KMQ87102.1	stopia polyprotein	KMQ87102.1 blastopia polyprotein [Lasius niger]	52	1354	612	9	18	1342	21	1365	0	1281
B.ovis-320.00g006200.m01.polypeptide	XP_029157802.1	uncharacterized protein K02A2.6-like	XP_029157802.1 uncharacterized protein K02A2.6-like [Nylanderia fulva]	51.4	1347	626	7	22	1346	23	1362	0	1281
B.ovis-320.00g021250.m01.polypeptide	KMQ87102.1	stopia polyprotein	KMQ87102.1 blastopia polyprotein [Lasius niger]	49	928	423	9	14	898	11	931	3.78e-275	815
B.ovis-320.00g021250.m01.polypeptide	XP_029157802.1	uncharacterized protein K02A2.6-like	XP_029157802.1 uncharacterized protein K02A2.6-like [Nylanderia fulva]	48.6	908	427	7	25	898	23	924	6.81e-271	803
B.ovis-320.00g024700.m01.polypeptide	XP_014299943.1	PREDICTED: uncharacterized protein LOC106694163, partial	XP_014299943.1 PREDICTED: uncharacterized protein LOC106694163, partial [Microplitis demolitor]	42.3	437	238	5	74	504	108	536	3.95e-90	306
B.ovis-320.00g024700.m01.polypeptide	XP_029178535.1	uncharacterized protein K02A2.6-like	XP_029178535.1 uncharacterized protein K02A2.6-like [Nylanderia fulva]	37.7	522	275	8	21	503	21	531	7.55e-88	295
B.ovis-320.00g024700.m01.polypeptide	XP_029157802.1	uncharacterized protein K02A2.6-like	XP_029157802.1 uncharacterized protein K02A2.6-like [Nylanderia fulva]	37.5	522	276	8	21	503	21	531	7.40e-83	292
B.ovis-320.00g025020.m01.polypeptide	XP_014299943.1	PREDICTED: uncharacterized protein LOC106694163, partial	XP_014299943.1 PREDICTED: uncharacterized protein LOC106694163, partial [Microplitis demolitor]	40.4	396	182	7	2	350	142	530	9.25e-58	218
B.ovis-320.00g025020.m01.polypeptide	XP_023023532.1	uncharacterized protein LOC111511732	XP_023023532.1 uncharacterized protein LOC111511732 [Leptinotarsa decemlineata]	39	377	196	7	1	353	102	468	3.34e-58	218
B.ovis-320.00g027380.m01.polypeptide	XP_014612526.1	PREDICTED: uncharacterized protein LOC106791420	XP_014612526.1 PREDICTED: uncharacterized protein LOC106791420 [Polistes canadensis]	50	74	37	0	1	74	842	915	9.66e-17	84.3
B.ovis-320.00g027380.m01.polypeptide	XP_011698713.1	PREDICTED: uncharacterized protein LOC105456415	XP_011698713.1 PREDICTED: uncharacterized protein LOC105456415 [Wasmannia auropunctata]	50	70	35	0	1	70	404	473	3.33e-16	82.8
B.ovis-320.00g027380.m01.polypeptide	XP_029157802.1	uncharacterized protein K02A2.6-like	XP_029157802.1 uncharacterized protein K02A2.6-like [Nylanderia fulva]	51.4	70	34	0	1	70	1014	1083	6.30e-16	82
B.ovis-320.00g027380.m01.polypeptide	KMQ86624.1	stopia polyprotein	KMQ86624.1 blastopia polyprotein [Lasius niger]	48.1	77	39	1	1	76	266	342	1.57e-15	80.9
B.ovis-320.00g027380.m01.polypeptide	XP_033317150.1	uncharacterized protein K02A2.6-like	XP_033317150.1 uncharacterized protein K02A2.6-like [Bombus bifarius]	45.7	70	38	0	1	70	519	588	2.16e-15	80.5
B.ovis-320.00g027380.m01.polypeptide	XP_033318430.1	uncharacterized protein K02A2.6-like	XP_033318430.1 uncharacterized protein K02A2.6-like [Bombus bifarius]	45.7	70	38	0	1	70	349	418	2.16e-15	80.5
B.ovis-320.00g027380.m01.polypeptide	XP_033314519.1	uncharacterized protein K02A2.6-like	XP_033314519.1 uncharacterized protein K02A2.6-like [Bombus bifarius]	45.7	70	38	0	1	70	349	418	2.16e-15	80.5
B.ovis-320.00g027380.m01.polypeptide	XP_033318399.1	uncharacterized protein K02A2.6-like	XP_033318399.1 uncharacterized protein K02A2.6-like [Bombus bifarius]	45.7	70	38	0	1	70	439	508	2.16e-15	80.5
B.ovis-320.00g027380.m01.polypeptide	XP_033314629.1	uncharacterized protein K02A2.6-like	XP_033314629.1 uncharacterized protein K02A2.6-like [Bombus bifarius]	45.7	70	38	0	1	70	376	445	2.16e-15	80.5
B.ovis-320.00g035210.m01.polypeptide	GBN51087.1	nsposon Ty3-G Gag-Pol polyprotein	GBN51087.1 Transposon Ty3-G Gag-Pol polyprotein [Araneus ventricosus]	56.2	73	31	1	2	74	842	913	1.11e-13	75.5
B.ovis-320.00g035210.m01.polypeptide	GBM73833.1	nsposon Ty3-G Gag-Pol polyprotein	GBM73833.1 Transposon Ty3-G Gag-Pol polyprotein [Araneus ventricosus]	56.2	73	31	1	2	74	1265	1336	1.52e-13	75.1
B.ovis-320.00g035210.m01.polypeptide	GBN33364.1	nsposon Ty3-G Gag-Pol polyprotein	GBN33364.1 Transposon Ty3-G Gag-Pol polyprotein [Araneus ventricosus]	56.2	73	31	1	2	74	731	802	1.51e-13	75.1
B.ovis-320.00g035210.m01.polypeptide	GBM88204.1	nsposon Ty3-G Gag-Pol polyprotein	GBM88204.1 Transposon Ty3-G Gag-Pol polyprotein [Araneus ventricosus]	56.2	73	31	1	2	74	731	802	1.51e-13	75.1
B.ovis-320.00g035210.m01.polypeptide	GBM74783.1	nsposon Ty3-G Gag-Pol polyprotein	GBM74783.1 Transposon Ty3-G Gag-Pol polyprotein [Araneus ventricosus]	56.2	73	31	1	2	74	692	763	1.51e-13	75.1
B.ovis-320.00g035210.m01.polypeptide	GBM69484.1	nsposon Ty3-G Gag-Pol polyprotein	GBM69484.1 Transposon Ty3-G Gag-Pol polyprotein [Araneus ventricosus]	56.2	73	31	1	2	74	1221	1292	1.52e-13	75.1
B.ovis-320.00g035210.m01.polypeptide	GBM79352.1	nsposon Tf2-11 polyprotein	GBM79352.1 Transposon Tf2-11 polyprotein [Araneus ventricosus]	56.2	73	31	1	2	74	355	426	1.47e-13	75.1
B.ovis-320.00g035210.m01.polypeptide	GBM41846.1	#NAME?	GBM41846.1 Pro-Pol polyprotein [Araneus ventricosus]	56.2	73	31	1	2	74	200	271	1.04e-13	75.1
B.ovis-320.00g035210.m01.polypeptide	GBO37666.1	nsposon Ty3-G Gag-Pol polyprotein	GBO37666.1 Transposon Ty3-G Gag-Pol polyprotein [Araneus ventricosus]	56.2	73	31	1	2	74	1265	1336	1.52e-13	75.1
B.ovis-320.00g035210.m01.polypeptide	GBN41017.1	nsposon Tf2-9 polyprotein	GBN41017.1 Transposon Tf2-9 polyprotein [Araneus ventricosus]	56.2	73	31	1	2	74	561	632	1.49e-13	75.1
B.ovis-320.00g035210.m01.polypeptide	GBM51188.1	nsposon Ty3-G Gag-Pol polyprotein	GBM51188.1 Transposon Ty3-G Gag-Pol polyprotein [Araneus ventricosus]	56.2	73	31	1	2	74	1265	1336	1.52e-13	75.1
B.ovis-320.00g035210.m01.polypeptide	GBM75031.1	nsposon Tf2-6 polyprotein	GBM75031.1 Transposon Tf2-6 polyprotein [Araneus ventricosus]	56.2	73	31	1	2	74	524	595	1.50e-13	75.1
B.ovis-320.00g035210.m01.polypeptide	GBM72452.1	nsposon Ty3-G Gag-Pol polyprotein	GBM72452.1 Transposon Ty3-G Gag-Pol polyprotein [Araneus ventricosus]	56.2	73	31	1	2	74	1263	1334	1.52e-13	75.1
B.ovis-320.00g035210.m01.polypeptide	GBN81743.1	nsposon Ty3-G Gag-Pol polyprotein	GBN81743.1 Transposon Ty3-G Gag-Pol polyprotein [Araneus ventricosus]	56.2	73	31	1	2	74	1203	1274	1.52e-13	75.1
B.ovis-320.00g035210.m01.polypeptide	GBO32641.1	nsposon Ty3-G Gag-Pol polyprotein	GBO32641.1 Transposon Ty3-G Gag-Pol polyprotein [Araneus ventricosus]	56.2	73	31	1	2	74	731	802	1.51e-13	75.1
B.ovis-320.00g035210.m01.polypeptide	GBM55059.1	#NAME?	GBM55059.1 Pro-Pol polyprotein, partial [Araneus ventricosus]	56.2	73	31	1	2	74	152	223	7.30e-14	75.1
B.ovis-320.00g035210.m01.polypeptide	GBM68201.1	hypothetical protein AVEN_165090-1	GBM68201.1 hyphypothetical protein AVEN_165090-1 [Araneus ventricosus]	56.2	73	31	1	2	74	257	328	1.31e-13	75.1
B.ovis-320.00g035210.m01.polypeptide	GBM22469.1	nsposon Ty3-G Gag-Pol polyprotein	GBM22469.1 Transposon Ty3-G Gag-Pol polyprotein [Araneus ventricosus]	56.2	73	31	1	2	74	731	802	1.51e-13	75.1
B.ovis-320.00g035210.m01.polypeptide	GBM58491.1	hypothetical protein AVEN_43308-1, partial	GBM58491.1 hyphypothetical protein AVEN_43308-1, partial [Araneus ventricosus]	54.8	73	32	1	2	74	25	96	1.53e-14	74.7
B.ovis-320.00g035210.m01.polypeptide	GBN58274.1	#NAME?	GBN58274.1 Pro-Pol polyprotein [Araneus ventricosus]	56.3	71	30	1	4	74	366	435	2.03e-13	74.7
B.ovis-320.00g035210.m01.polypeptide	GBO02257.1	nsposon Ty3-G Gag-Pol polyprotein	GBO02257.1 Transposon Ty3-G Gag-Pol polyprotein [Araneus ventricosus]	56.2	73	31	1	2	74	1271	1342	2.08e-13	74.7
B.ovis-320.00g035210.m01.polypeptide	GBM93436.1	nsposon Tf2-6 polyprotein	GBM93436.1 Transposon Tf2-6 polyprotein [Araneus ventricosus]	56.2	73	31	1	2	74	560	631	2.80e-13	74.3
B.ovis-320.00g035210.m01.polypeptide	GBO43341.1	hypothetical protein AVEN_232927-1	GBO43341.1 hyphypothetical protein AVEN_232927-1 [Araneus ventricosus]	54.8	73	32	1	2	74	56	127	7.11e-14	74.3
B.ovis-320.00g035210.m01.polypeptide	GBM61955.1	nsposon Ty3-G Gag-Pol polyprotein	GBM61955.1 Transposon Ty3-G Gag-Pol polyprotein [Araneus ventricosus]	56.2	73	31	1	2	74	1264	1335	2.84e-13	74.3
B.ovis-320.00g035210.m01.polypeptide	GBN00585.1	nsposon Ty3-G Gag-Pol polyprotein, partial	GBN00585.1 Transposon Ty3-G Gag-Pol polyprotein, partial [Araneus ventricosus]	54.8	73	32	1	2	74	1265	1336	3.88e-13	73.9
B.ovis-320.00g035210.m01.polypeptide	GBM71563.1	nsposon Tf2-11 polyprotein	GBM71563.1 Transposon Tf2-11 polyprotein [Araneus ventricosus]	54.8	73	32	1	2	74	355	426	5.11e-13	73.6
B.ovis-320.00g035210.m01.polypeptide	GBM79437.1	nsposon Tf2-11 polyprotein	GBM79437.1 Transposon Tf2-11 polyprotein [Araneus ventricosus]	54.8	73	32	1	2	74	355	426	6.99e-13	73.2
B.ovis-320.00g035210.m01.polypeptide	GBO29294.1	#NAME?	GBO29294.1 Pro-Pol polyprotein, partial [Araneus ventricosus]	54.9	71	31	1	4	74	165	234	3.78e-13	72.8
B.ovis-320.00g035210.m01.polypeptide	GBO29330.1	#NAME?	GBO29330.1 Pro-Pol polyprotein, partial [Araneus ventricosus]	54.9	71	31	1	4	74	156	225	3.40e-13	72.8
B.ovis-320.00g035210.m01.polypeptide	GBM67683.1	nsposon Ty3-G Gag-Pol polyprotein, partial	GBM67683.1 Transposon Ty3-G Gag-Pol polyprotein, partial [Araneus ventricosus]	54.8	73	32	1	2	74	1265	1336	1.35e-12	72.4
B.ovis-320.00g035210.m01.polypeptide	GFW21290.1	nsposon Ty3-G Gag-Pol polyprotein	GFW21290.1 transposon Ty3-G Gag-Pol polyprotein [Trichonephila clavipes]	54.2	72	30	2	4	74	20	89	9.77e-14	72.4
B.ovis-320.00g035210.m01.polypeptide	GBM62024.1	nsposon Tf2-9 polyprotein	GBM62024.1 Transposon Tf2-9 polyprotein [Araneus ventricosus]	54.8	73	32	1	2	74	533	604	1.33e-12	72.4
B.ovis-320.00g035210.m01.polypeptide	GBN50045.1	#NAME?	GBN50045.1 Pro-Pol polyprotein [Araneus ventricosus]	54.8	73	32	1	2	74	290	361	1.26e-12	72.4
B.ovis-320.00g035210.m01.polypeptide	GBM82263.1	nsposon Ty3-G Gag-Pol polyprotein	GBM82263.1 Transposon Ty3-G Gag-Pol polyprotein [Araneus ventricosus]	54.8	73	32	1	2	74	1656	1727	1.85e-12	72
B.ovis-320.00g040060.m01.polypeptide	XP_025835246.1	uncharacterized protein LOC112905971	XP_025835246.1 uncharacterized protein LOC112905971 [Agrilus planipennis]	42.9	170	70	1	9	151	122	291	1.01e-31	132
B.ovis-320.00g040060.m01.polypeptide	XP_029659020.1	uncharacterized protein LOC115232972	XP_029659020.1 uncharacterized protein LOC115232972 [Formica exsecta]	39.5	190	87	2	10	172	112	300	1.32e-29	125
B.ovis-320.00g049760.m01.polypeptide	XP_014299943.1	PREDICTED: uncharacterized protein LOC106694163, partial	XP_014299943.1 PREDICTED: uncharacterized protein LOC106694163, partial [Microplitis demolitor]	44.4	439	223	6	61	484	108	540	3.07e-94	316
B.ovis-320.00g049760.m01.polypeptide	XP_025835246.1	uncharacterized protein LOC112905971	XP_025835246.1 uncharacterized protein LOC112905971 [Agrilus planipennis]	44.9	439	224	6	61	484	123	558	1.50e-94	315
B.ovis-320.00g049760.m01.polypeptide	XP_025833571.1	uncharacterized protein LOC112905413	XP_025833571.1 uncharacterized protein LOC112905413 [Agrilus planipennis]	38.6	456	236	4	58	484	218	658	3.07e-93	307
B.ovis-320.00g049770.m01.polypeptide	XP_014612526.1	PREDICTED: uncharacterized protein LOC106791420	XP_014612526.1 PREDICTED: uncharacterized protein LOC106791420 [Polistes canadensis]	43.8	89	50	0	1	89	781	869	8.01e-17	86.7
B.ovis-320.00g049770.m01.polypeptide	XP_011698713.1	PREDICTED: uncharacterized protein LOC105456415	XP_011698713.1 PREDICTED: uncharacterized protein LOC105456415 [Wasmannia auropunctata]	47.1	87	46	0	3	89	345	431	1.45e-16	85.9
B.ovis-320.00g049770.m01.polypeptide	XP_039309058.1	uncharacterized protein LOC120358548	XP_039309058.1 uncharacterized protein LOC120358548 [Solenopsis invicta]	41.6	89	52	0	1	89	1003	1091	9.62e-16	83.6
B.ovis-320.00g049770.m01.polypeptide	XP_039306182.1	uncharacterized protein LOC105196051 isoform X1	XP_039306182.1 uncharacterized protein LOC105196051 isoform X1 [Solenopsis invicta]	48.3	89	46	0	1	89	215	303	1.25e-15	83.2
B.ovis-320.00g049770.m01.polypeptide	XP_039315302.1	uncharacterized protein LOC105204157 isoform X1	XP_039315302.1 uncharacterized protein LOC105204157 isoform X1 [Solenopsis invicta]	48.3	89	46	0	1	89	215	303	1.25e-15	83.2
B.ovis-320.00g058430.m01.polypeptide	XP_029178535.1	uncharacterized protein K02A2.6-like	XP_029178535.1 uncharacterized protein K02A2.6-like [Nylanderia fulva]	40.8	527	272	7	25	517	23	543	1.99e-106	350
B.ovis-320.00g058430.m01.polypeptide	XP_033359981.1	uncharacterized protein LOC117238883	XP_033359981.1 uncharacterized protein LOC117238883 [Bombus vosnesenskii]	36.6	639	334	10	82	712	47	622	6.16e-107	350
B.ovis-320.00g058430.m01.polypeptide	KMQ87102.1	stopia polyprotein	KMQ87102.1 blastopia polyprotein [Lasius niger]	41.8	548	269	9	14	518	11	551	6.26e-101	349
B.ovis-320.00g058430.m01.polypeptide	XP_025835246.1	uncharacterized protein LOC112905971	XP_025835246.1 uncharacterized protein LOC112905971 [Agrilus planipennis]	37	689	322	8	20	665	26	645	4.28e-104	348
B.ovis-320.00g058430.m01.polypeptide	XP_012168080.1	uncharacterized protein LOC105666144	XP_012168080.1 uncharacterized protein LOC105666144 [Bombus terrestris]	34.6	752	400	18	20	712	16	734	2.33e-104	346
B.ovis-320.00g058430.m01.polypeptide	XP_029157802.1	uncharacterized protein K02A2.6-like	XP_029157802.1 uncharacterized protein K02A2.6-like [Nylanderia fulva]	40	527	276	7	25	517	23	543	9.09e-98	340
B.ovis-320.00g058430.m01.polypeptide	XP_025833571.1	uncharacterized protein LOC112905413	XP_025833571.1 uncharacterized protein LOC112905413 [Agrilus planipennis]	38.1	507	300	4	20	512	154	660	1.28e-100	334
B.ovis-320.00g079820.m01.polypeptide	XP_015514359.2	uncharacterized protein LOC107220321	XP_015514359.2 uncharacterized protein LOC107220321 [Neodiprion lecontei]	57.1	133	55	1	91	221	1282	1414	4.38e-38	152
B.ovis-320.00g079820.m01.polypeptide	XP_043275316.1	uncharacterized protein LOC122410917	XP_043275316.1 uncharacterized protein LOC122410917 [Venturia canescens]	56.4	133	56	1	91	221	265	397	1.16e-38	149
B.ovis-320.00g079820.m01.polypeptide	EZA46682.1	hypothetical protein X777_03558, partial	EZA46682.1 hyphypothetical protein X777_03558, partial [Ooceraea biroi]	58.3	127	51	1	91	215	5	131	8.15e-41	147
B.ovis-320.00g087220.m01.polypeptide	XP_029178535.1	uncharacterized protein K02A2.6-like	XP_029178535.1 uncharacterized protein K02A2.6-like [Nylanderia fulva]	53.8	119	45	3	7	120	280	393	1.79e-14	81.6
B.ovis-320.00g087220.m01.polypeptide	KMQ87102.1	stopia polyprotein	KMQ87102.1 blastopia polyprotein [Lasius niger]	57.4	101	36	1	27	120	298	398	4.23e-13	77.8
B.ovis-320.00g091960.m01.polypeptide	XP_014299943.1	PREDICTED: uncharacterized protein LOC106694163, partial	XP_014299943.1 PREDICTED: uncharacterized protein LOC106694163, partial [Microplitis demolitor]	44.4	439	223	6	60	483	108	540	8.46e-93	316
B.ovis-320.00g091960.m01.polypeptide	XP_025835246.1	uncharacterized protein LOC112905971	XP_025835246.1 uncharacterized protein LOC112905971 [Agrilus planipennis]	44.9	439	224	6	60	483	123	558	4.12e-93	315
B.ovis-320.00g091960.m01.polypeptide	XP_025833571.1	uncharacterized protein LOC112905413	XP_025833571.1 uncharacterized protein LOC112905413 [Agrilus planipennis]	38.8	459	237	4	57	486	218	661	7.62e-93	310
B.ovis-320.00g092950.m01.polypeptide	KAG5893651.1	hyphypothetical protein JTB14_028806	KAG5893651.1 hyphypothetical protein JTB14_028806 [Gonioctena quinquepunctata]	45.6	79	40	2	6	83	751	827	3.60e-12	72
B.ovis-320.00g092950.m01.polypeptide	KAG5860841.1	hyphypothetical protein JTB14_011170	KAG5860841.1 hyphypothetical protein JTB14_011170 [Gonioctena quinquepunctata]	46.8	79	39	2	6	83	116	192	2.11e-12	70.5
B.ovis-320.00g094020.m01.polypeptide	XP_029178535.1	uncharacterized protein K02A2.6-like	XP_029178535.1 uncharacterized protein K02A2.6-like [Nylanderia fulva]	40.8	527	272	7	25	517	23	543	1.99e-106	350
B.ovis-320.00g094020.m01.polypeptide	XP_033359981.1	uncharacterized protein LOC117238883	XP_033359981.1 uncharacterized protein LOC117238883 [Bombus vosnesenskii]	36.6	639	334	10	82	712	47	622	6.16e-107	350
B.ovis-320.00g094020.m01.polypeptide	KMQ87102.1	stopia polyprotein	KMQ87102.1 blastopia polyprotein [Lasius niger]	41.8	548	269	9	14	518	11	551	6.26e-101	349
B.ovis-320.00g094020.m01.polypeptide	XP_025835246.1	uncharacterized protein LOC112905971	XP_025835246.1 uncharacterized protein LOC112905971 [Agrilus planipennis]	37	689	322	8	20	665	26	645	4.28e-104	348
B.ovis-320.00g094020.m01.polypeptide	XP_012168080.1	uncharacterized protein LOC105666144	XP_012168080.1 uncharacterized protein LOC105666144 [Bombus terrestris]	34.6	752	400	18	20	712	16	734	2.33e-104	346
B.ovis-320.00g094020.m01.polypeptide	XP_029157802.1	uncharacterized protein K02A2.6-like	XP_029157802.1 uncharacterized protein K02A2.6-like [Nylanderia fulva]	40	527	276	7	25	517	23	543	9.09e-98	340
B.ovis-320.00g094020.m01.polypeptide	XP_025833571.1	uncharacterized protein LOC112905413	XP_025833571.1 uncharacterized protein LOC112905413 [Agrilus planipennis]	38.1	507	300	4	20	512	154	660	1.28e-100	334
B.ovis-320.00g100420.m01.polypeptide	XP_015514359.2	uncharacterized protein LOC107220321	XP_015514359.2 uncharacterized protein LOC107220321 [Neodiprion lecontei]	57.6	132	54	1	22	151	1283	1414	4.81e-39	151
B.ovis-320.00g100420.m01.polypeptide	XP_043275316.1	uncharacterized protein LOC122410917	XP_043275316.1 uncharacterized protein LOC122410917 [Venturia canescens]	57.4	136	55	2	18	151	263	397	1.40e-39	148
B.ovis-320.00g100420.m01.polypeptide	EZA46682.1	hypothetical protein X777_03558, partial	EZA46682.1 hyphypothetical protein X777_03558, partial [Ooceraea biroi]	57.9	126	51	1	22	145	6	131	2.88e-41	145
B.ovis-320.00g104280.m01.polypeptide	XP_037958018.1	uncharacterized protein LOC119687677	XP_037958018.1 uncharacterized protein LOC119687677 [Teleopsis dalmanni]	38.7	315	135	5	5	265	178	488	2.85e-45	177
B.ovis-320.00g104280.m01.polypeptide	XP_037931211.1	uncharacterized protein LOC119666022	XP_037931211.1 uncharacterized protein LOC119666022 [Teleopsis dalmanni]	38.7	315	135	5	5	265	178	488	2.69e-45	177
B.ovis-320.00g105790.m01.polypeptide	GBM74783.1	nsposon Ty3-G Gag-Pol polyprotein	GBM74783.1 Transposon Ty3-G Gag-Pol polyprotein [Araneus ventricosus]	55.6	160	70	1	1	160	675	833	1.78e-52	189
B.ovis-320.00g105790.m01.polypeptide	GBM73833.1	nsposon Ty3-G Gag-Pol polyprotein	GBM73833.1 Transposon Ty3-G Gag-Pol polyprotein [Araneus ventricosus]	55	160	71	1	1	160	1248	1406	5.78e-52	189
B.ovis-320.00g105790.m01.polypeptide	GBM79352.1	nsposon Tf2-11 polyprotein	GBM79352.1 Transposon Tf2-11 polyprotein [Araneus ventricosus]	55	160	71	1	1	160	338	496	3.23e-54	189
B.ovis-320.00g105790.m01.polypeptide	GBM41846.1	#NAME?	GBM41846.1 Pro-Pol polyprotein [Araneus ventricosus]	55	160	71	1	1	160	183	341	8.97e-56	189
B.ovis-320.00g105790.m01.polypeptide	GBO37666.1	nsposon Ty3-G Gag-Pol polyprotein	GBO37666.1 Transposon Ty3-G Gag-Pol polyprotein [Araneus ventricosus]	55	160	71	1	1	160	1248	1406	5.78e-52	189
B.ovis-320.00g105790.m01.polypeptide	GBN81743.1	nsposon Ty3-G Gag-Pol polyprotein	GBN81743.1 Transposon Ty3-G Gag-Pol polyprotein [Araneus ventricosus]	55	160	71	1	1	160	1186	1344	5.76e-52	189
B.ovis-320.00g105790.m01.polypeptide	GBO32641.1	nsposon Ty3-G Gag-Pol polyprotein	GBO32641.1 Transposon Ty3-G Gag-Pol polyprotein [Araneus ventricosus]	55	160	71	1	1	160	714	872	3.07e-52	189
B.ovis-320.00g105790.m01.polypeptide	GBM55059.1	#NAME?	GBM55059.1 Pro-Pol polyprotein, partial [Araneus ventricosus]	55	160	71	1	1	160	135	293	2.42e-56	189
B.ovis-320.00g105790.m01.polypeptide	GBM22469.1	nsposon Ty3-G Gag-Pol polyprotein	GBM22469.1 Transposon Ty3-G Gag-Pol polyprotein [Araneus ventricosus]	55	160	71	1	1	160	714	872	3.07e-52	189
B.ovis-320.00g105790.m01.polypeptide	GBM58491.1	hypothetical protein AVEN_43308-1, partial	GBM58491.1 hyphypothetical protein AVEN_43308-1, partial [Araneus ventricosus]	54.4	160	72	1	1	160	8	166	7.28e-58	188
B.ovis-320.00g105790.m01.polypeptide	GBM68201.1	hypothetical protein AVEN_165090-1	GBM68201.1 hyphypothetical protein AVEN_165090-1 [Araneus ventricosus]	54.4	160	72	1	1	160	240	398	5.32e-55	188
B.ovis-320.00g105790.m01.polypeptide	GBO02257.1	nsposon Ty3-G Gag-Pol polyprotein	GBO02257.1 Transposon Ty3-G Gag-Pol polyprotein [Araneus ventricosus]	55	160	71	1	1	160	1254	1412	7.88e-52	188
B.ovis-320.00g105790.m01.polypeptide	GBM88204.1	nsposon Ty3-G Gag-Pol polyprotein	GBM88204.1 Transposon Ty3-G Gag-Pol polyprotein [Araneus ventricosus]	55	160	71	1	1	160	714	872	5.82e-52	188
B.ovis-320.00g105790.m01.polypeptide	GBM93436.1	nsposon Tf2-6 polyprotein	GBM93436.1 Transposon Tf2-6 polyprotein [Araneus ventricosus]	55	160	71	1	1	160	543	701	2.08e-52	187
B.ovis-320.00g105790.m01.polypeptide	GBN00585.1	nsposon Ty3-G Gag-Pol polyprotein, partial	GBN00585.1 Transposon Ty3-G Gag-Pol polyprotein, partial [Araneus ventricosus]	54.4	160	72	1	1	160	1248	1406	1.46e-51	187
B.ovis-320.00g105790.m01.polypeptide	GBM71563.1	nsposon Tf2-11 polyprotein	GBM71563.1 Transposon Tf2-11 polyprotein [Araneus ventricosus]	54.4	160	72	1	1	160	338	496	1.26e-53	187
B.ovis-320.00g105790.m01.polypeptide	GBM79437.1	nsposon Tf2-11 polyprotein	GBM79437.1 Transposon Tf2-11 polyprotein [Araneus ventricosus]	54.4	160	72	1	1	160	338	496	2.48e-53	186
B.ovis-320.00g105790.m01.polypeptide	GBM75031.1	nsposon Tf2-6 polyprotein	GBM75031.1 Transposon Tf2-6 polyprotein [Araneus ventricosus]	54.4	160	72	1	1	160	507	665	7.09e-52	186
B.ovis-320.00g105790.m01.polypeptide	GBM77378.1	#NAME?	GBM77378.1 Pro-Pol polyprotein [Araneus ventricosus]	55.6	160	70	1	1	160	185	343	3.00e-54	185
B.ovis-320.00g105790.m01.polypeptide	GBN33364.1	nsposon Ty3-G Gag-Pol polyprotein	GBN33364.1 Transposon Ty3-G Gag-Pol polyprotein [Araneus ventricosus]	54.4	160	72	1	1	160	714	872	7.46e-51	185
B.ovis-320.00g105790.m01.polypeptide	GBM61955.1	nsposon Ty3-G Gag-Pol polyprotein	GBM61955.1 Transposon Ty3-G Gag-Pol polyprotein [Araneus ventricosus]	54.4	160	72	1	1	160	1247	1405	1.28e-50	185
B.ovis-320.00g105790.m01.polypeptide	GBM72452.1	nsposon Ty3-G Gag-Pol polyprotein	GBM72452.1 Transposon Ty3-G Gag-Pol polyprotein [Araneus ventricosus]	53.8	160	73	1	1	160	1246	1404	1.75e-50	184
B.ovis-320.00g105790.m01.polypeptide	GBO03284.1	#NAME?	GBO03284.1 Pro-Pol polyprotein [Araneus ventricosus]	55.6	160	70	1	1	160	258	416	3.54e-53	184
B.ovis-320.00g105790.m01.polypeptide	GBN21268.1	#NAME?	GBN21268.1 Pro-Pol polyprotein [Araneus ventricosus]	55.6	160	70	1	1	160	258	416	3.54e-53	184
B.ovis-320.00g105790.m01.polypeptide	GBM72658.1	#NAME?	GBM72658.1 Pro-Pol polyprotein [Araneus ventricosus]	55	160	71	1	1	160	258	416	7.02e-53	183
B.ovis-320.00g105790.m01.polypeptide	GBN55316.1	nsposon Ty3-G Gag-Pol polyprotein	GBN55316.1 Transposon Ty3-G Gag-Pol polyprotein [Araneus ventricosus]	55	160	71	1	1	160	1314	1472	4.44e-50	183
B.ovis-320.00g105790.m01.polypeptide	GBO06090.1	hypothetical protein AVEN_168253-1, partial	GBO06090.1 hyphypothetical protein AVEN_168253-1, partial [Araneus ventricosus]	55	160	71	1	1	160	9	167	1.01e-55	183
B.ovis-320.00g105790.m01.polypeptide	GBM48843.1	#NAME?	GBM48843.1 Pro-Pol polyprotein [Araneus ventricosus]	55	160	71	1	1	160	185	343	1.69e-53	183
B.ovis-320.00g105790.m01.polypeptide	GBO40901.1	nsposon Ty3-G Gag-Pol polyprotein, partial	GBO40901.1 Transposon Ty3-G Gag-Pol polyprotein, partial [Araneus ventricosus]	55	160	71	1	1	160	1021	1179	5.92e-50	183
B.ovis-320.00g105790.m01.polypeptide	GBL86119.1	nsposon Ty3-G Gag-Pol polyprotein	GBL86119.1 Transposon Ty3-G Gag-Pol polyprotein [Araneus ventricosus]	55	160	71	1	1	160	1033	1191	5.93e-50	183
B.ovis-320.00g105790.m01.polypeptide	GBN61367.1	hypothetical protein AVEN_207973-1, partial	GBN61367.1 hyphypothetical protein AVEN_207973-1, partial [Araneus ventricosus]	55	160	71	1	1	160	50	208	3.64e-55	183
B.ovis-320.00g105790.m01.polypeptide	GBM74649.1	#NAME?	GBM74649.1 Pro-Pol polyprotein [Araneus ventricosus]	55	160	71	1	1	160	185	343	1.69e-53	183
B.ovis-320.00g105790.m01.polypeptide	GBM33142.1	hypothetical protein AVEN_94271-1, partial	GBM33142.1 hyphypothetical protein AVEN_94271-1, partial [Araneus ventricosus]	55	160	71	1	1	160	42	200	2.84e-55	183
B.ovis-320.00g105790.m01.polypeptide	GBM43149.1	nsposon Ty3-G Gag-Pol polyprotein	GBM43149.1 Transposon Ty3-G Gag-Pol polyprotein [Araneus ventricosus]	55	160	71	1	1	160	1309	1467	6.05e-50	183
B.ovis-320.00g105790.m01.polypeptide	GBM92827.1	nsposon Ty3-G Gag-Pol polyprotein	GBM92827.1 Transposon Ty3-G Gag-Pol polyprotein [Araneus ventricosus]	55	160	71	1	1	160	1033	1191	5.93e-50	183
B.ovis-320.00g105790.m01.polypeptide	GBL93556.1	nsposon Ty3-G Gag-Pol polyprotein	GBL93556.1 Transposon Ty3-G Gag-Pol polyprotein [Araneus ventricosus]	55	160	71	1	1	160	1309	1467	6.05e-50	183
B.ovis-320.00g105790.m01.polypeptide	GBM44128.1	nsposon Tf2-6 polyprotein	GBM44128.1 Transposon Tf2-6 polyprotein [Araneus ventricosus]	55	160	71	1	1	160	1257	1415	6.03e-50	183
B.ovis-320.00g105790.m01.polypeptide	GBN81436.1	nsposon Tf2-6 polyprotein	GBN81436.1 Transposon Tf2-6 polyprotein [Araneus ventricosus]	55	160	71	1	1	160	1033	1191	5.93e-50	183
B.ovis-320.00g105790.m01.polypeptide	GBO41361.1	nsposon Tf2-6 polyprotein	GBO41361.1 Transposon Tf2-6 polyprotein [Araneus ventricosus]	55	160	71	1	1	160	1124	1282	5.99e-50	183
B.ovis-320.00g105790.m01.polypeptide	GBM80383.1	#NAME?	GBM80383.1 Pro-Pol polyprotein [Araneus ventricosus]	55	160	71	1	1	160	258	416	9.89e-53	183
B.ovis-320.00g105790.m01.polypeptide	GBM83666.1	nsposon Ty3-G Gag-Pol polyprotein	GBM83666.1 Transposon Ty3-G Gag-Pol polyprotein [Araneus ventricosus]	55	160	71	1	1	160	1309	1467	6.05e-50	183
B.ovis-320.00g105790.m01.polypeptide	GBM80823.1	nsposon Ty3-G Gag-Pol polyprotein	GBM80823.1 Transposon Ty3-G Gag-Pol polyprotein [Araneus ventricosus]	55	160	71	1	1	160	1309	1467	8.24e-50	182
B.ovis-320.00g105790.m01.polypeptide	GBM88786.1	rovirus-related Pol polyprotein from transposon 297	GBM88786.1 Retrovirus-related Pol polyprotein from transposon 297 [Araneus ventricosus]	55	160	71	1	1	160	1219	1377	8.21e-50	182
B.ovis-320.00g105790.m01.polypeptide	GBM82489.1	#NAME?	GBM82489.1 Pro-Pol polyprotein [Araneus ventricosus]	55	160	71	1	1	160	258	416	1.39e-52	182
B.ovis-320.00g105790.m01.polypeptide	GBM83239.1	nsposon Ty3-G Gag-Pol polyprotein	GBM83239.1 Transposon Ty3-G Gag-Pol polyprotein [Araneus ventricosus]	55	160	71	1	1	160	1271	1429	8.23e-50	182
B.ovis-320.00g105790.m01.polypeptide	GBM79850.1	nsposon Ty3-G Gag-Pol polyprotein	GBM79850.1 Transposon Ty3-G Gag-Pol polyprotein [Araneus ventricosus]	55	160	71	1	1	160	1316	1474	8.25e-50	182
B.ovis-320.00g105790.m01.polypeptide	GBM79853.1	nsposon Ty3-G Gag-Pol polyprotein	GBM79853.1 Transposon Ty3-G Gag-Pol polyprotein [Araneus ventricosus]	55	160	71	1	1	160	1316	1474	8.25e-50	182
B.ovis-320.00g105790.m01.polypeptide	GBL72496.1	nsposon Ty3-G Gag-Pol polyprotein	GBL72496.1 Transposon Ty3-G Gag-Pol polyprotein [Araneus ventricosus]	55	160	71	1	1	160	1309	1467	1.12e-49	182
B.ovis-320.00g105790.m01.polypeptide	GBM29164.1	nsposon Ty3-G Gag-Pol polyprotein	GBM29164.1 Transposon Ty3-G Gag-Pol polyprotein [Araneus ventricosus]	55	160	71	1	1	160	1195	1353	1.12e-49	182
B.ovis-320.00g105790.m01.polypeptide	GBO40699.1	nsposon Tf2-9 polyprotein	GBO40699.1 Transposon Tf2-9 polyprotein [Araneus ventricosus]	55	160	71	1	1	160	906	1064	1.05e-49	182
B.ovis-320.00g105790.m01.polypeptide	GBO22946.1	nsposon Ty3-G Gag-Pol polyprotein	GBO22946.1 Transposon Ty3-G Gag-Pol polyprotein [Araneus ventricosus]	55	160	71	1	1	160	1309	1467	1.12e-49	182
B.ovis-320.00g105790.m01.polypeptide	GBM79748.1	nsposon Ty3-G Gag-Pol polyprotein	GBM79748.1 Transposon Ty3-G Gag-Pol polyprotein [Araneus ventricosus]	55	160	71	1	1	160	1279	1437	1.12e-49	182
B.ovis-320.00g105790.m01.polypeptide	GBM48297.1	nsposon Ty3-G Gag-Pol polyprotein	GBM48297.1 Transposon Ty3-G Gag-Pol polyprotein [Araneus ventricosus]	55	160	71	1	1	160	1033	1191	1.10e-49	182
B.ovis-320.00g105790.m01.polypeptide	GBN51087.1	nsposon Ty3-G Gag-Pol polyprotein	GBN51087.1 Transposon Ty3-G Gag-Pol polyprotein [Araneus ventricosus]	54.4	158	71	1	1	158	825	981	9.44e-50	182
B.ovis-320.00g105790.m01.polypeptide	GBN24637.1	nsposon Ty3-G Gag-Pol polyprotein	GBN24637.1 Transposon Ty3-G Gag-Pol polyprotein [Araneus ventricosus]	55	160	71	1	1	160	1163	1321	1.52e-49	182
B.ovis-320.00g105790.m01.polypeptide	GBN74461.1	nsposon Ty3-G Gag-Pol polyprotein	GBN74461.1 Transposon Ty3-G Gag-Pol polyprotein [Araneus ventricosus]	55	160	71	1	1	160	762	920	1.13e-49	182
B.ovis-320.00g105790.m01.polypeptide	GBL72752.1	#NAME?	GBL72752.1 Pro-Pol polyprotein [Araneus ventricosus]	55	160	71	1	1	160	232	390	1.52e-52	182
B.ovis-320.00g105790.m01.polypeptide	GBM02598.1	#NAME?	GBM02598.1 Pro-Pol polyprotein [Araneus ventricosus]	55	160	71	1	1	160	232	390	1.52e-52	182
B.ovis-320.00g105790.m01.polypeptide	GBN24122.1	nsposon Ty3-G Gag-Pol polyprotein	GBN24122.1 Transposon Ty3-G Gag-Pol polyprotein [Araneus ventricosus]	54.4	160	72	1	1	160	1165	1323	1.52e-49	182
B.ovis-320.00g105790.m01.polypeptide	GBM68634.1	#NAME?	GBM68634.1 Pro-Pol polyprotein [Araneus ventricosus]	55	160	71	1	1	160	258	416	2.76e-52	182
B.ovis-320.00g105790.m01.polypeptide	GBN58723.1	rovirus-related Pol polyprotein from transposon 297	GBN58723.1 Retrovirus-related Pol polyprotein from transposon 297 [Araneus ventricosus]	55	160	71	1	1	160	834	992	1.33e-49	182
B.ovis-320.00g105790.m01.polypeptide	GBM02672.1	#NAME?	GBM02672.1 Pro-Pol polyprotein [Araneus ventricosus]	55	160	71	1	1	160	232	390	2.14e-52	181
B.ovis-320.00g105790.m01.polypeptide	GBO35048.1	#NAME?	GBO35048.1 Pro-Pol polyprotein [Araneus ventricosus]	54.4	160	72	1	1	160	185	343	6.72e-53	181
B.ovis-320.00g105790.m01.polypeptide	GBM30890.1	nsposon Ty3-I Gag-Pol polyprotein	GBM30890.1 Transposon Ty3-I Gag-Pol polyprotein [Araneus ventricosus]	54.4	160	72	1	1	160	1239	1397	2.84e-49	181
B.ovis-320.00g105790.m01.polypeptide	GBM78610.1	#NAME?	GBM78610.1 Pro-Pol polyprotein [Araneus ventricosus]	54.4	160	72	1	1	160	258	416	5.49e-52	181
B.ovis-320.00g105790.m01.polypeptide	GBN50502.1	nsposon Tf2-6 polyprotein	GBN50502.1 Transposon Tf2-6 polyprotein [Araneus ventricosus]	54.4	160	72	1	1	160	386	544	6.74e-51	181
B.ovis-320.00g105790.m01.polypeptide	GBM63959.1	nsposon Ty3-G Gag-Pol polyprotein	GBM63959.1 Transposon Ty3-G Gag-Pol polyprotein [Araneus ventricosus]	55	160	71	1	1	160	1042	1200	2.80e-49	181
B.ovis-320.00g105790.m01.polypeptide	GBL78063.1	#NAME?	GBL78063.1 Pro-Pol polyprotein [Araneus ventricosus]	55	160	71	1	1	160	185	343	9.49e-53	181
B.ovis-320.00g105790.m01.polypeptide	GBM80369.1	nsposon Ty3-G Gag-Pol polyprotein	GBM80369.1 Transposon Ty3-G Gag-Pol polyprotein [Araneus ventricosus]	55	160	71	1	1	160	1309	1467	3.88e-49	181
B.ovis-320.00g105790.m01.polypeptide	GBN57229.1	nsposon Tf2-6 polyprotein	GBN57229.1 Transposon Tf2-6 polyprotein [Araneus ventricosus]	54.4	160	72	1	1	160	386	544	9.44e-51	181
B.ovis-320.00g105790.m01.polypeptide	GBM80319.1	nsposon Ty3-G Gag-Pol polyprotein	GBM80319.1 Transposon Ty3-G Gag-Pol polyprotein [Araneus ventricosus]	55	160	71	1	1	160	1309	1467	3.88e-49	181
B.ovis-320.00g105790.m01.polypeptide	GBO28652.1	rovirus-related Pol polyprotein from transposon 297	GBO28652.1 Retrovirus-related Pol polyprotein from transposon 297 [Araneus ventricosus]	54.4	160	72	1	1	160	671	829	2.78e-49	180
B.ovis-320.00g105790.m01.polypeptide	GBM59833.1	nsposon Tf2-9 polyprotein	GBM59833.1 Transposon Tf2-9 polyprotein [Araneus ventricosus]	54.4	160	72	1	1	160	1309	1467	7.21e-49	180
B.ovis-320.00g105790.m01.polypeptide	GBN50045.1	#NAME?	GBN50045.1 Pro-Pol polyprotein [Araneus ventricosus]	53.8	158	72	1	1	158	273	429	2.13e-51	180
B.ovis-320.00g109840.m01.polypeptide	GBO03284.1	#NAME?	GBO03284.1 Pro-Pol polyprotein [Araneus ventricosus]	39.1	92	29	1	1	65	258	349	1.28e-07	60.1
B.ovis-320.00g109840.m01.polypeptide	GBM54380.1	nsposon Ty3-G Gag-Pol polyprotein	GBM54380.1 Transposon Ty3-G Gag-Pol polyprotein [Araneus ventricosus]	39.1	92	29	1	1	65	1322	1413	1.96e-07	59.7
B.ovis-320.00g109840.m01.polypeptide	GBM30890.1	nsposon Ty3-I Gag-Pol polyprotein	GBM30890.1 Transposon Ty3-I Gag-Pol polyprotein [Araneus ventricosus]	39.1	92	29	1	1	65	1239	1330	1.96e-07	59.7
B.ovis-320.00g109840.m01.polypeptide	GBM80369.1	nsposon Ty3-G Gag-Pol polyprotein	GBM80369.1 Transposon Ty3-G Gag-Pol polyprotein [Araneus ventricosus]	39.1	92	29	1	1	65	1309	1400	1.96e-07	59.7
B.ovis-320.00g109840.m01.polypeptide	GBM32215.1	nsposon Ty3-G Gag-Pol polyprotein	GBM32215.1 Transposon Ty3-G Gag-Pol polyprotein [Araneus ventricosus]	39.1	92	29	1	1	65	1162	1253	1.95e-07	59.7
B.ovis-320.00g109840.m01.polypeptide	GBM59833.1	nsposon Tf2-9 polyprotein	GBM59833.1 Transposon Tf2-9 polyprotein [Araneus ventricosus]	39.1	92	29	1	1	65	1309	1400	1.96e-07	59.7
B.ovis-320.00g109840.m01.polypeptide	GBM78610.1	#NAME?	GBM78610.1 Pro-Pol polyprotein [Araneus ventricosus]	39.1	92	29	1	1	65	258	349	1.75e-07	59.7
B.ovis-320.00g109840.m01.polypeptide	GBM77378.1	#NAME?	GBM77378.1 Pro-Pol polyprotein [Araneus ventricosus]	39.1	92	29	1	1	65	185	276	1.63e-07	59.7
B.ovis-320.00g109840.m01.polypeptide	GBL84157.1	nsposon Ty3-G Gag-Pol polyprotein	GBL84157.1 Transposon Ty3-G Gag-Pol polyprotein [Araneus ventricosus]	39.1	92	29	1	1	65	1226	1317	1.96e-07	59.7
B.ovis-320.00g109840.m01.polypeptide	GBM72658.1	#NAME?	GBM72658.1 Pro-Pol polyprotein [Araneus ventricosus]	39.1	92	29	1	1	65	258	349	1.75e-07	59.7
B.ovis-320.00g109840.m01.polypeptide	GBM63366.1	nsposon Ty3-G Gag-Pol polyprotein	GBM63366.1 Transposon Ty3-G Gag-Pol polyprotein [Araneus ventricosus]	39.1	92	29	1	1	65	805	896	1.91e-07	59.7
B.ovis-320.00g109840.m01.polypeptide	GBL72496.1	nsposon Ty3-G Gag-Pol polyprotein	GBL72496.1 Transposon Ty3-G Gag-Pol polyprotein [Araneus ventricosus]	39.1	92	29	1	1	65	1309	1400	1.96e-07	59.7
B.ovis-320.00g109840.m01.polypeptide	GBN50502.1	nsposon Tf2-6 polyprotein	GBN50502.1 Transposon Tf2-6 polyprotein [Araneus ventricosus]	39.1	92	29	1	1	65	386	477	1.82e-07	59.7
B.ovis-320.00g109840.m01.polypeptide	GBN57229.1	nsposon Tf2-6 polyprotein	GBN57229.1 Transposon Tf2-6 polyprotein [Araneus ventricosus]	39.1	92	29	1	1	65	386	477	1.82e-07	59.7
B.ovis-320.00g109840.m01.polypeptide	GBO06090.1	hypothetical protein AVEN_168253-1, partial	GBO06090.1 hyphypothetical protein AVEN_168253-1, partial [Araneus ventricosus]	39.1	92	29	1	1	65	9	100	4.18e-08	59.7
B.ovis-320.00g109840.m01.polypeptide	GBM80823.1	nsposon Ty3-G Gag-Pol polyprotein	GBM80823.1 Transposon Ty3-G Gag-Pol polyprotein [Araneus ventricosus]	39.1	92	29	1	1	65	1309	1400	1.96e-07	59.7
B.ovis-320.00g109840.m01.polypeptide	GBM48843.1	#NAME?	GBM48843.1 Pro-Pol polyprotein [Araneus ventricosus]	39.1	92	29	1	1	65	185	276	1.63e-07	59.7
B.ovis-320.00g109840.m01.polypeptide	GBM88786.1	rovirus-related Pol polyprotein from transposon 297	GBM88786.1 Retrovirus-related Pol polyprotein from transposon 297 [Araneus ventricosus]	39.1	92	29	1	1	65	1219	1310	1.96e-07	59.7
B.ovis-320.00g109840.m01.polypeptide	GBM29164.1	nsposon Ty3-G Gag-Pol polyprotein	GBM29164.1 Transposon Ty3-G Gag-Pol polyprotein [Araneus ventricosus]	39.1	92	29	1	1	65	1195	1286	1.95e-07	59.7
B.ovis-320.00g109840.m01.polypeptide	GBM97324.1	nsposon Ty3-G Gag-Pol polyprotein	GBM97324.1 Transposon Ty3-G Gag-Pol polyprotein [Araneus ventricosus]	39.1	92	29	1	1	65	1162	1253	1.95e-07	59.7
B.ovis-320.00g109840.m01.polypeptide	GBO40699.1	nsposon Tf2-9 polyprotein	GBO40699.1 Transposon Tf2-9 polyprotein [Araneus ventricosus]	39.1	92	29	1	1	65	906	997	1.93e-07	59.7
B.ovis-320.00g109840.m01.polypeptide	GBM82489.1	#NAME?	GBM82489.1 Pro-Pol polyprotein [Araneus ventricosus]	39.1	92	29	1	1	65	258	349	1.75e-07	59.7
B.ovis-320.00g109840.m01.polypeptide	GBM79748.1	nsposon Ty3-G Gag-Pol polyprotein	GBM79748.1 Transposon Ty3-G Gag-Pol polyprotein [Araneus ventricosus]	39.1	92	29	1	1	65	1279	1370	1.96e-07	59.7
B.ovis-320.00g109840.m01.polypeptide	GBN87687.1	nsposon Ty3-G Gag-Pol polyprotein, partial	GBN87687.1 Transposon Ty3-G Gag-Pol polyprotein, partial [Araneus ventricosus]	39.1	92	29	1	1	65	1020	1111	1.93e-07	59.7
B.ovis-320.00g109840.m01.polypeptide	GBO40901.1	nsposon Ty3-G Gag-Pol polyprotein, partial	GBO40901.1 Transposon Ty3-G Gag-Pol polyprotein, partial [Araneus ventricosus]	39.1	92	29	1	1	65	1021	1112	1.94e-07	59.7
B.ovis-320.00g109840.m01.polypeptide	GBN24637.1	nsposon Ty3-G Gag-Pol polyprotein	GBN24637.1 Transposon Ty3-G Gag-Pol polyprotein [Araneus ventricosus]	39.1	92	29	1	1	65	1163	1254	1.95e-07	59.7
B.ovis-320.00g109840.m01.polypeptide	GBN83664.1	#NAME?	GBN83664.1 Pro-Pol polyprotein [Araneus ventricosus]	39.1	92	29	1	1	65	117	208	1.29e-07	59.7
B.ovis-320.00g109840.m01.polypeptide	GBL86119.1	nsposon Ty3-G Gag-Pol polyprotein	GBL86119.1 Transposon Ty3-G Gag-Pol polyprotein [Araneus ventricosus]	39.1	92	29	1	1	65	1033	1124	1.94e-07	59.7
B.ovis-320.00g109840.m01.polypeptide	GBN74461.1	nsposon Ty3-G Gag-Pol polyprotein	GBN74461.1 Transposon Ty3-G Gag-Pol polyprotein [Araneus ventricosus]	39.1	92	29	1	1	65	762	853	1.91e-07	59.7
B.ovis-320.00g109840.m01.polypeptide	GBM63959.1	nsposon Ty3-G Gag-Pol polyprotein	GBM63959.1 Transposon Ty3-G Gag-Pol polyprotein [Araneus ventricosus]	39.1	92	29	1	1	65	1042	1133	1.94e-07	59.7
B.ovis-320.00g109840.m01.polypeptide	GBL86292.1	nsposon Ty3-G Gag-Pol polyprotein, partial	GBL86292.1 Transposon Ty3-G Gag-Pol polyprotein, partial [Araneus ventricosus]	39.1	92	29	1	1	65	648	739	1.90e-07	59.7
B.ovis-320.00g109840.m01.polypeptide	GBL72752.1	#NAME?	GBL72752.1 Pro-Pol polyprotein [Araneus ventricosus]	39.1	92	29	1	1	65	232	323	1.72e-07	59.7
B.ovis-320.00g109840.m01.polypeptide	GBM16099.1	#NAME?	GBM16099.1 Pro-Pol polyprotein [Araneus ventricosus]	39.1	92	29	1	1	65	255	346	1.71e-07	59.7
B.ovis-320.00g109840.m01.polypeptide	GBN61367.1	hypothetical protein AVEN_207973-1, partial	GBN61367.1 hyphypothetical protein AVEN_207973-1, partial [Araneus ventricosus]	39.1	92	29	1	1	65	50	141	7.40e-08	59.7
B.ovis-320.00g109840.m01.polypeptide	GBM74649.1	#NAME?	GBM74649.1 Pro-Pol polyprotein [Araneus ventricosus]	39.1	92	29	1	1	65	185	276	1.63e-07	59.7
B.ovis-320.00g109840.m01.polypeptide	GBM02598.1	#NAME?	GBM02598.1 Pro-Pol polyprotein [Araneus ventricosus]	39.1	92	29	1	1	65	232	323	1.72e-07	59.7
B.ovis-320.00g109840.m01.polypeptide	GBM33142.1	hypothetical protein AVEN_94271-1, partial	GBM33142.1 hyphypothetical protein AVEN_94271-1, partial [Araneus ventricosus]	39.1	92	29	1	1	65	42	133	6.72e-08	59.7
B.ovis-320.00g109840.m01.polypeptide	GBM43149.1	nsposon Ty3-G Gag-Pol polyprotein	GBM43149.1 Transposon Ty3-G Gag-Pol polyprotein [Araneus ventricosus]	39.1	92	29	1	1	65	1309	1400	1.96e-07	59.7
B.ovis-320.00g109840.m01.polypeptide	GBL72748.1	#NAME?	GBL72748.1 Pro-Pol polyprotein [Araneus ventricosus]	39.1	92	29	1	1	65	246	337	1.74e-07	59.7
B.ovis-320.00g109840.m01.polypeptide	GBM80319.1	nsposon Ty3-G Gag-Pol polyprotein	GBM80319.1 Transposon Ty3-G Gag-Pol polyprotein [Araneus ventricosus]	39.1	92	29	1	1	65	1309	1400	1.96e-07	59.7
B.ovis-320.00g109840.m01.polypeptide	GBM89518.1	nsposon Tf2-9 polyprotein	GBM89518.1 Transposon Tf2-9 polyprotein [Araneus ventricosus]	39.1	92	29	1	1	65	1309	1400	1.96e-07	59.7
B.ovis-320.00g109840.m01.polypeptide	GBN05427.1	#NAME?	GBN05427.1 Pro-Pol polyprotein [Araneus ventricosus]	41.3	92	27	2	1	65	232	323	1.72e-07	59.7
B.ovis-320.00g109840.m01.polypeptide	GBM92827.1	nsposon Ty3-G Gag-Pol polyprotein	GBM92827.1 Transposon Ty3-G Gag-Pol polyprotein [Araneus ventricosus]	39.1	92	29	1	1	65	1033	1124	1.94e-07	59.7
B.ovis-320.00g109840.m01.polypeptide	GBL93556.1	nsposon Ty3-G Gag-Pol polyprotein	GBL93556.1 Transposon Ty3-G Gag-Pol polyprotein [Araneus ventricosus]	39.1	92	29	1	1	65	1309	1400	1.96e-07	59.7
B.ovis-320.00g109840.m01.polypeptide	GBN31201.1	nsposon Tf2-6 polyprotein, partial	GBN31201.1 Transposon Tf2-6 polyprotein, partial [Araneus ventricosus]	39.1	92	29	1	1	65	1126	1217	1.94e-07	59.7
B.ovis-320.00g109840.m01.polypeptide	GBM83239.1	nsposon Ty3-G Gag-Pol polyprotein	GBM83239.1 Transposon Ty3-G Gag-Pol polyprotein [Araneus ventricosus]	39.1	92	29	1	1	65	1271	1362	1.96e-07	59.7
B.ovis-320.00g109840.m01.polypeptide	GBM44128.1	nsposon Tf2-6 polyprotein	GBM44128.1 Transposon Tf2-6 polyprotein [Araneus ventricosus]	39.1	92	29	1	1	65	1257	1348	1.96e-07	59.7
B.ovis-320.00g109840.m01.polypeptide	GBM02672.1	#NAME?	GBM02672.1 Pro-Pol polyprotein [Araneus ventricosus]	39.1	92	29	1	1	65	232	323	1.72e-07	59.7
B.ovis-320.00g109840.m01.polypeptide	GBO35048.1	#NAME?	GBO35048.1 Pro-Pol polyprotein [Araneus ventricosus]	39.1	92	29	1	1	65	185	276	1.63e-07	59.7
B.ovis-320.00g109840.m01.polypeptide	GBN46364.1	rovirus-related Pol polyprotein from transposon 297	GBN46364.1 Retrovirus-related Pol polyprotein from transposon 297 [Araneus ventricosus]	39.1	92	29	1	1	65	973	1064	1.94e-07	59.7
B.ovis-320.00g109840.m01.polypeptide	GBM79850.1	nsposon Ty3-G Gag-Pol polyprotein	GBM79850.1 Transposon Ty3-G Gag-Pol polyprotein [Araneus ventricosus]	39.1	92	29	1	1	65	1316	1407	1.96e-07	59.7
B.ovis-320.00g109840.m01.polypeptide	GBN21268.1	#NAME?	GBN21268.1 Pro-Pol polyprotein [Araneus ventricosus]	39.1	92	29	1	1	65	258	349	1.75e-07	59.7
B.ovis-320.00g109840.m01.polypeptide	GBM68634.1	#NAME?	GBM68634.1 Pro-Pol polyprotein [Araneus ventricosus]	39.1	92	29	1	1	65	258	349	1.75e-07	59.7
B.ovis-320.00g109840.m01.polypeptide	GBM79853.1	nsposon Ty3-G Gag-Pol polyprotein	GBM79853.1 Transposon Ty3-G Gag-Pol polyprotein [Araneus ventricosus]	39.1	92	29	1	1	65	1316	1407	1.96e-07	59.7
B.ovis-320.00g109840.m01.polypeptide	GBO15362.1	nsposon Ty3-G Gag-Pol polyprotein	GBO15362.1 Transposon Ty3-G Gag-Pol polyprotein [Araneus ventricosus]	39.1	92	29	1	1	65	761	852	1.91e-07	59.7
B.ovis-320.00g109840.m01.polypeptide	GBN81436.1	nsposon Tf2-6 polyprotein	GBN81436.1 Transposon Tf2-6 polyprotein [Araneus ventricosus]	39.1	92	29	1	1	65	1033	1124	1.94e-07	59.7
B.ovis-320.00g109840.m01.polypeptide	GBO41361.1	nsposon Tf2-6 polyprotein	GBO41361.1 Transposon Tf2-6 polyprotein [Araneus ventricosus]	39.1	92	29	1	1	65	1124	1215	1.95e-07	59.7
B.ovis-320.00g109840.m01.polypeptide	GBM48297.1	nsposon Ty3-G Gag-Pol polyprotein	GBM48297.1 Transposon Ty3-G Gag-Pol polyprotein [Araneus ventricosus]	39.1	92	29	1	1	65	1033	1124	1.94e-07	59.7
B.ovis-320.00g109840.m01.polypeptide	GBM80383.1	#NAME?	GBM80383.1 Pro-Pol polyprotein [Araneus ventricosus]	39.1	92	29	1	1	65	258	349	1.75e-07	59.7
B.ovis-320.00g109840.m01.polypeptide	GBN55316.1	nsposon Ty3-G Gag-Pol polyprotein	GBN55316.1 Transposon Ty3-G Gag-Pol polyprotein [Araneus ventricosus]	39.1	92	29	1	1	65	1314	1405	1.96e-07	59.7
B.ovis-320.00g109840.m01.polypeptide	GBN58723.1	rovirus-related Pol polyprotein from transposon 297	GBN58723.1 Retrovirus-related Pol polyprotein from transposon 297 [Araneus ventricosus]	39.1	92	29	1	1	65	834	925	1.92e-07	59.7
B.ovis-320.00g109840.m01.polypeptide	GBM83666.1	nsposon Ty3-G Gag-Pol polyprotein	GBM83666.1 Transposon Ty3-G Gag-Pol polyprotein [Araneus ventricosus]	39.1	92	29	1	1	65	1309	1400	1.96e-07	59.7
B.ovis-320.00g109840.m01.polypeptide	GBN54671.1	#NAME?	GBN54671.1 Pro-Pol polyprotein, partial [Araneus ventricosus]	38.9	90	30	1	1	65	123	212	1.82e-07	59.3
B.ovis-320.00g109840.m01.polypeptide	GBO22946.1	nsposon Ty3-G Gag-Pol polyprotein	GBO22946.1 Transposon Ty3-G Gag-Pol polyprotein [Araneus ventricosus]	39.1	92	29	1	1	65	1309	1400	2.68e-07	59.3
B.ovis-320.00g109840.m01.polypeptide	GBN51830.1	#NAME?	GBN51830.1 Pro-Pol polyprotein [Araneus ventricosus]	39.1	92	29	1	1	65	177	268	2.19e-07	59.3
B.ovis-320.00g109840.m01.polypeptide	KAG5317260.1	OL3 protein, partial	KAG5317260.1 POL3 protein, partial [Pseudoatta argentina]	50.7	67	31	1	5	69	503	569	2.52e-07	59.3
B.ovis-320.00g109840.m01.polypeptide	GBN24122.1	nsposon Ty3-G Gag-Pol polyprotein	GBN24122.1 Transposon Ty3-G Gag-Pol polyprotein [Araneus ventricosus]	38	92	30	1	1	65	1165	1256	3.63e-07	58.9
B.ovis-320.00g109840.m01.polypeptide	GBO12832.1	nsposon Ty3-I Gag-Pol polyprotein	GBO12832.1 Transposon Ty3-I Gag-Pol polyprotein [Araneus ventricosus]	39.1	92	29	1	1	65	725	816	3.55e-07	58.9
B.ovis-320.00g109840.m01.polypeptide	GBN83206.1	#NAME?	GBN83206.1 Pro-Pol polyprotein [Araneus ventricosus]	38.5	91	29	1	1	64	258	348	3.04e-07	58.9
B.ovis-320.00g109840.m01.polypeptide	GBO45508.1	hypothetical protein AVEN_16245-1	GBO45508.1 hyphypothetical protein AVEN_16245-1 [Araneus ventricosus]	38	92	30	1	1	65	82	173	2.68e-07	58.5
B.ovis-320.00g109840.m01.polypeptide	GBL78063.1	#NAME?	GBL78063.1 Pro-Pol polyprotein [Araneus ventricosus]	39.1	92	29	1	1	65	185	276	4.16e-07	58.5
B.ovis-320.00g109840.m01.polypeptide	GBM32797.1	hypothetical protein AVEN_216509-1	GBM32797.1 hyphypothetical protein AVEN_216509-1 [Araneus ventricosus]	38	92	30	1	1	65	80	171	3.69e-07	58.2
B.ovis-320.00g109840.m01.polypeptide	GBN95131.1	nsposon Tf2-6 polyprotein	GBN95131.1 Transposon Tf2-6 polyprotein [Araneus ventricosus]	38.5	91	29	1	1	64	1088	1178	6.75e-07	58.2
B.ovis-320.00g109840.m01.polypeptide	XP_035204762.1	uncharacterized protein LOC118179706	XP_035204762.1 uncharacterized protein LOC118179706 [Stegodyphus dumicola]	37	92	31	1	1	65	129	220	3.17e-07	58.2
B.ovis-320.00g109840.m01.polypeptide	KAG7299311.1	hyphypothetical protein JYU34_016233	KAG7299311.1 hyphypothetical protein JYU34_016233 [Plutella xylostella]	38.3	94	31	2	1	67	1167	1260	9.23e-07	57.8
B.ovis-320.00g109840.m01.polypeptide	KAG7309148.1	hyphypothetical protein JYU34_005070	KAG7309148.1 hyphypothetical protein JYU34_005070 [Plutella xylostella]	38.3	94	31	2	1	67	1167	1260	9.23e-07	57.8
B.ovis-320.00g109840.m01.polypeptide	XP_037976041.1	uncharacterized protein LOC105386148	XP_037976041.1 uncharacterized protein LOC105386148 [Plutella xylostella]	38.3	94	31	2	1	67	1167	1260	9.23e-07	57.8
B.ovis-320.00g109840.m01.polypeptide	GBM29847.1	#NAME?	GBM29847.1 Pro-Pol polyprotein, partial [Araneus ventricosus]	38	92	30	1	1	65	258	349	8.09e-07	57.8
B.ovis-320.00g109840.m01.polypeptide	GBM84154.1	#NAME?	GBM84154.1 Pro-Pol polyprotein [Araneus ventricosus]	39.1	92	29	1	1	65	258	349	8.45e-07	57.8
B.ovis-320.00g109840.m01.polypeptide	KAG7310341.1	hyphypothetical protein JYU34_003114	KAG7310341.1 hyphypothetical protein JYU34_003114 [Plutella xylostella]	38.3	94	31	2	1	67	1167	1260	9.23e-07	57.8
B.ovis-320.00g109840.m01.polypeptide	XP_037964671.1	uncharacterized protein LOC119691424	XP_037964671.1 uncharacterized protein LOC119691424 [Plutella xylostella]	38.3	94	31	2	1	67	1	94	1.85e-07	57.8
B.ovis-320.00g109840.m01.polypeptide	GBO28652.1	rovirus-related Pol polyprotein from transposon 297	GBO28652.1 Retrovirus-related Pol polyprotein from transposon 297 [Araneus ventricosus]	38	92	30	1	1	65	671	762	1.22e-06	57.4
B.ovis-320.00g109840.m01.polypeptide	GBN87706.1	nsposon Ty3-G Gag-Pol polyprotein	GBN87706.1 Transposon Ty3-G Gag-Pol polyprotein [Araneus ventricosus]	38	92	30	1	1	65	967	1058	1.25e-06	57.4
B.ovis-320.00g109840.m01.polypeptide	GBM24198.1	#NAME?	GBM24198.1 Pro-Pol polyprotein [Araneus ventricosus]	38.9	90	28	1	3	65	187	276	9.32e-07	57.4
B.ovis-320.00g109840.m01.polypeptide	GBM81908.1	#NAME?	GBM81908.1 Pro-Pol polyprotein [Araneus ventricosus]	38	92	30	1	1	65	258	349	1.13e-06	57.4
B.ovis-320.00g109840.m01.polypeptide	GBM46722.1	hypothetical protein AVEN_37658-1	GBM46722.1 hyphypothetical protein AVEN_37658-1 [Araneus ventricosus]	37.4	91	30	1	1	64	45	135	5.07e-07	57.4
B.ovis-320.00g112040.m01.polypeptide	XP_045500833.1	uncharacterized protein LOC123698286 isoform X1	XP_045500833.1 uncharacterized protein LOC123698286 isoform X1 [Colias croceus]	39.3	107	52	3	4	109	351	445	3.51e-11	70.9
B.ovis-320.00g112040.m01.polypeptide	XP_045505965.1	uncharacterized protein LOC123702295	XP_045505965.1 uncharacterized protein LOC123702295 [Colias croceus]	39.3	107	52	3	4	109	99	193	6.52e-12	70.9
B.ovis-320.00g112040.m01.polypeptide	XP_045500834.1	uncharacterized protein LOC123698286 isoform X2	XP_045500834.1 uncharacterized protein LOC123698286 isoform X2 [Colias croceus]	39.3	107	52	3	4	109	351	445	3.50e-11	70.9
B.ovis-320.00g112040.m01.polypeptide	XP_045509325.1	uncharacterized protein LOC123704875	XP_045509325.1 uncharacterized protein LOC123704875 [Colias croceus]	39.3	107	52	3	4	109	351	445	3.51e-11	70.9
B.ovis-320.00g112040.m01.polypeptide	XP_043496431.1	uncharacterized protein LOC122520413	XP_043496431.1 uncharacterized protein LOC122520413 [Polistes fuscatus]	32.4	108	71	1	1	106	402	509	3.47e-11	70.9
B.ovis-320.00g112040.m01.polypeptide	XP_045496947.1	uncharacterized protein LOC123695218	XP_045496947.1 uncharacterized protein LOC123695218 [Colias croceus]	39.3	107	52	3	4	109	350	444	3.45e-11	70.9
B.ovis-320.00g112040.m01.polypeptide	XP_023289213.1	uncharacterized protein LOC111674140	XP_023289213.1 uncharacterized protein LOC111674140 [Orussus abietinus]	31.5	108	72	1	1	106	493	600	3.52e-11	70.9
B.ovis-320.00g112040.m01.polypeptide	XP_045500835.1	uncharacterized protein LOC123698286 isoform X3	XP_045500835.1 uncharacterized protein LOC123698286 isoform X3 [Colias croceus]	39.3	107	52	3	4	109	351	445	3.49e-11	70.9
B.ovis-320.00g112040.m01.polypeptide	XP_045500837.1	uncharacterized protein LOC123698286 isoform X5	XP_045500837.1 uncharacterized protein LOC123698286 isoform X5 [Colias croceus]	39.3	107	52	3	4	109	351	445	3.45e-11	70.9
B.ovis-320.00g112040.m01.polypeptide	XP_045500836.1	uncharacterized protein LOC123698286 isoform X4	XP_045500836.1 uncharacterized protein LOC123698286 isoform X4 [Colias croceus]	39.3	107	52	3	4	109	351	445	3.46e-11	70.9
B.ovis-320.00g112040.m01.polypeptide	XP_045500838.1	uncharacterized protein LOC123698286 isoform X6	XP_045500838.1 uncharacterized protein LOC123698286 isoform X6 [Colias croceus]	39.3	107	52	3	4	109	351	445	3.40e-11	70.9
B.ovis-320.00g112040.m01.polypeptide	KAH0945000.1	hyphypothetical protein HN011_010719	KAH0945000.1 hyphypothetical protein HN011_010719 [Eciton burchellii]	38.9	108	64	2	1	106	329	436	6.44e-11	70.1
B.ovis-320.00g112040.m01.polypeptide	XP_011690949.1	PREDICTED: uncharacterized protein LOC105451915	XP_011690949.1 PREDICTED: uncharacterized protein LOC105451915 [Wasmannia auropunctata]	33.3	105	70	0	5	109	407	511	6.22e-11	70.1
B.ovis-320.00g112040.m01.polypeptide	XP_043264094.1	uncharacterized protein LOC122404231	XP_043264094.1 uncharacterized protein LOC122404231 [Colletes gigas]	32.7	113	73	2	1	111	334	445	1.58e-10	68.9
B.ovis-320.00g112040.m01.polypeptide	XP_043485359.1	uncharacterized protein LOC122513151	XP_043485359.1 uncharacterized protein LOC122513151 [Polistes fuscatus]	31.5	108	72	1	1	106	470	577	1.64e-10	68.9
B.ovis-320.00g112040.m01.polypeptide	XP_045500925.1	uncharacterized protein LOC123698364 isoform X1	XP_045500925.1 uncharacterized protein LOC123698364 isoform X1 [Colias croceus]	38.3	107	53	3	4	109	299	393	2.24e-10	68.6
B.ovis-320.00g112040.m01.polypeptide	XP_045500404.1	uncharacterized protein LOC123697879 isoform X4	XP_045500404.1 uncharacterized protein LOC123697879 isoform X4 [Colias croceus]	38.3	107	53	3	4	109	351	445	2.18e-10	68.6
B.ovis-320.00g112040.m01.polypeptide	XP_045500403.1	uncharacterized protein LOC123697879 isoform X3	XP_045500403.1 uncharacterized protein LOC123697879 isoform X3 [Colias croceus]	38.3	107	53	3	4	109	351	445	2.23e-10	68.6
B.ovis-320.00g112040.m01.polypeptide	XP_045500926.1	uncharacterized protein LOC123698364 isoform X2	XP_045500926.1 uncharacterized protein LOC123698364 isoform X2 [Colias croceus]	38.3	107	53	3	4	109	299	393	2.24e-10	68.6
B.ovis-320.00g112040.m01.polypeptide	XP_045500927.1	uncharacterized protein LOC123698364 isoform X3	XP_045500927.1 uncharacterized protein LOC123698364 isoform X3 [Colias croceus]	38.3	107	53	3	4	109	299	393	2.23e-10	68.6
B.ovis-320.00g112040.m01.polypeptide	XP_045500929.1	uncharacterized protein LOC123698364 isoform X5	XP_045500929.1 uncharacterized protein LOC123698364 isoform X5 [Colias croceus]	38.3	107	53	3	4	109	299	393	2.20e-10	68.6
B.ovis-320.00g112040.m01.polypeptide	XP_045506104.1	uncharacterized protein LOC123702403	XP_045506104.1 uncharacterized protein LOC123702403 [Colias croceus]	38.3	107	53	3	4	109	351	445	2.16e-10	68.6
B.ovis-320.00g112040.m01.polypeptide	XP_045501177.1	uncharacterized protein LOC123698556 isoform X1	XP_045501177.1 uncharacterized protein LOC123698556 isoform X1 [Colias croceus]	38.3	107	53	3	4	109	351	445	2.29e-10	68.6
B.ovis-320.00g112040.m01.polypeptide	XP_045500928.1	uncharacterized protein LOC123698364 isoform X4	XP_045500928.1 uncharacterized protein LOC123698364 isoform X4 [Colias croceus]	38.3	107	53	3	4	109	299	393	2.21e-10	68.6
B.ovis-320.00g112040.m01.polypeptide	XP_045500402.1	uncharacterized protein LOC123697879 isoform X2	XP_045500402.1 uncharacterized protein LOC123697879 isoform X2 [Colias croceus]	38.3	107	53	3	4	109	351	445	2.25e-10	68.6
B.ovis-320.00g112040.m01.polypeptide	XP_045500401.1	uncharacterized protein LOC123697879 isoform X1	XP_045500401.1 uncharacterized protein LOC123697879 isoform X1 [Colias croceus]	38.3	107	53	3	4	109	351	445	2.26e-10	68.6
B.ovis-320.00g112040.m01.polypeptide	XP_045495828.1	uncharacterized protein LOC123694433	XP_045495828.1 uncharacterized protein LOC123694433 [Colias croceus]	38.3	107	53	3	4	109	351	445	2.22e-10	68.6
B.ovis-320.00g112040.m01.polypeptide	XP_045501178.1	uncharacterized protein LOC123698556 isoform X2	XP_045501178.1 uncharacterized protein LOC123698556 isoform X2 [Colias croceus]	38.3	107	53	3	4	109	351	445	2.28e-10	68.6
B.ovis-320.00g112040.m01.polypeptide	XP_043496440.1	uncharacterized protein LOC122520420	XP_043496440.1 uncharacterized protein LOC122520420 [Polistes fuscatus]	31.5	108	72	1	1	106	470	577	3.00e-10	68.2
B.ovis-320.00g112040.m01.polypeptide	XP_014614176.1	PREDICTED: uncharacterized protein LOC106792331	XP_014614176.1 PREDICTED: uncharacterized protein LOC106792331 [Polistes canadensis]	31.5	108	72	1	1	106	470	577	5.66e-10	67.4
B.ovis-320.00g112040.m01.polypeptide	XP_014612526.1	PREDICTED: uncharacterized protein LOC106791420	XP_014612526.1 PREDICTED: uncharacterized protein LOC106791420 [Polistes canadensis]	31.5	108	72	1	1	106	303	410	5.84e-10	67.4
B.ovis-320.00g113420.m01.polypeptide	XP_037958018.1	uncharacterized protein LOC119687677	XP_037958018.1 uncharacterized protein LOC119687677 [Teleopsis dalmanni]	47.5	314	149	6	2	310	175	477	2.00e-64	231
B.ovis-320.00g113420.m01.polypeptide	XP_037931211.1	uncharacterized protein LOC119666022	XP_037931211.1 uncharacterized protein LOC119666022 [Teleopsis dalmanni]	47.5	314	149	6	2	310	175	477	1.26e-64	231
B.ovis-320.00g113430.m01.polypeptide	XP_045476332.1	uncharacterized protein LOC123681998	XP_045476332.1 uncharacterized protein LOC123681998 [Harmonia axyridis]	36.2	563	287	14	2	507	193	740	9.19e-79	272
B.ovis-320.00g001220.m01.polypeptide	TWW54923.1	hypothetical protein D4764_0190400	TWW54923.1 hyphypothetical protein D4764_0190400 [Takifugu flavidus]	38.1	257	123	6	5	236	84	329	2.26e-30	130
B.ovis-320.00g001220.m01.polypeptide	TWW68542.1	M Retrovirus-related Pol polyprotein from type II retrotransposable element	TWW68542.1 R2DM Retrovirus-related Pol polyprotein from type II retrotransposable element [Takifugu flavidus]	36.8	280	126	7	5	236	725	1001	3.62e-30	129
B.ovis-320.00g001220.m01.polypeptide	TWW60624.1	Retrovirus-related Pol polyprotein from type I retrotransposable element	TWW60624.1 R2 Retrovirus-related Pol polyprotein from type I retrotransposable element [Takifugu flavidus]	38.5	265	122	7	5	236	427	683	3.86e-30	129
B.ovis-320.00g001220.m01.polypeptide	TWW71095.1	M Retrovirus-related Pol polyprotein from type II retrotransposable element	TWW71095.1 R2DM Retrovirus-related Pol polyprotein from type II retrotransposable element [Takifugu flavidus]	36.8	280	126	7	5	236	551	827	1.60e-29	127
B.ovis-320.00g001220.m01.polypeptide	TWW67234.1	hypothetical protein D4764_02G0002750	TWW67234.1 hyphypothetical protein D4764_02G0002750 [Takifugu flavidus]	36.8	280	126	7	5	236	207	483	3.95e-30	127
B.ovis-320.00g001220.m01.polypeptide	TWW80084.1	Retrovirus-related Pol polyprotein from type I retrotransposable element	TWW80084.1 R2 Retrovirus-related Pol polyprotein from type I retrotransposable element [Takifugu flavidus]	35.4	288	119	7	5	236	13	289	2.26e-31	127
B.ovis-320.00g001220.m01.polypeptide	TWW65777.1	hypothetical protein D4764_21G0006770	TWW65777.1 hyphypothetical protein D4764_21G0006770 [Takifugu flavidus]	36.4	280	127	7	5	236	8	284	2.83e-31	127
B.ovis-320.00g001220.m01.polypeptide	TWW60512.1	esin-like protein KIF27	TWW60512.1 Kinesin-like protein KIF27 [Takifugu flavidus]	36.3	278	128	7	5	236	1259	1533	3.33e-29	127
B.ovis-320.00g001220.m01.polypeptide	TWW81685.1	M Retrovirus-related Pol polyprotein from type II retrotransposable element	TWW81685.1 R2DM Retrovirus-related Pol polyprotein from type II retrotransposable element [Takifugu flavidus]	36.4	280	127	7	5	236	431	707	2.63e-29	127
B.ovis-320.00g001220.m01.polypeptide	TWW69634.1	M Retrovirus-related Pol polyprotein from type II retrotransposable element	TWW69634.1 R2DM Retrovirus-related Pol polyprotein from type II retrotransposable element [Takifugu flavidus]	36.4	280	127	7	5	236	719	995	3.11e-29	127
B.ovis-320.00g001220.m01.polypeptide	TWW67280.1	M Retrovirus-related Pol polyprotein from type II retrotransposable element	TWW67280.1 R2DM Retrovirus-related Pol polyprotein from type II retrotransposable element [Takifugu flavidus]	36.4	280	127	7	5	236	389	665	2.39e-29	127
B.ovis-320.00g001220.m01.polypeptide	TWW81781.1	M Retrovirus-related Pol polyprotein from type II retrotransposable element	TWW81781.1 R2DM Retrovirus-related Pol polyprotein from type II retrotransposable element [Takifugu flavidus]	36.4	280	127	7	5	236	755	1031	3.13e-29	127
B.ovis-320.00g001220.m01.polypeptide	TWW56290.1	M Retrovirus-related Pol polyprotein from type II retrotransposable element	TWW56290.1 R2DM Retrovirus-related Pol polyprotein from type II retrotransposable element [Takifugu flavidus]	36.4	280	127	7	5	236	389	665	2.39e-29	127
B.ovis-320.00g001220.m01.polypeptide	TWW60225.1	M Retrovirus-related Pol polyprotein from type II retrotransposable element	TWW60225.1 R2DM Retrovirus-related Pol polyprotein from type II retrotransposable element [Takifugu flavidus]	36.4	280	127	7	5	236	704	980	3.10e-29	127
B.ovis-320.00g001220.m01.polypeptide	TWW64742.1	M Retrovirus-related Pol polyprotein from type II retrotransposable element	TWW64742.1 R2DM Retrovirus-related Pol polyprotein from type II retrotransposable element [Takifugu flavidus]	36.4	280	127	7	5	236	727	1003	3.12e-29	127
B.ovis-320.00g001220.m01.polypeptide	TWW58212.1	M Retrovirus-related Pol polyprotein from type II retrotransposable element	TWW58212.1 R2DM Retrovirus-related Pol polyprotein from type II retrotransposable element [Takifugu flavidus]	36.4	280	127	7	5	236	727	1003	3.12e-29	127
B.ovis-320.00g001220.m01.polypeptide	TWW78610.1	M Retrovirus-related Pol polyprotein from type II retrotransposable element	TWW78610.1 R2DM Retrovirus-related Pol polyprotein from type II retrotransposable element [Takifugu flavidus]	36.4	280	127	7	5	236	727	1003	3.12e-29	127
B.ovis-320.00g001220.m01.polypeptide	TWW54151.1	Retrovirus-related Pol polyprotein from type I retrotransposable element	TWW54151.1 R2 Retrovirus-related Pol polyprotein from type I retrotransposable element [Takifugu flavidus]	36.4	280	127	7	5	236	727	1003	3.12e-29	127
B.ovis-320.00g001220.m01.polypeptide	TWW77731.1	M Retrovirus-related Pol polyprotein from type II retrotransposable element	TWW77731.1 R2DM Retrovirus-related Pol polyprotein from type II retrotransposable element [Takifugu flavidus]	36.4	280	127	7	5	236	727	1003	4.24e-29	126
B.ovis-320.00g001220.m01.polypeptide	TWW76563.1	M Retrovirus-related Pol polyprotein from type II retrotransposable element	TWW76563.1 R2DM Retrovirus-related Pol polyprotein from type II retrotransposable element [Takifugu flavidus]	36.4	280	127	7	5	236	495	771	3.90e-29	126
B.ovis-320.00g001220.m01.polypeptide	TWW68194.1	M Retrovirus-related Pol polyprotein from type II retrotransposable element	TWW68194.1 R2DM Retrovirus-related Pol polyprotein from type II retrotransposable element [Takifugu flavidus]	36.4	280	127	7	5	236	716	992	4.23e-29	126
B.ovis-320.00g001220.m01.polypeptide	TWW54021.1	M Retrovirus-related Pol polyprotein from type II retrotransposable element	TWW54021.1 R2DM Retrovirus-related Pol polyprotein from type II retrotransposable element [Takifugu flavidus]	36.4	280	127	7	5	236	727	1003	4.24e-29	126
B.ovis-320.00g001220.m01.polypeptide	TWW64648.1	M Retrovirus-related Pol polyprotein from type II retrotransposable element	TWW64648.1 R2DM Retrovirus-related Pol polyprotein from type II retrotransposable element [Takifugu flavidus]	36.4	280	127	7	5	236	779	1055	4.28e-29	126
B.ovis-320.00g001220.m01.polypeptide	TWW73568.1	M Retrovirus-related Pol polyprotein from type II retrotransposable element	TWW73568.1 R2DM Retrovirus-related Pol polyprotein from type II retrotransposable element [Takifugu flavidus]	36.4	280	127	7	5	236	495	771	3.90e-29	126
B.ovis-320.00g001220.m01.polypeptide	TWW57477.1	M Retrovirus-related Pol polyprotein from type II retrotransposable element	TWW57477.1 R2DM Retrovirus-related Pol polyprotein from type II retrotransposable element [Takifugu flavidus]	36.4	280	127	7	5	236	698	974	4.21e-29	126
B.ovis-320.00g001220.m01.polypeptide	TWW67245.1	M Retrovirus-related Pol polyprotein from type II retrotransposable element	TWW67245.1 R2DM Retrovirus-related Pol polyprotein from type II retrotransposable element [Takifugu flavidus]	35.6	281	128	7	5	236	696	972	5.72e-29	126
B.ovis-320.00g001220.m01.polypeptide	TWW66937.1	ubiquitin-protein ligase RNF180	TWW66937.1 E3 ubiquitin-protein ligase RNF180 [Takifugu flavidus]	36.1	280	128	7	5	236	990	1266	6.00e-29	126
B.ovis-320.00g001220.m01.polypeptide	TWW62636.1	M Retrovirus-related Pol polyprotein from type II retrotransposable element	TWW62636.1 R2DM Retrovirus-related Pol polyprotein from type II retrotransposable element [Takifugu flavidus]	36.7	270	130	5	5	236	735	1001	7.83e-29	125
B.ovis-320.00g001220.m01.polypeptide	TWW62826.1	hypothetical protein D4764_04G0014730	TWW62826.1 hyphypothetical protein D4764_04G0014730 [Takifugu flavidus]	36.4	280	127	7	5	236	8	284	7.84e-31	125
B.ovis-320.00g001220.m01.polypeptide	TWW77674.1	hypothetical protein D4764_12G0010640	TWW77674.1 hyphypothetical protein D4764_12G0010640 [Takifugu flavidus]	37	276	123	7	9	236	36	308	1.85e-30	125
B.ovis-320.00g001220.m01.polypeptide	TWW64303.1	M Retrovirus-related Pol polyprotein from type II retrotransposable element	TWW64303.1 R2DM Retrovirus-related Pol polyprotein from type II retrotransposable element [Takifugu flavidus]	36.1	280	128	7	5	236	765	1041	1.46e-28	125
B.ovis-320.00g001220.m01.polypeptide	TWW53296.1	M Retrovirus-related Pol polyprotein from type II retrotransposable element	TWW53296.1 R2DM Retrovirus-related Pol polyprotein from type II retrotransposable element [Takifugu flavidus]	36.1	280	128	7	5	236	302	578	8.08e-29	125
B.ovis-320.00g001220.m01.polypeptide	TWW67270.1	hypothetical protein D4764_02G0003110	TWW67270.1 hyphypothetical protein D4764_02G0003110 [Takifugu flavidus]	36.7	270	128	8	5	236	618	882	1.91e-28	124
B.ovis-320.00g001220.m01.polypeptide	TKS64896.1	E-1 reverse transcriptase -like protein	TKS64896.1 LINE-1 reverse transcriptase -like protein [Collichthys lucidus]	43.2	183	80	2	3	161	438	620	1.73e-28	124
B.ovis-320.00g001220.m01.polypeptide	TWW78223.1	M Retrovirus-related Pol polyprotein from type II retrotransposable element	TWW78223.1 R2DM Retrovirus-related Pol polyprotein from type II retrotransposable element [Takifugu flavidus]	36.1	280	128	7	5	236	720	996	1.97e-28	124
B.ovis-320.00g001220.m01.polypeptide	TWW59109.1	M Retrovirus-related Pol polyprotein from type II retrotransposable element	TWW59109.1 R2DM Retrovirus-related Pol polyprotein from type II retrotransposable element [Takifugu flavidus]	36.1	280	128	7	5	236	727	1003	1.97e-28	124
B.ovis-320.00g001220.m01.polypeptide	TWW64979.1	M Retrovirus-related Pol polyprotein from type II retrotransposable element	TWW64979.1 R2DM Retrovirus-related Pol polyprotein from type II retrotransposable element [Takifugu flavidus]	36.8	280	126	8	5	236	84	360	1.37e-29	124
B.ovis-320.00g001220.m01.polypeptide	KAI3358684.1	hyphypothetical protein L3Q82_015093	KAI3358684.1 hyphypothetical protein L3Q82_015093 [Scortum barcoo]	43.2	185	80	3	3	162	231	415	3.83e-28	124
B.ovis-320.00g019970.m01.polypeptide	TWW66688.1	M Retrovirus-related Pol polyprotein from type II retrotransposable element	TWW66688.1 R2DM Retrovirus-related Pol polyprotein from type II retrotransposable element [Takifugu flavidus]	58.5	106	44	0	180	285	77	182	1.23e-27	120
B.ovis-320.00g019970.m01.polypeptide	TWW60965.1	NA-activating protein complex subunit 4	TWW60965.1 snRNA-activating protein complex subunit 4 [Takifugu flavidus]	56.4	110	48	0	180	289	2134	2243	7.32e-26	119
B.ovis-320.00g019970.m01.polypeptide	TWW76562.1	assium voltage-gated channel subfamily G member 4	TWW76562.1 Potassium voltage-gated channel subfamily G member 4 [Takifugu flavidus]	56.6	106	46	0	180	285	641	746	8.24e-26	119
B.ovis-320.00g019970.m01.polypeptide	TWW53110.1	M Retrovirus-related Pol polyprotein from type II retrotransposable element	TWW53110.1 R2DM Retrovirus-related Pol polyprotein from type II retrotransposable element [Takifugu flavidus]	55.5	110	49	0	180	289	191	300	3.77e-26	118
B.ovis-320.00g019970.m01.polypeptide	TKS64942.1	E-1 reverse transcriptase -like protein	TKS64942.1 LINE-1 reverse transcriptase -like protein [Collichthys lucidus]	57.3	110	47	0	180	289	115	224	3.23e-26	118
B.ovis-320.00g019970.m01.polypeptide	TKS64896.1	E-1 reverse transcriptase -like protein	TKS64896.1 LINE-1 reverse transcriptase -like protein [Collichthys lucidus]	57.3	110	47	0	180	289	402	511	1.39e-25	118
B.ovis-320.00g019970.m01.polypeptide	TKS64956.1	E-1 reverse transcriptase -like protein	TKS64956.1 LINE-1 reverse transcriptase -like protein [Collichthys lucidus]	57.3	110	47	0	180	289	115	224	3.23e-26	118
B.ovis-320.00g019970.m01.polypeptide	TWW73592.1	M Retrovirus-related Pol polyprotein from type II retrotransposable element	TWW73592.1 R2DM Retrovirus-related Pol polyprotein from type II retrotransposable element [Takifugu flavidus]	57.5	106	45	0	180	285	366	471	1.79e-25	117
B.ovis-320.00g019970.m01.polypeptide	TWW71095.1	M Retrovirus-related Pol polyprotein from type II retrotransposable element	TWW71095.1 R2DM Retrovirus-related Pol polyprotein from type II retrotransposable element [Takifugu flavidus]	57.5	106	45	0	180	285	513	618	3.72e-25	117
B.ovis-320.00g019970.m01.polypeptide	TWW62347.1	M Retrovirus-related Pol polyprotein from type II retrotransposable element	TWW62347.1 R2DM Retrovirus-related Pol polyprotein from type II retrotransposable element [Takifugu flavidus]	54.5	110	50	0	180	289	106	215	7.06e-27	116
B.ovis-320.00g019970.m01.polypeptide	TWW53500.1	M Retrovirus-related Pol polyprotein from type II retrotransposable element, partial	TWW53500.1 R2DM Retrovirus-related Pol polyprotein from type II retrotransposable element, partial [Takifugu flavidus]	55.5	110	49	0	180	289	539	648	5.09e-25	116
B.ovis-320.00g019970.m01.polypeptide	TWW69809.1	M Retrovirus-related Pol polyprotein from type II retrotransposable element	TWW69809.1 R2DM Retrovirus-related Pol polyprotein from type II retrotransposable element [Takifugu flavidus]	55.5	110	49	0	180	289	548	657	4.97e-25	116
B.ovis-320.00g019970.m01.polypeptide	KAI3366680.1	hyphypothetical protein L3Q82_009217	KAI3366680.1 hyphypothetical protein L3Q82_009217 [Scortum barcoo]	54.8	115	52	0	175	289	376	490	3.31e-25	116
B.ovis-320.00g019970.m01.polypeptide	TWW67280.1	M Retrovirus-related Pol polyprotein from type II retrotransposable element	TWW67280.1 R2DM Retrovirus-related Pol polyprotein from type II retrotransposable element [Takifugu flavidus]	56.6	106	46	0	180	285	351	456	5.94e-25	116
B.ovis-320.00g019970.m01.polypeptide	TWW68542.1	M Retrovirus-related Pol polyprotein from type II retrotransposable element	TWW68542.1 R2DM Retrovirus-related Pol polyprotein from type II retrotransposable element [Takifugu flavidus]	56.6	106	46	0	180	285	687	792	9.82e-25	115
B.ovis-320.00g019970.m01.polypeptide	TWW62372.1	M Retrovirus-related Pol polyprotein from type II retrotransposable element	TWW62372.1 R2DM Retrovirus-related Pol polyprotein from type II retrotransposable element [Takifugu flavidus]	48.5	134	66	1	152	285	38	168	5.19e-27	115
B.ovis-320.00g019970.m01.polypeptide	TWW81685.1	M Retrovirus-related Pol polyprotein from type II retrotransposable element	TWW81685.1 R2DM Retrovirus-related Pol polyprotein from type II retrotransposable element [Takifugu flavidus]	56.6	106	46	0	180	285	393	498	8.54e-25	115
B.ovis-320.00g019970.m01.polypeptide	TWW69634.1	M Retrovirus-related Pol polyprotein from type II retrotransposable element	TWW69634.1 R2DM Retrovirus-related Pol polyprotein from type II retrotransposable element [Takifugu flavidus]	56.6	106	46	0	180	285	681	786	9.80e-25	115
B.ovis-320.00g019970.m01.polypeptide	TWW66197.1	rt-chain specific acyl-CoA dehydrogenase, mitochondrial	TWW66197.1 Short-chain specific acyl-CoA dehydrogenase, mitochondrial [Takifugu flavidus]	56.6	106	46	0	180	285	681	786	1.02e-24	115
B.ovis-320.00g019970.m01.polypeptide	TWW58891.1	M Retrovirus-related Pol polyprotein from type II retrotransposable element	TWW58891.1 R2DM Retrovirus-related Pol polyprotein from type II retrotransposable element [Takifugu flavidus]	56.6	106	46	0	180	285	742	847	9.60e-25	115
B.ovis-320.00g019970.m01.polypeptide	TWW59109.1	M Retrovirus-related Pol polyprotein from type II retrotransposable element	TWW59109.1 R2DM Retrovirus-related Pol polyprotein from type II retrotransposable element [Takifugu flavidus]	56.6	106	46	0	180	285	689	794	9.82e-25	115
B.ovis-320.00g019970.m01.polypeptide	TWW56290.1	M Retrovirus-related Pol polyprotein from type II retrotransposable element	TWW56290.1 R2DM Retrovirus-related Pol polyprotein from type II retrotransposable element [Takifugu flavidus]	56.6	106	46	0	180	285	351	456	8.07e-25	115
B.ovis-320.00g019970.m01.polypeptide	TWW60225.1	M Retrovirus-related Pol polyprotein from type II retrotransposable element	TWW60225.1 R2DM Retrovirus-related Pol polyprotein from type II retrotransposable element [Takifugu flavidus]	56.6	106	46	0	180	285	666	771	9.76e-25	115
B.ovis-320.00g019970.m01.polypeptide	TWW64742.1	M Retrovirus-related Pol polyprotein from type II retrotransposable element	TWW64742.1 R2DM Retrovirus-related Pol polyprotein from type II retrotransposable element [Takifugu flavidus]	56.6	106	46	0	180	285	689	794	9.82e-25	115
B.ovis-320.00g019970.m01.polypeptide	TWW58212.1	M Retrovirus-related Pol polyprotein from type II retrotransposable element	TWW58212.1 R2DM Retrovirus-related Pol polyprotein from type II retrotransposable element [Takifugu flavidus]	56.6	106	46	0	180	285	689	794	9.82e-25	115
B.ovis-320.00g019970.m01.polypeptide	TWW78610.1	M Retrovirus-related Pol polyprotein from type II retrotransposable element	TWW78610.1 R2DM Retrovirus-related Pol polyprotein from type II retrotransposable element [Takifugu flavidus]	56.6	106	46	0	180	285	689	794	9.82e-25	115
B.ovis-320.00g019970.m01.polypeptide	TWW53713.1	M Retrovirus-related Pol polyprotein from type II retrotransposable element, partial	TWW53713.1 R2DM Retrovirus-related Pol polyprotein from type II retrotransposable element, partial [Takifugu flavidus]	56.6	106	46	0	180	285	423	528	8.53e-25	115
B.ovis-320.00g019970.m01.polypeptide	TWW70485.1	atin, type I cytoskeletal 13	TWW70485.1 Keratin, type I cytoskeletal 13 [Takifugu flavidus]	56.6	106	46	0	180	285	915	1020	1.06e-24	115
B.ovis-320.00g019970.m01.polypeptide	TWW65332.1	M Retrovirus-related Pol polyprotein from type II retrotransposable element	TWW65332.1 R2DM Retrovirus-related Pol polyprotein from type II retrotransposable element [Takifugu flavidus]	56.6	106	46	0	180	285	647	752	9.63e-25	115
B.ovis-320.00g019970.m01.polypeptide	TWW64479.1	M Retrovirus-related Pol polyprotein from type II retrotransposable element	TWW64479.1 R2DM Retrovirus-related Pol polyprotein from type II retrotransposable element [Takifugu flavidus]	56.6	106	46	0	180	285	661	766	9.02e-25	115
B.ovis-320.00g019970.m01.polypeptide	TWW77731.1	M Retrovirus-related Pol polyprotein from type II retrotransposable element	TWW77731.1 R2DM Retrovirus-related Pol polyprotein from type II retrotransposable element [Takifugu flavidus]	56.6	106	46	0	180	285	689	794	1.33e-24	115
B.ovis-320.00g019970.m01.polypeptide	TWW78236.1	M Retrovirus-related Pol polyprotein from type II retrotransposable element	TWW78236.1 R2DM Retrovirus-related Pol polyprotein from type II retrotransposable element [Takifugu flavidus]	56.6	106	46	0	180	285	402	507	1.14e-24	115
B.ovis-320.00g019970.m01.polypeptide	TWW54375.1	M Retrovirus-related Pol polyprotein from type II retrotransposable element	TWW54375.1 R2DM Retrovirus-related Pol polyprotein from type II retrotransposable element [Takifugu flavidus]	56.6	106	46	0	180	285	612	717	1.23e-24	115
B.ovis-320.00g019970.m01.polypeptide	TWW59276.1	M Retrovirus-related Pol polyprotein from type II retrotransposable element	TWW59276.1 R2DM Retrovirus-related Pol polyprotein from type II retrotransposable element [Takifugu flavidus]	56.6	106	46	0	180	285	512	617	1.22e-24	115
B.ovis-320.00g019970.m01.polypeptide	TWW78223.1	M Retrovirus-related Pol polyprotein from type II retrotransposable element	TWW78223.1 R2DM Retrovirus-related Pol polyprotein from type II retrotransposable element [Takifugu flavidus]	56.6	106	46	0	180	285	682	787	1.33e-24	115
B.ovis-320.00g019970.m01.polypeptide	TWW64979.1	M Retrovirus-related Pol polyprotein from type II retrotransposable element	TWW64979.1 R2DM Retrovirus-related Pol polyprotein from type II retrotransposable element [Takifugu flavidus]	56.6	106	46	0	180	285	46	151	1.15e-25	115
B.ovis-320.00g019970.m01.polypeptide	TWW59889.1	M Retrovirus-related Pol polyprotein from type II retrotransposable element	TWW59889.1 R2DM Retrovirus-related Pol polyprotein from type II retrotransposable element [Takifugu flavidus]	56.6	106	46	0	180	285	689	794	1.33e-24	115
B.ovis-320.00g019970.m01.polypeptide	TWW73343.1	M Retrovirus-related Pol polyprotein from type II retrotransposable element	TWW73343.1 R2DM Retrovirus-related Pol polyprotein from type II retrotransposable element [Takifugu flavidus]	56.6	106	46	0	180	285	351	456	1.10e-24	115
B.ovis-320.00g019970.m01.polypeptide	TWW76563.1	M Retrovirus-related Pol polyprotein from type II retrotransposable element	TWW76563.1 R2DM Retrovirus-related Pol polyprotein from type II retrotransposable element [Takifugu flavidus]	56.6	106	46	0	180	285	457	562	1.22e-24	115
B.ovis-320.00g019970.m01.polypeptide	TWW68194.1	M Retrovirus-related Pol polyprotein from type II retrotransposable element	TWW68194.1 R2DM Retrovirus-related Pol polyprotein from type II retrotransposable element [Takifugu flavidus]	56.6	106	46	0	180	285	678	783	1.33e-24	115
B.ovis-320.00g019970.m01.polypeptide	TWW81781.1	M Retrovirus-related Pol polyprotein from type II retrotransposable element	TWW81781.1 R2DM Retrovirus-related Pol polyprotein from type II retrotransposable element [Takifugu flavidus]	56.6	106	46	0	180	285	717	822	1.34e-24	115
B.ovis-320.00g019970.m01.polypeptide	TWW54021.1	M Retrovirus-related Pol polyprotein from type II retrotransposable element	TWW54021.1 R2DM Retrovirus-related Pol polyprotein from type II retrotransposable element [Takifugu flavidus]	56.6	106	46	0	180	285	689	794	1.33e-24	115
B.ovis-320.00g019970.m01.polypeptide	TWW64648.1	M Retrovirus-related Pol polyprotein from type II retrotransposable element	TWW64648.1 R2DM Retrovirus-related Pol polyprotein from type II retrotransposable element [Takifugu flavidus]	56.6	106	46	0	180	285	741	846	1.35e-24	115
B.ovis-320.00g019970.m01.polypeptide	TWW74447.1	M Retrovirus-related Pol polyprotein from type II retrotransposable element	TWW74447.1 R2DM Retrovirus-related Pol polyprotein from type II retrotransposable element [Takifugu flavidus]	55.7	106	47	0	180	285	434	539	1.08e-24	115
B.ovis-320.00g019970.m01.polypeptide	TKS65465.1	ative 149 kDa protein ORF 2	TKS65465.1 putative 149 kDa protein ORF 2 [Collichthys lucidus]	56.4	110	48	0	180	289	356	465	5.97e-25	115
B.ovis-320.00g019970.m01.polypeptide	TWW73568.1	M Retrovirus-related Pol polyprotein from type II retrotransposable element	TWW73568.1 R2DM Retrovirus-related Pol polyprotein from type II retrotransposable element [Takifugu flavidus]	56.6	106	46	0	180	285	457	562	1.22e-24	115
B.ovis-320.00g019970.m01.polypeptide	TWW64118.1	M Retrovirus-related Pol polyprotein from type II retrotransposable element	TWW64118.1 R2DM Retrovirus-related Pol polyprotein from type II retrotransposable element [Takifugu flavidus]	56.6	106	46	0	180	285	677	782	1.33e-24	115
B.ovis-320.00g019970.m01.polypeptide	TWW57477.1	M Retrovirus-related Pol polyprotein from type II retrotransposable element	TWW57477.1 R2DM Retrovirus-related Pol polyprotein from type II retrotransposable element [Takifugu flavidus]	56.6	106	46	0	180	285	660	765	1.32e-24	115
B.ovis-320.00g019970.m01.polypeptide	TWW81935.1	M Retrovirus-related Pol polyprotein from type II retrotransposable element	TWW81935.1 R2DM Retrovirus-related Pol polyprotein from type II retrotransposable element [Takifugu flavidus]	56.6	106	46	0	180	285	159	264	5.08e-25	115
B.ovis-320.00g019980.m01.polypeptide	TKS64942.1	E-1 reverse transcriptase -like protein	TKS64942.1 LINE-1 reverse transcriptase -like protein [Collichthys lucidus]	59.2	120	49	0	2	121	248	367	2.81e-35	137
B.ovis-320.00g019980.m01.polypeptide	TKS64956.1	E-1 reverse transcriptase -like protein	TKS64956.1 LINE-1 reverse transcriptase -like protein [Collichthys lucidus]	58.3	120	50	0	2	121	248	367	7.67e-35	136
B.ovis-320.00g019980.m01.polypeptide	WP_092487680.1	reverse transcriptase domain-containing protein	WP_092487680.1 reverse transcriptase domain-containing protein [Candidatus Ichthyocystis hellenicum]	56.1	132	58	0	2	133	780	911	1.27e-33	135
B.ovis-320.00g019980.m01.polypeptide	WP_152806056.1	reverse transcriptase domain-containing protein, partial	WP_152806056.1 reverse transcriptase domain-containing protein, partial [Escherichia coli]	53.8	132	61	0	2	133	104	235	1.67e-35	134
B.ovis-320.00g019980.m01.polypeptide	WP_191965353.1	reverse transcriptase domain-containing protein	WP_191965353.1 reverse transcriptase domain-containing protein [Mycobacterium tuberculosis]	55.8	120	53	0	2	121	801	920	4.41e-33	134
B.ovis-320.00g019980.m01.polypeptide	WP_191968168.1	reverse transcriptase family protein	WP_191968168.1 reverse transcriptase family protein [Mycobacterium tuberculosis]	55.8	120	53	0	2	121	522	641	3.57e-33	134
B.ovis-320.00g019980.m01.polypeptide	WP_191965000.1	reverse transcriptase domain-containing protein	WP_191965000.1 reverse transcriptase domain-containing protein [Mycobacterium tuberculosis]	55.8	120	53	0	2	121	801	920	4.41e-33	134
B.ovis-320.00g019980.m01.polypeptide	KAI3360442.1	hyphypothetical protein L3Q82_002337	KAI3360442.1 hyphypothetical protein L3Q82_002337 [Scortum barcoo]	54.5	132	60	0	2	133	125	256	3.56e-35	134
B.ovis-320.00g019980.m01.polypeptide	KAI3363818.1	hyphypothetical protein L3Q82_001417	KAI3363818.1 hyphypothetical protein L3Q82_001417 [Scortum barcoo]	54.5	132	60	0	2	133	76	207	1.82e-35	134
B.ovis-320.00g019980.m01.polypeptide	KAI3351292.1	hyphypothetical protein L3Q82_005838	KAI3351292.1 hyphypothetical protein L3Q82_005838 [Scortum barcoo]	54.5	132	60	0	2	133	149	280	4.49e-33	134
B.ovis-320.00g019980.m01.polypeptide	KAI3375720.1	hyphypothetical protein L3Q82_003724	KAI3375720.1 hyphypothetical protein L3Q82_003724 [Scortum barcoo]	54.5	132	60	0	2	133	1	132	3.08e-36	134
B.ovis-320.00g019980.m01.polypeptide	TKS64896.1	E-1 reverse transcriptase -like protein	TKS64896.1 LINE-1 reverse transcriptase -like protein [Collichthys lucidus]	58.3	120	50	0	2	121	535	654	6.99e-33	133
B.ovis-320.00g019980.m01.polypeptide	TWW59397.1	hypothetical protein D4764_06G0009270	TWW59397.1 hyphypothetical protein D4764_06G0009270 [Takifugu flavidus]	55	120	54	0	2	121	191	310	2.97e-34	133
B.ovis-320.00g019980.m01.polypeptide	WP_214636687.1	hhyphypothetical protein, partial	WP_214636687.1 hyphypothetical protein, partial [Mycobacterium tuberculosis]	55.6	117	52	0	1	117	5	121	5.41e-37	133
B.ovis-320.00g019980.m01.polypeptide	KAI3353178.1	hyphypothetical protein L3Q82_019730	KAI3353178.1 hyphypothetical protein L3Q82_019730 [Scortum barcoo]	58.6	116	48	0	2	117	126	241	3.34e-35	132
B.ovis-320.00g019980.m01.polypeptide	KAI3352505.1	hyphypothetical protein L3Q82_005456	KAI3352505.1 hyphypothetical protein L3Q82_005456 [Scortum barcoo]	53.8	132	61	0	2	133	132	263	3.81e-34	132
B.ovis-320.00g019980.m01.polypeptide	KAI3353360.1	hyphypothetical protein L3Q82_019893	KAI3353360.1 hyphypothetical protein L3Q82_019893 [Scortum barcoo]	53.8	132	61	0	2	133	800	931	2.18e-32	132
B.ovis-320.00g019980.m01.polypeptide	KAI3371024.1	hyphypothetical protein L3Q82_023674	KAI3371024.1 hyphypothetical protein L3Q82_023674 [Scortum barcoo]	54.2	131	60	0	3	133	62	192	2.30e-32	132
B.ovis-320.00g019980.m01.polypeptide	KAI3367785.1	hyphypothetical protein L3Q82_026220	KAI3367785.1 hyphypothetical protein L3Q82_026220 [Scortum barcoo]	53.8	132	61	0	2	133	473	604	1.75e-32	132
B.ovis-320.00g019980.m01.polypeptide	KAI3356005.1	hyphypothetical protein L3Q82_017278	KAI3356005.1 hyphypothetical protein L3Q82_017278 [Scortum barcoo]	54.4	136	61	1	2	136	179	314	2.37e-32	132
B.ovis-320.00g019980.m01.polypeptide	TKS65493.1	E-1 reverse transcriptase -like protein	TKS65493.1 LINE-1 reverse transcriptase -like protein [Collichthys lucidus]	57.5	120	51	0	2	121	535	654	3.35e-32	131
B.ovis-320.00g019980.m01.polypeptide	TWW64273.1	hypothetical protein D4764_03G0012810	TWW64273.1 hyphypothetical protein D4764_03G0012810 [Takifugu flavidus]	55	120	54	0	2	121	68	187	8.80e-35	131
B.ovis-320.00g019980.m01.polypeptide	KAF7215347.1	rotein disulfide isomerase family A member 5, partial	KAF7215347.1 protein disulfide isomerase family A member 5, partial [Nothobranchius furzeri]	58.9	112	46	0	6	117	7	118	4.88e-32	131
B.ovis-320.00g019980.m01.polypeptide	KAI3366038.1	hyphypothetical protein L3Q82_009865	KAI3366038.1 hyphypothetical protein L3Q82_009865 [Scortum barcoo]	52.3	132	63	0	2	133	77	208	2.60e-34	130
B.ovis-320.00g054990.m01.polypeptide	TWW62742.1	hypothetical protein D4764_04G0013890	TWW62742.1 hyphypothetical protein D4764_04G0013890 [Takifugu flavidus]	56.3	64	28	0	1	64	48	111	1.50e-15	78.2
B.ovis-320.00g054990.m01.polypeptide	TWW77345.1	hypothetical protein D4764_12G0007350	TWW77345.1 hyphypothetical protein D4764_12G0007350 [Takifugu flavidus]	56.3	64	28	0	1	64	401	464	8.46e-14	75.5
B.ovis-320.00g054990.m01.polypeptide	TWW62595.1	hypothetical protein D4764_04G0012420	TWW62595.1 hyphypothetical protein D4764_04G0012420 [Takifugu flavidus]	54.7	64	29	0	1	64	48	111	4.61e-14	74.3
B.ovis-320.00g067450.m01.polypeptide	TWW59137.1	hypothetical protein D4764_06G0006670	TWW59137.1 hyphypothetical protein D4764_06G0006670 [Takifugu flavidus]	43.7	126	66	3	83	206	98	220	7.91e-17	86.7
B.ovis-320.00g067450.m01.polypeptide	TWW61056.1	hypothetical protein D4764_05G0011460	TWW61056.1 hyphypothetical protein D4764_05G0011460 [Takifugu flavidus]	41.5	130	71	2	78	206	104	229	1.31e-16	86.3
B.ovis-320.00g067450.m01.polypeptide	TWW68528.1	c finger protein 512	TWW68528.1 Zinc finger protein 512 [Takifugu flavidus]	43.5	115	60	2	93	206	790	900	2.31e-15	85.9
B.ovis-320.00g067450.m01.polypeptide	WP_092487680.1	reverse transcriptase domain-containing protein	WP_092487680.1 reverse transcriptase domain-containing protein [Candidatus Ichthyocystis hellenicum]	49	98	49	1	110	206	864	961	3.17e-15	85.5
B.ovis-320.00g067450.m01.polypeptide	TWW64544.1	hypothetical protein D4764_22G0001910	TWW64544.1 hyphypothetical protein D4764_22G0001910 [Takifugu flavidus]	47	100	52	1	108	206	59	158	7.87e-17	85.1
B.ovis-320.00g067450.m01.polypeptide	KAI3363818.1	hyphypothetical protein L3Q82_001417	KAI3363818.1 hyphypothetical protein L3Q82_001417 [Scortum barcoo]	49	100	50	1	108	206	158	257	8.43e-16	84.7
B.ovis-320.00g067450.m01.polypeptide	KAI3362656.1	hyphypothetical protein L3Q82_001730	KAI3362656.1 hyphypothetical protein L3Q82_001730 [Scortum barcoo]	48	100	51	1	108	206	16	115	8.03e-17	84.7
B.ovis-320.00g067450.m01.polypeptide	TWW59397.1	hypothetical protein D4764_06G0009270	TWW59397.1 hyphypothetical protein D4764_06G0009270 [Takifugu flavidus]	46	100	53	1	108	206	273	372	4.08e-15	84.3
B.ovis-320.00g067450.m01.polypeptide	WP_152806056.1	reverse transcriptase domain-containing protein, partial	WP_152806056.1 reverse transcriptase domain-containing protein, partial [Escherichia coli]	50	100	49	1	108	206	186	285	1.68e-15	84.3
B.ovis-320.00g067450.m01.polypeptide	TWW64246.1	hypothetical protein D4764_03G0012540	TWW64246.1 hyphypothetical protein D4764_03G0012540 [Takifugu flavidus]	47	100	52	1	108	206	58	157	1.51e-16	84.3
B.ovis-320.00g067450.m01.polypeptide	TWW61054.1	hypothetical protein D4764_05G0011440	TWW61054.1 hyphypothetical protein D4764_05G0011440 [Takifugu flavidus]	40	130	73	2	78	206	94	219	7.88e-15	84
B.ovis-320.00g067450.m01.polypeptide	TWW77715.1	hypothetical protein D4764_12G0011050	TWW77715.1 hyphypothetical protein D4764_12G0011050 [Takifugu flavidus]	48.5	97	49	1	111	206	19	115	1.00e-16	83.6
B.ovis-320.00g067450.m01.polypeptide	TWW69209.1	hypothetical protein D4764_18G0000150	TWW69209.1 hyphypothetical protein D4764_18G0000150 [Takifugu flavidus]	46	100	53	1	108	206	531	630	1.35e-14	83.6
B.ovis-320.00g067450.m01.polypeptide	TWW63827.1	#NAME?	TWW63827.1 RNA-directed DNA polymerase from mobile element jockey [Takifugu flavidus]	47	100	52	1	108	206	378	477	1.58e-14	83.2
B.ovis-320.00g067450.m01.polypeptide	TWW63998.1	hypothetical protein D4764_03G0010060	TWW63998.1 hyphypothetical protein D4764_03G0010060 [Takifugu flavidus]	46	100	53	1	108	206	359	458	1.51e-14	83.2
B.ovis-320.00g067450.m01.polypeptide	TWW63794.1	hypothetical protein D4764_03G0008020	TWW63794.1 hyphypothetical protein D4764_03G0008020 [Takifugu flavidus]	46	100	53	1	108	206	16	115	1.45e-16	83.2
B.ovis-320.00g067450.m01.polypeptide	TWW59894.1	hypothetical protein D4764_06G0014240	TWW59894.1 hyphypothetical protein D4764_06G0014240 [Takifugu flavidus]	46	100	53	1	108	206	16	115	1.84e-16	83.2
B.ovis-320.00g067450.m01.polypeptide	TWW57297.1	hypothetical protein D4764_07G0000160	TWW57297.1 hyphypothetical protein D4764_07G0000160 [Takifugu flavidus]	45	100	54	1	108	206	16	115	1.45e-16	83.2
B.ovis-320.00g067450.m01.polypeptide	TWW64648.1	M Retrovirus-related Pol polyprotein from type II retrotransposable element	TWW64648.1 R2DM Retrovirus-related Pol polyprotein from type II retrotransposable element [Takifugu flavidus]	47	100	52	1	108	206	956	1055	2.01e-14	83.2
B.ovis-320.00g067450.m01.polypeptide	TWW62296.1	hypothetical protein D4764_04G0009430	TWW62296.1 hyphypothetical protein D4764_04G0009430 [Takifugu flavidus]	46	100	53	1	108	206	124	223	2.36e-15	82.8
B.ovis-320.00g067450.m01.polypeptide	TWW73562.1	hypothetical protein D4764_15G0009560	TWW73562.1 hyphypothetical protein D4764_15G0009560 [Takifugu flavidus]	46.5	99	52	1	107	204	113	211	1.78e-15	82.8
B.ovis-320.00g067450.m01.polypeptide	TWW56230.1	M Retrovirus-related Pol polyprotein from type II retrotransposable element	TWW56230.1 R2DM Retrovirus-related Pol polyprotein from type II retrotransposable element [Takifugu flavidus]	45	100	54	1	108	206	536	635	3.35e-14	82.4
B.ovis-320.00g067450.m01.polypeptide	TWW56232.1	hypothetical protein D4764_08G0002190	TWW56232.1 hyphypothetical protein D4764_08G0002190 [Takifugu flavidus]	45.9	98	52	1	110	206	132	229	3.67e-15	82.4
B.ovis-320.00g067450.m01.polypeptide	TWW54512.1	hypothetical protein D4764_0131720	TWW54512.1 hyphypothetical protein D4764_0131720 [Takifugu flavidus]	46	100	53	1	108	206	130	229	3.67e-15	82.4
B.ovis-320.00g067450.m01.polypeptide	TWW55881.1	hypothetical protein D4764_09G0009310	TWW55881.1 hyphypothetical protein D4764_09G0009310 [Takifugu flavidus]	43.5	115	60	2	93	206	109	219	3.07e-15	82.4
B.ovis-320.00g067450.m01.polypeptide	XP_022534059.1	uncharacterized protein LOC111194361	XP_022534059.1 uncharacterized protein LOC111194361 [Astyanax mexicanus]	46	113	56	2	95	206	124	232	3.87e-15	82.4
B.ovis-320.00g100280.m01.polypeptide	KAG1954370.1	latelet-derived growth factor C	KAG1954370.1 platelet-derived growth factor C [Pimephales promelas]	42.5	80	46	0	6	85	188	267	8.78e-07	57.8
B.ovis-320.00g100280.m01.polypeptide	KAG1954369.1	latelet-derived growth factor C	KAG1954369.1 platelet-derived growth factor C [Pimephales promelas]	42.5	80	46	0	6	85	174	253	8.70e-07	57.8
B.ovis-320.00g100290.m01.polypeptide	TKS64942.1	E-1 reverse transcriptase -like protein	TKS64942.1 LINE-1 reverse transcriptase -like protein [Collichthys lucidus]	57.3	213	91	0	3	215	151	363	8.82e-70	231
B.ovis-320.00g100290.m01.polypeptide	TKS64896.1	E-1 reverse transcriptase -like protein	TKS64896.1 LINE-1 reverse transcriptase -like protein [Collichthys lucidus]	57.3	213	91	0	3	215	438	650	3.83e-67	231
B.ovis-320.00g100290.m01.polypeptide	TKS64956.1	E-1 reverse transcriptase -like protein	TKS64956.1 LINE-1 reverse transcriptase -like protein [Collichthys lucidus]	56.8	213	92	0	3	215	151	363	2.48e-69	229
B.ovis-320.00g100290.m01.polypeptide	TKS65493.1	E-1 reverse transcriptase -like protein	TKS65493.1 LINE-1 reverse transcriptase -like protein [Collichthys lucidus]	56.8	213	92	0	3	215	438	650	2.04e-66	229
B.ovis-320.00g100290.m01.polypeptide	TWW67234.1	hypothetical protein D4764_02G0002750	TWW67234.1 hyphypothetical protein D4764_02G0002750 [Takifugu flavidus]	55.9	211	93	0	5	215	207	417	7.41e-67	224
B.ovis-320.00g100290.m01.polypeptide	KAI3352505.1	hyphypothetical protein L3Q82_005456	KAI3352505.1 hyphypothetical protein L3Q82_005456 [Scortum barcoo]	53.5	226	103	1	3	226	35	260	1.12e-67	222
B.ovis-320.00g100290.m01.polypeptide	TWW64648.1	M Retrovirus-related Pol polyprotein from type II retrotransposable element	TWW64648.1 R2DM Retrovirus-related Pol polyprotein from type II retrotransposable element [Takifugu flavidus]	55.5	211	94	0	5	215	779	989	1.90e-62	222
B.ovis-320.00g100290.m01.polypeptide	TWW53877.1	M Retrovirus-related Pol polyprotein from type II retrotransposable element	TWW53877.1 R2DM Retrovirus-related Pol polyprotein from type II retrotransposable element [Takifugu flavidus]	55	211	95	0	5	215	675	885	1.44e-62	221
B.ovis-320.00g100290.m01.polypeptide	TWW71095.1	M Retrovirus-related Pol polyprotein from type II retrotransposable element	TWW71095.1 R2DM Retrovirus-related Pol polyprotein from type II retrotransposable element [Takifugu flavidus]	55.9	211	93	0	5	215	551	761	4.73e-63	221
B.ovis-320.00g100290.m01.polypeptide	TWW81935.1	M Retrovirus-related Pol polyprotein from type II retrotransposable element	TWW81935.1 R2DM Retrovirus-related Pol polyprotein from type II retrotransposable element [Takifugu flavidus]	55.5	211	94	0	5	215	197	407	1.05e-65	221
B.ovis-320.00g100290.m01.polypeptide	TWW62826.1	hypothetical protein D4764_04G0014730	TWW62826.1 hyphypothetical protein D4764_04G0014730 [Takifugu flavidus]	55.5	211	94	0	5	215	8	218	1.01e-67	221
B.ovis-320.00g100290.m01.polypeptide	XP_022522013.1	uncharacterized protein LOC111191400	XP_022522013.1 uncharacterized protein LOC111191400 [Astyanax mexicanus]	54.9	213	96	0	3	215	6	218	1.43e-67	220
B.ovis-320.00g100290.m01.polypeptide	TWW70649.1	E-1 retrotransposable element ORF2 protein	TWW70649.1 LINE-1 retrotransposable element ORF2 protein [Takifugu flavidus]	52.6	230	107	1	5	234	706	933	4.03e-62	220
B.ovis-320.00g100290.m01.polypeptide	TWW60512.1	esin-like protein KIF27	TWW60512.1 Kinesin-like protein KIF27 [Takifugu flavidus]	52.3	222	106	0	5	226	1259	1480	1.58e-61	220
B.ovis-320.00g100290.m01.polypeptide	TWW67280.1	M Retrovirus-related Pol polyprotein from type II retrotransposable element	TWW67280.1 R2DM Retrovirus-related Pol polyprotein from type II retrotransposable element [Takifugu flavidus]	55	211	95	0	5	215	389	599	1.80e-63	220
B.ovis-320.00g100290.m01.polypeptide	TWW62636.1	M Retrovirus-related Pol polyprotein from type II retrotransposable element	TWW62636.1 R2DM Retrovirus-related Pol polyprotein from type II retrotransposable element [Takifugu flavidus]	55.5	211	94	0	5	215	735	945	9.83e-62	219
B.ovis-320.00g100290.m01.polypeptide	TWW65777.1	hypothetical protein D4764_21G0006770	TWW65777.1 hyphypothetical protein D4764_21G0006770 [Takifugu flavidus]	55	211	95	0	5	215	8	218	2.88e-67	219
B.ovis-320.00g100290.m01.polypeptide	TWW68542.1	M Retrovirus-related Pol polyprotein from type II retrotransposable element	TWW68542.1 R2DM Retrovirus-related Pol polyprotein from type II retrotransposable element [Takifugu flavidus]	55	211	95	0	5	215	725	935	9.83e-62	219
B.ovis-320.00g100290.m01.polypeptide	TWW80084.1	Retrovirus-related Pol polyprotein from type I retrotransposable element	TWW80084.1 R2 Retrovirus-related Pol polyprotein from type I retrotransposable element [Takifugu flavidus]	55	211	95	0	5	215	13	223	3.35e-67	219
B.ovis-320.00g100290.m01.polypeptide	WP_191965353.1	reverse transcriptase domain-containing protein	WP_191965353.1 reverse transcriptase domain-containing protein [Mycobacterium tuberculosis]	53.5	213	99	0	3	215	704	916	8.81e-62	219
B.ovis-320.00g100290.m01.polypeptide	TWW81685.1	M Retrovirus-related Pol polyprotein from type II retrotransposable element	TWW81685.1 R2DM Retrovirus-related Pol polyprotein from type II retrotransposable element [Takifugu flavidus]	55	211	95	0	5	215	431	641	4.95e-63	219
B.ovis-320.00g100290.m01.polypeptide	TWW69634.1	M Retrovirus-related Pol polyprotein from type II retrotransposable element	TWW69634.1 R2DM Retrovirus-related Pol polyprotein from type II retrotransposable element [Takifugu flavidus]	55	211	95	0	5	215	719	929	9.51e-62	219
B.ovis-320.00g100290.m01.polypeptide	TWW66197.1	rt-chain specific acyl-CoA dehydrogenase, mitochondrial	TWW66197.1 Short-chain specific acyl-CoA dehydrogenase, mitochondrial [Takifugu flavidus]	55	211	95	0	5	215	719	929	1.82e-61	219
B.ovis-320.00g100290.m01.polypeptide	TWW59109.1	M Retrovirus-related Pol polyprotein from type II retrotransposable element	TWW59109.1 R2DM Retrovirus-related Pol polyprotein from type II retrotransposable element [Takifugu flavidus]	55	211	95	0	5	215	727	937	9.94e-62	219
B.ovis-320.00g100290.m01.polypeptide	TWW56290.1	M Retrovirus-related Pol polyprotein from type II retrotransposable element	TWW56290.1 R2DM Retrovirus-related Pol polyprotein from type II retrotransposable element [Takifugu flavidus]	55	211	95	0	5	215	389	599	2.52e-63	219
B.ovis-320.00g100290.m01.polypeptide	WP_191968168.1	reverse transcriptase family protein	WP_191968168.1 reverse transcriptase family protein [Mycobacterium tuberculosis]	53.5	213	99	0	3	215	425	637	4.65e-63	219
B.ovis-320.00g100290.m01.polypeptide	TWW60225.1	M Retrovirus-related Pol polyprotein from type II retrotransposable element	TWW60225.1 R2DM Retrovirus-related Pol polyprotein from type II retrotransposable element [Takifugu flavidus]	55	211	95	0	5	215	704	914	8.71e-62	219
B.ovis-320.00g100290.m01.polypeptide	TWW64742.1	M Retrovirus-related Pol polyprotein from type II retrotransposable element	TWW64742.1 R2DM Retrovirus-related Pol polyprotein from type II retrotransposable element [Takifugu flavidus]	55	211	95	0	5	215	727	937	9.94e-62	219
B.ovis-320.00g100290.m01.polypeptide	WP_191965000.1	reverse transcriptase domain-containing protein	WP_191965000.1 reverse transcriptase domain-containing protein [Mycobacterium tuberculosis]	53.5	213	99	0	3	215	704	916	8.81e-62	219
B.ovis-320.00g100290.m01.polypeptide	TWW58212.1	M Retrovirus-related Pol polyprotein from type II retrotransposable element	TWW58212.1 R2DM Retrovirus-related Pol polyprotein from type II retrotransposable element [Takifugu flavidus]	55	211	95	0	5	215	727	937	9.94e-62	219
B.ovis-320.00g100290.m01.polypeptide	TWW78610.1	M Retrovirus-related Pol polyprotein from type II retrotransposable element	TWW78610.1 R2DM Retrovirus-related Pol polyprotein from type II retrotransposable element [Takifugu flavidus]	55	211	95	0	5	215	727	937	9.94e-62	219
B.ovis-320.00g100290.m01.polypeptide	TWW57747.1	M Retrovirus-related Pol polyprotein from type II retrotransposable element	TWW57747.1 R2DM Retrovirus-related Pol polyprotein from type II retrotransposable element [Takifugu flavidus]	55	211	95	0	5	215	665	875	7.66e-62	219
B.ovis-320.00g001860.m01.polypeptide	XP_023713693.1	uncharacterized protein LOC111867779	XP_023713693.1 uncharacterized protein LOC111867779 [Cryptotermes secundus]	94.7	131	7	0	1	131	35	165	2.10e-83	266
B.ovis-320.00g001860.m01.polypeptide	PSN31511.1	hypothetical protein C0J52_27272	PSN31511.1 hyphypothetical protein C0J52_27272 [Blattella germanica]	94.7	131	7	0	1	131	135	265	2.26e-83	266
B.ovis-320.00g001860.m01.polypeptide	GFG30884.1	hypothetical protein Cfor_07449, partial	GFG30884.1 hyphypothetical protein Cfor_07449, partial [Coptotermes formosanus]	94.7	131	7	0	1	131	14	144	3.88e-84	266
B.ovis-320.00g001860.m01.polypeptide	KDR09877.1	iclin-1, partial	KDR09877.1 Cuticlin-1, partial [Zootermopsis nevadensis]	94.7	131	7	0	1	131	5	135	3.93e-83	266
B.ovis-320.00g001860.m01.polypeptide	CAD7258249.1	unnamed protein product	CAD7258249.1 uunnamed protein product [Timema shepardi]	93.9	131	8	0	1	131	39	169	2.96e-86	265
B.ovis-320.00g001860.m01.polypeptide	XP_002429588.1	conserved hhyphypothetical protein	XP_002429588.1 conserved hyphypothetical protein [Pediculus humanus corporis]	98.4	125	2	0	7	131	1	125	1.13e-82	265
B.ovis-320.00g001860.m01.polypeptide	XP_046673083.1	uncharacterized protein LOC124362535 isoform X1	XP_046673083.1 uncharacterized protein LOC124362535 isoform X1 [Homalodisca vitripennis]	93.9	131	8	0	1	131	44	174	1.09e-82	264
B.ovis-320.00g001860.m01.polypeptide	XP_046673085.1	uncharacterized protein LOC124362535 isoform X2	XP_046673085.1 uncharacterized protein LOC124362535 isoform X2 [Homalodisca vitripennis]	93.9	131	8	0	1	131	35	165	8.80e-83	264
B.ovis-320.00g001860.m01.polypeptide	KAF5291967.1	hyphypothetical protein FQR65_LT11367	KAF5291967.1 hyphypothetical protein FQR65_LT11367 [Abscondita terminalis]	93.1	131	9	0	1	131	40	170	3.71e-82	263
B.ovis-320.00g001860.m01.polypeptide	KAF5292735.1	hyphypothetical protein FQA39_LY13894	KAF5292735.1 hyphypothetical protein FQA39_LY13894 [Lamprigera yunnana]	93.1	131	9	0	1	131	40	170	3.62e-82	263
B.ovis-320.00g001860.m01.polypeptide	RZF43466.1	hypothetical protein LSTR_LSTR001727	RZF43466.1 hyphypothetical protein LSTR_LSTR001727 [Laodelphax striatellus]	93.1	131	9	0	1	131	41	171	3.87e-82	263
B.ovis-320.00g001860.m01.polypeptide	XP_015603843.1	uncharacterized protein LOC107271856 isoform X2	XP_015603843.1 uncharacterized protein LOC107271856 isoform X2 [Cephus cinctus]	93.1	131	9	0	1	131	30	160	2.67e-82	263
B.ovis-320.00g001860.m01.polypeptide	XP_015603838.1	uncharacterized protein LOC107271856 isoform X1	XP_015603838.1 uncharacterized protein LOC107271856 isoform X1 [Cephus cinctus]	93.1	131	9	0	1	131	30	160	2.73e-82	263
B.ovis-320.00g001860.m01.polypeptide	XP_046996691.1	uncharacterized protein LOC124612495	XP_046996691.1 uncharacterized protein LOC124612495 [Schistocerca americana]	93.9	131	8	0	1	131	66	196	2.67e-82	262
B.ovis-320.00g001860.m01.polypeptide	XP_047098841.1	uncharacterized protein LOC124712604 isoform X3	XP_047098841.1 uncharacterized protein LOC124712604 isoform X3 [Schistocerca piceifrons]	93.9	131	8	0	1	131	62	192	2.54e-82	262
B.ovis-320.00g001860.m01.polypeptide	XP_039276353.1	uncharacterized protein LOC111054291	XP_039276353.1 uncharacterized protein LOC111054291 [Nilaparvata lugens]	93.1	131	9	0	1	131	43	173	5.53e-82	262
B.ovis-320.00g001860.m01.polypeptide	XP_047098839.1	uncharacterized protein LOC124712604 isoform X1	XP_047098839.1 uncharacterized protein LOC124712604 isoform X1 [Schistocerca piceifrons]	93.9	131	8	0	1	131	66	196	2.81e-82	262
B.ovis-320.00g001860.m01.polypeptide	XP_047098842.1	uncharacterized protein LOC124712604 isoform X4	XP_047098842.1 uncharacterized protein LOC124712604 isoform X4 [Schistocerca piceifrons]	93.9	131	8	0	1	131	54	184	2.08e-82	262
B.ovis-320.00g001860.m01.polypeptide	XP_047098840.1	uncharacterized protein LOC124712604 isoform X2	XP_047098840.1 uncharacterized protein LOC124712604 isoform X2 [Schistocerca piceifrons]	93.9	131	8	0	1	131	66	196	2.81e-82	262
B.ovis-320.00g001860.m01.polypeptide	XP_034828365.1	uncharacterized protein LOC117985710	XP_034828365.1 uncharacterized protein LOC117985710 [Maniola hyperantus]	91.6	131	11	0	1	131	52	182	7.09e-82	262
B.ovis-320.00g001860.m01.polypeptide	XP_045767669.1	uncharacterized protein LOC123868993	XP_045767669.1 uncharacterized protein LOC123868993 [Maniola jurtina]	91.6	131	11	0	1	131	52	182	7.09e-82	262
B.ovis-320.00g001860.m01.polypeptide	XP_039750960.1	cuticlin-1	XP_039750960.1 cuticlin-1 [Pararge aegeria]	91.6	131	11	0	1	131	52	182	7.09e-82	262
B.ovis-320.00g001860.m01.polypeptide	XP_017772889.1	PREDICTED: uncharacterized protein LOC108559994	XP_017772889.1 PREDICTED: uncharacterized protein LOC108559994 [Nicrophorus vespilloides]	91.6	131	11	0	1	131	39	169	3.04e-81	261
B.ovis-320.00g001860.m01.polypeptide	XP_022825776.1	uncharacterized protein LOC111355902	XP_022825776.1 uncharacterized protein LOC111355902 [Spodoptera litura]	90.8	131	12	0	1	131	53	183	2.13e-81	261
B.ovis-320.00g001860.m01.polypeptide	XP_014357375.2	uncharacterized protein LOC106709957	XP_014357375.2 uncharacterized protein LOC106709957 [Papilio machaon]	90.8	131	12	0	1	131	53	183	1.89e-81	261
B.ovis-320.00g001860.m01.polypeptide	XP_045449099.1	cuticlin-1	XP_045449099.1 cuticlin-1 [Melitaea cinxia]	90.8	131	12	0	1	131	93	223	4.68e-81	261
B.ovis-320.00g001860.m01.polypeptide	CAG4969773.1	unnamed protein product	CAG4969773.1 uunnamed protein product [Parnassius apollo]	90.8	131	12	0	1	131	53	183	2.03e-81	261
B.ovis-320.00g001860.m01.polypeptide	KAH9627757.1	hyphypothetical protein HF086_001771	KAH9627757.1 hyphypothetical protein HF086_001771 [Spodoptera exigua]	90.8	131	12	0	1	131	1	131	5.97e-82	261
B.ovis-320.00g001860.m01.polypeptide	XP_032516246.1	uncharacterized protein LOC116769303	XP_032516246.1 uncharacterized protein LOC116769303 [Danaus plexippus plexippus]	90.8	131	12	0	1	131	54	184	1.64e-81	261
B.ovis-320.00g001860.m01.polypeptide	XP_046967426.1	uncharacterized protein LOC124535294	XP_046967426.1 uncharacterized protein LOC124535294 [Vanessa cardui]	90.8	131	12	0	1	131	51	181	1.94e-81	261
B.ovis-320.00g001860.m01.polypeptide	XP_013142338.1	PREDICTED: cuticlin-1	XP_013142338.1 PREDICTED: cuticlin-1 [Papilio polytes]	90.8	131	12	0	1	131	53	183	3.77e-82	261
B.ovis-320.00g001860.m01.polypeptide	XP_047532030.1	uncharacterized protein LOC125067453 isoform X1	XP_047532030.1 uncharacterized protein LOC125067453 isoform X1 [Vanessa atalanta]	90.8	131	12	0	1	131	51	181	1.94e-81	261
B.ovis-320.00g001860.m01.polypeptide	XP_026485516.1	uncharacterized protein LOC113393034	XP_026485516.1 uncharacterized protein LOC113393034 [Vanessa tameamea]	90.8	131	12	0	1	131	51	181	1.94e-81	261
B.ovis-320.00g001860.m01.polypeptide	KPJ15847.1	iclin-1	KPJ15847.1 Cuticlin-1 [Papilio machaon]	90.8	131	12	0	1	131	1	131	5.26e-82	261
B.ovis-320.00g001860.m01.polypeptide	OWR47355.1	iclin-1	OWR47355.1 Cuticlin-1 [Danaus plexippus plexippus]	90.8	131	12	0	1	131	25	155	8.07e-82	261
B.ovis-320.00g001860.m01.polypeptide	CAH0723608.1	unnamed protein product, partial	CAH0723608.1 uunnamed protein product, partial [Brenthis ino]	90.8	131	12	0	1	131	1	131	2.98e-82	261
B.ovis-320.00g001860.m01.polypeptide	RZC38528.1	haracterized protein BDFB_002902	RZC38528.1 uncharacterized protein BDFB_002902 [Asbolus verrucosus]	92.4	131	10	0	1	131	27	157	9.37e-82	261
B.ovis-320.00g001860.m01.polypeptide	XP_023939547.1	uncharacterized protein LOC112046928	XP_023939547.1 uncharacterized protein LOC112046928 [Bicyclus anynana]	90.8	131	12	0	1	131	52	182	1.99e-81	261
B.ovis-320.00g001860.m01.polypeptide	XP_013173782.1	PREDICTED: uncharacterized protein LOC106122385	XP_013173782.1 PREDICTED: uncharacterized protein LOC106122385 [Papilio xuthus]	90.8	131	12	0	1	131	53	183	1.89e-81	261
B.ovis-320.00g001860.m01.polypeptide	XP_035441277.1	uncharacterized protein LOC118269980	XP_035441277.1 uncharacterized protein LOC118269980 [Spodoptera frugiperda]	90.8	131	12	0	1	131	53	183	2.13e-81	261
B.ovis-320.00g001860.m01.polypeptide	KPJ02411.1	hypothetical protein RR46_08208	KPJ02411.1 hyphypothetical protein RR46_08208 [Papilio xuthus]	90.8	131	12	0	1	131	40	170	5.01e-81	261
B.ovis-320.00g001860.m01.polypeptide	XP_046740550.1	uncharacterized protein LOC124407976 isoform X2	XP_046740550.1 uncharacterized protein LOC124407976 isoform X2 [Diprion similis]	91.6	131	11	0	1	131	30	160	3.89e-81	260
B.ovis-320.00g001860.m01.polypeptide	XP_012254265.1	uncharacterized protein LOC105685040	XP_012254265.1 uncharacterized protein LOC105685040 [Athalia rosae]	91.6	131	11	0	1	131	30	160	3.01e-81	260
B.ovis-320.00g001860.m01.polypeptide	XP_014239444.1	uncharacterized protein LOC106660917 isoform X1	XP_014239444.1 uncharacterized protein LOC106660917 isoform X1 [Cimex lectularius]	93.1	131	9	0	1	131	30	160	2.55e-81	260
B.ovis-320.00g001860.m01.polypeptide	XP_046592216.1	uncharacterized protein LOC107227440 isoform X1	XP_046592216.1 uncharacterized protein LOC107227440 isoform X1 [Neodiprion lecontei]	91.6	131	11	0	1	131	88	218	1.42e-80	260
B.ovis-320.00g001860.m01.polypeptide	KAF2896507.1	hyphypothetical protein ILUMI_09668	KAF2896507.1 hyphypothetical protein ILUMI_09668 [Ignelater luminosus]	92.4	131	10	0	1	131	15	145	7.38e-81	260
B.ovis-320.00g001860.m01.polypeptide	XP_046740549.1	uncharacterized protein LOC124407976 isoform X1	XP_046740549.1 uncharacterized protein LOC124407976 isoform X1 [Diprion similis]	91.6	131	11	0	1	131	152	282	5.26e-80	260
B.ovis-320.00g001860.m01.polypeptide	XP_024080896.1	uncharacterized protein LOC106660917 isoform X2	XP_024080896.1 uncharacterized protein LOC106660917 isoform X2 [Cimex lectularius]	93.1	131	9	0	1	131	30	160	2.49e-81	260
B.ovis-320.00g001860.m01.polypeptide	XP_046423718.1	uncharacterized protein LOC124181313	XP_046423718.1 uncharacterized protein LOC124181313 [Neodiprion fabricii]	91.6	131	11	0	1	131	30	160	3.89e-81	260
B.ovis-320.00g001860.m01.polypeptide	XP_024214625.1	uncharacterized protein LOC106679203, partial	XP_024214625.1 uncharacterized protein LOC106679203, partial [Halyomorpha halys]	93.1	131	9	0	1	131	11	141	5.60e-82	260
B.ovis-320.00g001860.m01.polypeptide	KYN00210.1	iclin-1	KYN00210.1 Cuticlin-1 [Cyphomyrmex costatus]	91.6	131	11	0	1	131	16	146	4.66e-81	260
B.ovis-320.00g001860.m01.polypeptide	XP_018398107.1	PREDICTED: uncharacterized protein LOC108776096	XP_018398107.1 PREDICTED: uncharacterized protein LOC108776096 [Cyphomyrmex costatus]	91.6	131	11	0	1	131	30	160	6.45e-81	260
B.ovis-320.00g001860.m01.polypeptide	XP_017791619.1	PREDICTED: uncharacterized protein LOC108573653	XP_017791619.1 PREDICTED: uncharacterized protein LOC108573653 [Habropoda laboriosa]	92.4	131	10	0	1	131	30	160	8.29e-81	259
B.ovis-320.00g001860.m01.polypeptide	XP_003401037.1	uncharacterized protein LOC100648459	XP_003401037.1 uncharacterized protein LOC100648459 [Bombus terrestris]	92.4	131	10	0	1	131	30	160	7.38e-81	259
B.ovis-320.00g001860.m01.polypeptide	XP_029036828.2	uncharacterized protein LOC114873086	XP_029036828.2 uncharacterized protein LOC114873086 [Osmia bicornis bicornis]	92.4	131	10	0	1	131	30	160	7.38e-81	259
B.ovis-320.00g001860.m01.polypeptide	XP_021186223.1	uncharacterized protein LOC110373313 isoform X1	XP_021186223.1 uncharacterized protein LOC110373313 isoform X1 [Helicoverpa armigera]	90.1	131	13	0	1	131	53	183	5.84e-81	259
B.ovis-320.00g001860.m01.polypeptide	XP_043271165.1	uncharacterized protein LOC122408435	XP_043271165.1 uncharacterized protein LOC122408435 [Venturia canescens]	92.4	131	10	0	1	131	30	160	5.31e-81	259
B.ovis-320.00g001860.m01.polypeptide	KAH0945436.1	hyphypothetical protein HN011_000821	KAH0945436.1 hyphypothetical protein HN011_000821 [Eciton burchellii]	92.4	131	10	0	1	131	21	151	1.02e-80	259
B.ovis-320.00g001860.m01.polypeptide	XP_016911557.1	uncharacterized protein LOC107997460	XP_016911557.1 uncharacterized protein LOC107997460 [Apis cerana]	92.4	131	10	0	1	131	30	160	8.68e-81	259
B.ovis-320.00g001860.m01.polypeptide	XP_034194012.1	uncharacterized protein LOC117610554	XP_034194012.1 uncharacterized protein LOC117610554 [Osmia lignaria]	92.4	131	10	0	1	131	30	160	7.38e-81	259
B.ovis-320.00g001860.m01.polypeptide	XP_012145394.1	PREDICTED: uncharacterized protein LOC100880239	XP_012145394.1 PREDICTED: uncharacterized protein LOC100880239 [Megachile rotundata]	92.4	131	10	0	1	131	30	160	7.21e-81	259
B.ovis-320.00g001860.m01.polypeptide	XP_015108781.1	uncharacterized protein LOC107035729	XP_015108781.1 uncharacterized protein LOC107035729 [Diachasma alloeum]	92.4	131	10	0	1	131	30	160	3.98e-81	259
B.ovis-320.00g001860.m01.polypeptide	XP_003692098.1	uncharacterized protein LOC100864111 isoform X1	XP_003692098.1 uncharacterized protein LOC100864111 isoform X1 [Apis florea]	92.4	131	10	0	1	131	30	160	8.68e-81	259
B.ovis-320.00g001860.m01.polypeptide	XP_031829414.1	uncharacterized protein LOC116425602	XP_031829414.1 uncharacterized protein LOC116425602 [Nomia melanderi]	92.4	131	10	0	1	131	30	160	7.38e-81	259
B.ovis-320.00g001860.m01.polypeptide	XP_015434859.1	PREDICTED: uncharacterized protein LOC107190556	XP_015434859.1 PREDICTED: uncharacterized protein LOC107190556 [Dufourea novaeangliae]	92.4	131	10	0	1	131	30	160	8.10e-81	259
B.ovis-320.00g001860.m01.polypeptide	KAF3425541.1	hyphypothetical protein E2986_11045, partial	KAF3425541.1 hyphypothetical protein E2986_11045, partial [Frieseomelitta varia]	92.4	131	10	0	1	131	115	245	5.15e-77	259
B.ovis-320.00g001860.m01.polypeptide	KAF7386870.1	hyphypothetical protein	KAF7386870.1 hyphypothetical protein [Vespula vulgaris]	92.4	131	10	0	1	131	21	151	1.17e-80	259
B.ovis-320.00g001860.m01.polypeptide	XP_392051.1	characterized protein LOC408508 isoform X1	XP_392051.1 uncharacterized protein LOC408508 isoform X1 [Apis mellifera]	92.4	131	10	0	1	131	30	160	9.74e-81	259
B.ovis-320.00g001860.m01.polypeptide	XP_043486220.1	uncharacterized protein LOC122513812 isoform X1	XP_043486220.1 uncharacterized protein LOC122513812 isoform X1 [Polistes fuscatus]	92.4	131	10	0	1	131	31	161	1.12e-80	259
B.ovis-320.00g001860.m01.polypeptide	XP_015180923.1	PREDICTED: uncharacterized protein LOC107068729	XP_015180923.1 PREDICTED: uncharacterized protein LOC107068729 [Polistes dominula]	92.4	131	10	0	1	131	30	160	9.09e-81	259
B.ovis-320.00g001860.m01.polypeptide	XP_046829874.1	uncharacterized protein LOC124429090 isoform X2	XP_046829874.1 uncharacterized protein LOC124429090 isoform X2 [Vespa crabro]	92.4	131	10	0	1	131	30	160	1.50e-80	259
B.ovis-320.00g001860.m01.polypeptide	CAD1474042.1	unnamed protein product, partial	CAD1474042.1 uunnamed protein product, partial [Heterotrigona itama]	92.4	131	10	0	1	131	16	146	6.41e-81	259
B.ovis-320.00g001860.m01.polypeptide	XP_012231125.1	PREDICTED: uncharacterized protein LOC105677241	XP_012231125.1 PREDICTED: uncharacterized protein LOC105677241 [Linepithema humile]	92.4	131	10	0	1	131	30	160	9.52e-81	259
B.ovis-320.00g001860.m01.polypeptide	XP_043678154.1	uncharacterized protein LOC122633820 isoform X2	XP_043678154.1 uncharacterized protein LOC122633820 isoform X2 [Vespula pensylvanica]	92.4	131	10	0	1	131	30	160	1.46e-80	259
B.ovis-320.00g001860.m01.polypeptide	XP_043514787.1	uncharacterized protein LOC122531164	XP_043514787.1 uncharacterized protein LOC122531164 [Frieseomelitta varia]	92.4	131	10	0	1	131	30	160	8.29e-81	259
B.ovis-320.00g001860.m01.polypeptide	XP_043678148.1	uncharacterized protein LOC122633820 isoform X1	XP_043678148.1 uncharacterized protein LOC122633820 isoform X1 [Vespula pensylvanica]	92.4	131	10	0	1	131	30	160	1.75e-80	259
B.ovis-320.00g001860.m01.polypeptide	XP_031365237.1	uncharacterized protein LOC102677054	XP_031365237.1 uncharacterized protein LOC102677054 [Apis dorsata]	92.4	131	10	0	1	131	30	160	8.48e-81	259
B.ovis-320.00g001860.m01.polypeptide	XP_043791930.1	uncharacterized protein LOC122714560	XP_043791930.1 uncharacterized protein LOC122714560 [Apis laboriosa]	92.4	131	10	0	1	131	30	160	8.48e-81	259
B.ovis-320.00g001860.m01.polypeptide	KAG7190930.1	hyphypothetical protein KM043_006985	KAG7190930.1 hyphypothetical protein KM043_006985 [Ampulex compressa]	92.4	131	10	0	1	131	333	463	1.98e-78	259
B.ovis-320.00g001860.m01.polypeptide	KOX79778.1	iclin-1	KOX79778.1 Cuticlin-1 [Melipona quadrifasciata]	92.4	131	10	0	1	131	5	135	4.60e-81	259
B.ovis-320.00g001860.m01.polypeptide	CAB3235941.1	unnamed protein product	CAB3235941.1 uunnamed protein product [Arctia plantaginis]	90.1	131	13	0	1	131	54	184	5.70e-81	259
B.ovis-320.00g001860.m01.polypeptide	XP_043600389.1	uncharacterized protein LOC122575464	XP_043600389.1 uncharacterized protein LOC122575464 [Bombus pyrosoma]	92.4	131	10	0	1	131	30	160	7.38e-81	259
B.ovis-320.00g001860.m01.polypeptide	XP_035728130.1	uncharacterized protein LOC118444202 isoform X1	XP_035728130.1 uncharacterized protein LOC118444202 isoform X1 [Vespa mandarinia]	92.4	131	10	0	1	131	30	160	1.79e-80	259
B.ovis-320.00g001860.m01.polypeptide	XP_016843789.1	uncharacterized protein LOC100121339 isoform X1	XP_016843789.1 uncharacterized protein LOC100121339 isoform X1 [Nasonia vitripennis]	92.4	131	10	0	1	131	30	160	2.27e-80	259
B.ovis-320.00g001860.m01.polypeptide	XP_020295446.1	uncharacterized protein LOC109860624	XP_020295446.1 uncharacterized protein LOC109860624 [Pseudomyrmex gracilis]	92.4	131	10	0	1	131	31	161	7.38e-81	259
B.ovis-320.00g001860.m01.polypeptide	XP_043486221.1	uncharacterized protein LOC122513812 isoform X2	XP_043486221.1 uncharacterized protein LOC122513812 isoform X2 [Polistes fuscatus]	92.4	131	10	0	1	131	30	160	1.09e-80	259
B.ovis-320.00g001860.m01.polypeptide	XP_021186224.1	uncharacterized protein LOC110373313 isoform X2	XP_021186224.1 uncharacterized protein LOC110373313 isoform X2 [Helicoverpa armigera]	90.1	131	13	0	1	131	34	164	3.71e-81	259
B.ovis-320.00g001860.m01.polypeptide	XP_043486222.1	uncharacterized protein LOC122513812 isoform X3	XP_043486222.1 uncharacterized protein LOC122513812 isoform X3 [Polistes fuscatus]	92.4	131	10	0	1	131	31	161	9.30e-81	259
B.ovis-320.00g001860.m01.polypeptide	XP_046829870.1	uncharacterized protein LOC124429090 isoform X1	XP_046829870.1 uncharacterized protein LOC124429090 isoform X1 [Vespa crabro]	92.4	131	10	0	1	131	30	160	1.79e-80	259
B.ovis-320.00g001860.m01.polypeptide	XP_033344253.1	uncharacterized protein LOC117230679	XP_033344253.1 uncharacterized protein LOC117230679 [Bombus vosnesenskii]	92.4	131	10	0	1	131	30	160	7.38e-81	259
B.ovis-320.00g001860.m01.polypeptide	XP_034949860.1	uncharacterized protein LOC118073461	XP_034949860.1 uncharacterized protein LOC118073461 [Chelonus insularis]	92.4	131	10	0	1	131	30	160	4.08e-81	259
B.ovis-320.00g001860.m01.polypeptide	XP_014603023.1	PREDICTED: uncharacterized protein LOC106786308 isoform X2	XP_014603023.1 PREDICTED: uncharacterized protein LOC106786308 isoform X2 [Polistes canadensis]	92.4	131	10	0	1	131	30	160	9.30e-81	259
B.ovis-320.00g001860.m01.polypeptide	XP_035728136.1	uncharacterized protein LOC118444202 isoform X2	XP_035728136.1 uncharacterized protein LOC118444202 isoform X2 [Vespa mandarinia]	92.4	131	10	0	1	131	30	160	1.50e-80	259
B.ovis-320.00g001860.m01.polypeptide	XP_019874903.1	PREDICTED: uncharacterized protein LOC109602902	XP_019874903.1 PREDICTED: uncharacterized protein LOC109602902 [Aethina tumida]	91.6	131	11	0	1	131	14	144	1.46e-80	259
B.ovis-320.00g001860.m01.polypeptide	CAB3255527.1	unnamed protein product	CAB3255527.1 uunnamed protein product [Arctia plantaginis]	90.1	131	13	0	1	131	27	157	2.98e-81	259
B.ovis-320.00g001860.m01.polypeptide	XP_037296943.1	cuticlin-1	XP_037296943.1 cuticlin-1 [Manduca sexta]	90.1	131	13	0	1	131	1	131	1.60e-81	259
B.ovis-320.00g001860.m01.polypeptide	KAG6458039.1	hyphypothetical protein O3G_MSEX010633	KAG6458039.1 hyphypothetical protein O3G_MSEX010633 [Manduca sexta]	90.1	131	13	0	1	131	53	183	5.70e-81	259
B.ovis-320.00g001860.m01.polypeptide	XP_043486223.1	uncharacterized protein LOC122513812 isoform X4	XP_043486223.1 uncharacterized protein LOC122513812 isoform X4 [Polistes fuscatus]	92.4	131	10	0	1	131	30	160	9.09e-81	259
B.ovis-320.00g001860.m01.polypeptide	KAF7410946.1	hyphypothetical protein	KAF7410946.1 hyphypothetical protein [Vespula pensylvanica]	92.4	131	10	0	1	131	24	154	2.08e-80	259
B.ovis-320.00g001860.m01.polypeptide	XP_014603022.1	PREDICTED: uncharacterized protein LOC106786308 isoform X1	XP_014603022.1 PREDICTED: uncharacterized protein LOC106786308 isoform X1 [Polistes canadensis]	92.4	131	10	0	1	131	30	160	1.12e-80	259
B.ovis-320.00g001860.m01.polypeptide	KAG7190929.1	hyphypothetical protein KM043_006985	KAG7190929.1 hyphypothetical protein KM043_006985 [Ampulex compressa]	92.4	131	10	0	1	131	237	367	4.62e-79	259
B.ovis-320.00g001860.m01.polypeptide	XP_016843791.1	uncharacterized protein LOC100121339 isoform X2	XP_016843791.1 uncharacterized protein LOC100121339 isoform X2 [Nasonia vitripennis]	92.4	131	10	0	1	131	30	160	1.87e-80	259
B.ovis-320.00g001860.m01.polypeptide	XP_028178824.1	uncharacterized protein LOC114366228 isoform X1	XP_028178824.1 uncharacterized protein LOC114366228 isoform X1 [Ostrinia furnacalis]	90.1	131	13	0	1	131	1	131	1.64e-81	259
B.ovis-320.00g001860.m01.polypeptide	XP_033324776.1	uncharacterized protein LOC117219613	XP_033324776.1 uncharacterized protein LOC117219613 [Megalopta genalis]	92.4	131	10	0	1	131	30	160	7.38e-81	259
B.ovis-320.00g001860.m01.polypeptide	KAF7388591.1	hyphypothetical protein	KAF7388591.1 hyphypothetical protein [Vespula germanica]	92.4	131	10	0	1	131	24	154	4.04e-80	259
B.ovis-320.00g001860.m01.polypeptide	XP_017752711.1	PREDICTED: uncharacterized protein LOC108545543	XP_017752711.1 PREDICTED: uncharacterized protein LOC108545543 [Eufriesea mexicana]	92.4	131	10	0	1	131	30	160	7.38e-81	259
B.ovis-320.00g001860.m01.polypeptide	XP_008191229.1	PREDICTED: uncharacterized protein LOC657403	XP_008191229.1 PREDICTED: uncharacterized protein LOC657403 [Tribolium castaneum]	90.8	131	12	0	1	131	39	169	6.81e-81	259
B.ovis-320.00g001860.m01.polypeptide	XP_018049970.1	PREDICTED: uncharacterized protein LOC108688292	XP_018049970.1 PREDICTED: uncharacterized protein LOC108688292 [Atta colombica]	91.6	131	11	0	1	131	30	160	1.22e-80	259
B.ovis-320.00g001860.m01.polypeptide	XP_011058095.1	PREDICTED: uncharacterized protein LOC105148212	XP_011058095.1 PREDICTED: uncharacterized protein LOC105148212 [Acromyrmex echinatior]	91.6	131	11	0	1	131	30	160	1.22e-80	259
B.ovis-320.00g001860.m01.polypeptide	XP_026318625.1	uncharacterized protein LOC113229289	XP_026318625.1 uncharacterized protein LOC113229289 [Hyposmocoma kahamanoa]	90.1	131	13	0	1	131	53	183	9.26e-81	259
B.ovis-320.00g001860.m01.polypeptide	XP_022168320.1	uncharacterized protein LOC111032345	XP_022168320.1 uncharacterized protein LOC111032345 [Myzus persicae]	91.6	131	11	0	1	131	44	174	9.04e-81	259
B.ovis-320.00g001860.m01.polypeptide	TGZ47932.1	haracterized protein DBV15_07608	TGZ47932.1 Uncharacterized protein DBV15_07608 [Temnothorax longispinosus]	91.6	131	11	0	1	131	30	160	1.47e-80	259
B.ovis-320.00g001860.m01.polypeptide	KAG5345510.1	UT1 protein, partial	KAG5345510.1 CUT1 protein, partial [Acromyrmex charruanus]	91.6	131	11	0	1	131	30	160	1.22e-80	259
B.ovis-320.00g001860.m01.polypeptide	XP_029661082.1	uncharacterized protein LOC115234270, partial	XP_029661082.1 uncharacterized protein LOC115234270, partial [Formica exsecta]	91.6	131	11	0	1	131	30	160	3.35e-86	259
B.ovis-320.00g001860.m01.polypeptide	CAH1379335.1	unnamed protein product	CAH1379335.1 uunnamed protein product [Tenebrio molitor]	90.8	131	12	0	1	131	39	169	8.04e-81	259
B.ovis-320.00g001860.m01.polypeptide	EGI63311.1	iclin-1	EGI63311.1 Cuticlin-1 [Acromyrmex echinatior]	91.6	131	11	0	1	131	16	146	8.83e-81	259
B.ovis-320.00g001860.m01.polypeptide	XP_018307316.1	PREDICTED: uncharacterized protein LOC108725044	XP_018307316.1 PREDICTED: uncharacterized protein LOC108725044 [Trachymyrmex zeteki]	91.6	131	11	0	1	131	30	160	1.22e-80	259
B.ovis-320.00g001860.m01.polypeptide	XP_001952858.2	uncharacterized protein LOC100168401	XP_001952858.2 uncharacterized protein LOC100168401 [Acyrthosiphon pisum]	91.6	131	11	0	1	131	45	175	9.48e-81	259
B.ovis-320.00g001860.m01.polypeptide	XP_025271327.1	uncharacterized protein LOC105250397 isoform X1	XP_025271327.1 uncharacterized protein LOC105250397 isoform X1 [Camponotus floridanus]	91.6	131	11	0	1	131	59	189	2.63e-80	259
B.ovis-320.00g001860.m01.polypeptide	XP_018375446.1	PREDICTED: uncharacterized protein LOC108769127	XP_018375446.1 PREDICTED: uncharacterized protein LOC108769127 [Trachymyrmex cornetzi]	91.6	131	11	0	1	131	30	160	1.22e-80	259
B.ovis-320.00g001860.m01.polypeptide	XP_011254769.1	uncharacterized protein LOC105250397 isoform X2	XP_011254769.1 uncharacterized protein LOC105250397 isoform X2 [Camponotus floridanus]	91.6	131	11	0	1	131	30	160	1.37e-80	259
B.ovis-320.00g001860.m01.polypeptide	XP_004923535.1	uncharacterized protein LOC101738967	XP_004923535.1 uncharacterized protein LOC101738967 [Bombyx mori]	90.1	131	13	0	1	131	51	181	7.31e-81	259
B.ovis-320.00g001860.m01.polypeptide	ERL84960.1	hypothetical protein D910_02383	ERL84960.1 hyphypothetical protein D910_02383 [Dendroctonus ponderosae]	91.6	131	11	0	1	131	24	154	2.63e-82	259
B.ovis-320.00g001860.m01.polypeptide	KYN40827.1	hypothetical protein ALC56_04717	KYN40827.1 hyphypothetical protein ALC56_04717 [Trachymyrmex septentrionalis]	91.6	131	11	0	1	131	16	146	1.88e-80	259
B.ovis-320.00g001860.m01.polypeptide	XP_044262322.1	uncharacterized protein LOC123009844 isoform X1	XP_044262322.1 uncharacterized protein LOC123009844 isoform X1 [Tribolium madens]	90.8	131	12	0	1	131	39	169	6.49e-81	259
B.ovis-320.00g001860.m01.polypeptide	XP_011864909.1	PREDICTED: uncharacterized protein LOC105560408 isoform X1	XP_011864909.1 PREDICTED: uncharacterized protein LOC105560408 isoform X1 [Vollenhovia emeryi]	91.6	131	11	0	1	131	53	183	1.88e-80	259
B.ovis-320.00g001860.m01.polypeptide	XP_044262323.1	uncharacterized protein LOC123009844 isoform X2	XP_044262323.1 uncharacterized protein LOC123009844 isoform X2 [Tribolium madens]	90.8	131	12	0	1	131	39	169	6.19e-81	259
B.ovis-320.00g001860.m01.polypeptide	XP_011864910.1	PREDICTED: uncharacterized protein LOC105560408 isoform X2	XP_011864910.1 PREDICTED: uncharacterized protein LOC105560408 isoform X2 [Vollenhovia emeryi]	91.6	131	11	0	1	131	30	160	1.14e-80	259
B.ovis-320.00g001860.m01.polypeptide	XP_018339974.1	PREDICTED: uncharacterized protein LOC108747169	XP_018339974.1 PREDICTED: uncharacterized protein LOC108747169 [Trachymyrmex septentrionalis]	91.6	131	11	0	1	131	30	160	1.22e-80	259
B.ovis-320.00g001860.m01.polypeptide	XP_015367562.1	PREDICTED: uncharacterized protein LOC107164310	XP_015367562.1 PREDICTED: uncharacterized protein LOC107164310 [Diuraphis noxia]	91.6	131	11	0	1	131	44	174	9.48e-81	259
B.ovis-320.00g001860.m01.polypeptide	KAH1004996.1	hyphypothetical protein HUJ04_006077	KAH1004996.1 hyphypothetical protein HUJ04_006077 [Dendroctonus ponderosae]	91.6	131	11	0	1	131	26	156	1.12e-80	259
B.ovis-320.00g001860.m01.polypeptide	XP_024886985.1	uncharacterized protein LOC112464301	XP_024886985.1 uncharacterized protein LOC112464301 [Temnothorax curvispinosus]	91.6	131	11	0	1	131	30	160	1.44e-80	259
B.ovis-320.00g001860.m01.polypeptide	KAH0811893.1	hyphypothetical protein GEV33_010900	KAH0811893.1 hyphypothetical protein GEV33_010900 [Tenebrio molitor]	90.8	131	12	0	1	131	1520	1650	9.74e-77	259
B.ovis-320.00g001860.m01.polypeptide	XP_012061108.1	PREDICTED: uncharacterized protein LOC105624356	XP_012061108.1 PREDICTED: uncharacterized protein LOC105624356 [Atta cephalotes]	91.6	131	11	0	1	131	30	160	1.22e-80	259
B.ovis-320.00g001860.m01.polypeptide	KYM81606.1	iclin-1	KYM81606.1 Cuticlin-1 [Atta colombica]	91.6	131	11	0	1	131	16	146	8.83e-81	259
B.ovis-320.00g001860.m01.polypeptide	KAG5344976.1	UT1 protein, partial	KAG5344976.1 CUT1 protein, partial [Acromyrmex heyeri]	91.6	131	11	0	1	131	16	146	8.83e-81	259
B.ovis-320.00g001860.m01.polypeptide	KYN10264.1	iclin-1	KYN10264.1 Cuticlin-1 [Trachymyrmex cornetzi]	91.6	131	11	0	1	131	44	174	1.68e-80	259
B.ovis-320.00g001860.m01.polypeptide	XP_011692026.1	PREDICTED: uncharacterized protein LOC105452533	XP_011692026.1 PREDICTED: uncharacterized protein LOC105452533 [Wasmannia auropunctata]	91.6	131	11	0	1	131	30	160	1.93e-80	259
B.ovis-320.00g001860.m01.polypeptide	ENN75277.1	hypothetical protein YQE_08193, partial	ENN75277.1 hyphypothetical protein YQE_08193, partial [Dendroctonus ponderosae]	91.6	131	11	0	1	131	46	176	1.14e-83	259
B.ovis-320.00g001860.m01.polypeptide	XP_019763387.1	PREDICTED: uncharacterized protein LOC109539818	XP_019763387.1 PREDICTED: uncharacterized protein LOC109539818 [Dendroctonus ponderosae]	91.6	131	11	0	1	131	35	165	5.01e-80	259
B.ovis-320.00g001860.m01.polypeptide	KAG5308976.1	UT1 protein, partial	KAG5308976.1 CUT1 protein, partial [Pseudoatta argentina]	91.6	131	11	0	1	131	16	146	1.25e-80	259
B.ovis-320.00g001860.m01.polypeptide	XP_047517895.1	uncharacterized protein LOC125057964	XP_047517895.1 uncharacterized protein LOC125057964 [Pieris napi]	90.8	130	12	0	2	131	53	182	1.08e-80	259
B.ovis-320.00g001860.m01.polypeptide	XP_045496939.1	uncharacterized protein LOC123695213	XP_045496939.1 uncharacterized protein LOC123695213 [Colias croceus]	90.8	130	12	0	2	131	16	145	3.52e-81	259
B.ovis-320.00g001860.m01.polypeptide	XP_038221231.1	LOW QUALITY PROTEIN: uncharacterized protein LOC119839102	XP_038221231.1 LOW QUALITY PROTEIN: uncharacterized protein LOC119839102 [Zerene cesonia]	90.8	130	12	0	2	131	52	181	7.55e-81	259
B.ovis-320.00g001860.m01.polypeptide	XP_022130195.2	uncharacterized protein LOC111003805	XP_022130195.2 uncharacterized protein LOC111003805 [Pieris rapae]	90.8	130	12	0	2	131	53	182	8.94e-81	259
B.ovis-320.00g001860.m01.polypeptide	XP_045521543.1	uncharacterized protein LOC123712479	XP_045521543.1 uncharacterized protein LOC123712479 [Pieris brassicae]	90.8	130	12	0	2	131	53	182	1.08e-80	259
B.ovis-320.00g001860.m01.polypeptide	CAF4906411.1	unnamed protein product	CAF4906411.1 uunnamed protein product [Pieris macdunnoughi]	90.8	130	12	0	2	131	33	162	6.53e-81	259
B.ovis-320.00g001860.m01.polypeptide	RLU19877.1	hypothetical protein DMN91_008436	RLU19877.1 hyphypothetical protein DMN91_008436 [Ooceraea biroi]	91.6	131	11	0	1	131	31	161	5.10e-80	258
B.ovis-320.00g001860.m01.polypeptide	XP_044002620.1	uncharacterized protein LOC122848543	XP_044002620.1 uncharacterized protein LOC122848543 [Aphidius gifuensis]	91.6	131	11	0	1	131	30	160	1.12e-80	258
B.ovis-320.00g001860.m01.polypeptide	XP_043484953.1	uncharacterized protein LOC122512887 isoform X1	XP_043484953.1 uncharacterized protein LOC122512887 isoform X1 [Leptopilina heterotoma]	91.6	131	11	0	1	131	30	160	3.42e-80	258
B.ovis-320.00g001860.m01.polypeptide	KAF7994802.1	hyphypothetical protein HCN44_004274	KAF7994802.1 hyphypothetical protein HCN44_004274 [Aphidius gifuensis]	91.6	131	11	0	1	131	32	162	1.17e-80	258
B.ovis-320.00g001860.m01.polypeptide	XP_011496844.1	PREDICTED: uncharacterized protein LOC105361385	XP_011496844.1 PREDICTED: uncharacterized protein LOC105361385 [Ceratosolen solmsi marchali]	91.6	131	11	0	1	131	30	160	5.56e-80	258
B.ovis-320.00g001860.m01.polypeptide	XP_011331072.1	uncharacterized protein LOC105275714	XP_011331072.1 uncharacterized protein LOC105275714 [Ooceraea biroi]	91.6	131	11	0	1	131	31	161	2.72e-80	258
B.ovis-320.00g001860.m01.polypeptide	XP_043484954.1	uncharacterized protein LOC122512887 isoform X2	XP_043484954.1 uncharacterized protein LOC122512887 isoform X2 [Leptopilina heterotoma]	91.6	131	11	0	1	131	30	160	2.79e-80	258
B.ovis-320.00g001860.m01.polypeptide	RVE54597.1	hypothetical protein evm_000718, partial	RVE54597.1 hyphypothetical protein evm_000718, partial [Chilo suppressalis]	89.3	131	14	0	1	131	36	166	1.12e-80	258
B.ovis-320.00g001860.m01.polypeptide	XP_026731670.1	uncharacterized protein LOC113496597	XP_026731670.1 uncharacterized protein LOC113496597 [Trichoplusia ni]	89.3	131	14	0	1	131	54	184	1.75e-80	258
B.ovis-320.00g001860.m01.polypeptide	XP_013194127.1	PREDICTED: uncharacterized protein LOC106137767	XP_013194127.1 PREDICTED: uncharacterized protein LOC106137767 [Amyelois transitella]	89.3	131	14	0	1	131	53	183	1.64e-80	258
B.ovis-320.00g001860.m01.polypeptide	CAB0013092.1	unnamed protein product	CAB0013092.1 uunnamed protein product [Nesidiocoris tenuis]	91.6	131	11	0	1	131	30	160	9.92e-80	258
B.ovis-320.00g001860.m01.polypeptide	XP_031338748.1	uncharacterized protein LOC116167495	XP_031338748.1 uncharacterized protein LOC116167495 [Photinus pyralis]	90.1	131	13	0	1	131	40	170	3.42e-80	258
B.ovis-320.00g001860.m01.polypeptide	XP_025837160.1	uncharacterized protein LOC112906704	XP_025837160.1 uncharacterized protein LOC112906704 [Agrilus planipennis]	91.6	131	11	0	1	131	39	169	9.51e-80	258
B.ovis-320.00g001860.m01.polypeptide	XP_011173006.1	uncharacterized protein LOC105205351	XP_011173006.1 uncharacterized protein LOC105205351 [Solenopsis invicta]	90.8	131	12	0	1	131	30	160	4.11e-80	258
B.ovis-320.00g001860.m01.polypeptide	XP_029167683.1	uncharacterized protein LOC114938096	XP_029167683.1 uncharacterized protein LOC114938096 [Nylanderia fulva]	90.8	131	12	0	1	131	30	160	3.93e-80	258
B.ovis-320.00g001860.m01.polypeptide	XP_012288990.1	uncharacterized protein LOC105704387 isoform X4	XP_012288990.1 uncharacterized protein LOC105704387 isoform X4 [Orussus abietinus]	91.6	131	11	0	1	131	55	185	2.91e-80	258
B.ovis-320.00g001860.m01.polypeptide	XP_026759783.1	cuticlin-1	XP_026759783.1 cuticlin-1 [Galleria mellonella]	89.3	131	14	0	1	131	53	183	2.31e-80	258
B.ovis-320.00g001860.m01.polypeptide	XP_012288995.1	uncharacterized protein LOC105704387 isoform X5	XP_012288995.1 uncharacterized protein LOC105704387 isoform X5 [Orussus abietinus]	91.6	131	11	0	1	131	55	185	2.36e-80	258
B.ovis-320.00g001860.m01.polypeptide	KAF6213590.1	hyphypothetical protein GE061_011311	KAF6213590.1 hyphypothetical protein GE061_011311 [Apolygus lucorum]	91.6	131	11	0	1	131	68	198	9.71e-80	258
B.ovis-320.00g001860.m01.polypeptide	XP_011307344.1	PREDICTED: uncharacterized protein LOC105269059	XP_011307344.1 PREDICTED: uncharacterized protein LOC105269059 [Fopius arisanus]	91.6	131	11	0	1	131	31	161	2.17e-80	258
B.ovis-320.00g001860.m01.polypeptide	XP_018897738.1	PREDICTED: uncharacterized protein LOC109030946	XP_018897738.1 PREDICTED: uncharacterized protein LOC109030946 [Bemisia tabaci]	90.8	131	12	0	1	131	33	163	1.46e-79	258
B.ovis-320.00g001860.m01.polypeptide	XP_033214690.1	uncharacterized protein LOC117171459	XP_033214690.1 uncharacterized protein LOC117171459 [Belonocnema kinseyi]	91.6	131	11	0	1	131	30	160	4.71e-80	258
B.ovis-320.00g001860.m01.polypeptide	XP_023026876.1	uncharacterized protein LOC111514868	XP_023026876.1 uncharacterized protein LOC111514868 [Leptinotarsa decemlineata]	90.8	131	12	0	1	131	49	179	6.78e-81	258
B.ovis-320.00g001860.m01.polypeptide	XP_018803492.1	PREDICTED: uncharacterized protein LOC108977951	XP_018803492.1 PREDICTED: uncharacterized protein LOC108977951 [Bactrocera latifrons]	90.1	131	13	0	1	131	38	168	2.70e-79	257
B.ovis-320.00g001860.m01.polypeptide	XP_036318459.1	uncharacterized protein LOC118733242	XP_036318459.1 uncharacterized protein LOC118733242 [Rhagoletis pomonella]	90.1	131	13	0	1	131	38	168	3.75e-79	257
B.ovis-320.00g001860.m01.polypeptide	CAB0035846.1	unnamed protein product	CAB0035846.1 uunnamed protein product [Trichogramma brassicae]	90.8	131	12	0	1	131	480	610	7.58e-77	257
B.ovis-320.00g001860.m01.polypeptide	XP_036232079.1	uncharacterized protein LOC106614389	XP_036232079.1 uncharacterized protein LOC106614389 [Bactrocera oleae]	90.1	131	13	0	1	131	38	168	3.38e-79	257
B.ovis-320.00g001860.m01.polypeptide	KAF7272086.1	hyphypothetical protein GWI33_015105	KAF7272086.1 hyphypothetical protein GWI33_015105 [Rhynchophorus ferrugineus]	90.1	131	13	0	1	131	16	146	6.11e-85	257
B.ovis-320.00g001860.m01.polypeptide	XP_039960959.1	uncharacterized protein LOC120775048	XP_039960959.1 uncharacterized protein LOC120775048 [Bactrocera tryoni]	90.1	131	13	0	1	131	38	168	2.93e-79	257
B.ovis-320.00g001860.m01.polypeptide	XP_023314405.1	uncharacterized protein LOC106648138	XP_023314405.1 uncharacterized protein LOC106648138 [Trichogramma pretiosum]	90.8	131	12	0	1	131	35	165	1.55e-79	257
B.ovis-320.00g001860.m01.polypeptide	XP_011177464.1	uncharacterized protein LOC105209019	XP_011177464.1 uncharacterized protein LOC105209019 [Zeugodacus cucurbitae]	90.1	131	13	0	1	131	38	168	3.60e-79	257
B.ovis-320.00g001860.m01.polypeptide	XP_012158706.1	uncharacterized protein LOC101454582	XP_012158706.1 uncharacterized protein LOC101454582 [Ceratitis capitata]	90.1	131	13	0	1	131	38	168	4.41e-79	257
B.ovis-320.00g001860.m01.polypeptide	XP_017468763.1	PREDICTED: uncharacterized protein LOC108360832	XP_017468763.1 PREDICTED: uncharacterized protein LOC108360832 [Rhagoletis zephyria]	90.1	131	13	0	1	131	38	168	4.15e-79	257
B.ovis-320.00g001860.m01.polypeptide	XP_037938578.1	uncharacterized protein LOC119671840	XP_037938578.1 uncharacterized protein LOC119671840 [Teleopsis dalmanni]	90.1	131	13	0	1	131	40	170	2.18e-79	257
B.ovis-320.00g001860.m01.polypeptide	XP_036148645.1	uncharacterized protein LOC105836408	XP_036148645.1 uncharacterized protein LOC105836408 [Monomorium pharaonis]	90.8	131	12	0	1	131	30	160	9.57e-80	257
B.ovis-320.00g001860.m01.polypeptide	XP_011142578.1	uncharacterized protein LOC105185057	XP_011142578.1 uncharacterized protein LOC105185057 [Harpegnathos saltator]	91.6	131	11	0	1	131	30	160	1.44e-79	256
B.ovis-320.00g001860.m01.polypeptide	KAG4075600.1	hyphypothetical protein HA402_003425	KAG4075600.1 hyphypothetical protein HA402_003425 [Bradysia odoriphaga]	90.8	131	12	0	1	131	22	152	7.54e-80	256
B.ovis-320.00g001860.m01.polypeptide	XP_032670921.1	uncharacterized protein LOC116843998	XP_032670921.1 uncharacterized protein LOC116843998 [Odontomachus brunneus]	91.6	131	11	0	1	131	30	160	1.32e-79	256
B.ovis-320.00g001860.m01.polypeptide	XP_045483561.1	uncharacterized protein LOC123688878	XP_045483561.1 uncharacterized protein LOC123688878 [Harmonia axyridis]	90.1	131	13	0	1	131	39	169	2.69e-79	256
B.ovis-320.00g001860.m01.polypeptide	CAD6233818.1	SCOCG00007313001-RA-CDS	CAD6233818.1 GSCOCG00007313001-RA-CDS [Cotesia congregata]	90.8	131	12	0	1	131	30	160	5.95e-80	256
B.ovis-320.00g001860.m01.polypeptide	XP_037025812.1	uncharacterized protein LOC119067132 isoform X1	XP_037025812.1 uncharacterized protein LOC119067132 isoform X1 [Bradysia coprophila]	90.8	131	12	0	1	131	67	197	2.07e-79	256
B.ovis-320.00g001860.m01.polypeptide	XP_037025815.1	uncharacterized protein LOC119067132 isoform X3	XP_037025815.1 uncharacterized protein LOC119067132 isoform X3 [Bradysia coprophila]	90.8	131	12	0	1	131	23	153	7.54e-80	256
B.ovis-320.00g001860.m01.polypeptide	XP_037025814.1	uncharacterized protein LOC119067132 isoform X2	XP_037025814.1 uncharacterized protein LOC119067132 isoform X2 [Bradysia coprophila]	90.8	131	12	0	1	131	48	178	1.35e-79	256
B.ovis-320.00g001860.m01.polypeptide	XP_008552641.1	PREDICTED: uncharacterized protein LOC103574871 isoform X1	XP_008552641.1 PREDICTED: uncharacterized protein LOC103574871 isoform X1 [Microplitis demolitor]	90.8	131	12	0	1	131	40	170	2.02e-79	256
B.ovis-320.00g001860.m01.polypeptide	XP_014471399.1	PREDICTED: uncharacterized protein LOC106742714	XP_014471399.1 PREDICTED: uncharacterized protein LOC106742714 [Dinoponera quadriceps]	91.6	131	11	0	1	131	30	160	1.20e-79	256
B.ovis-320.00g001860.m01.polypeptide	KAG8033852.1	hyphypothetical protein G9C98_008333	KAG8033852.1 hyphypothetical protein G9C98_008333 [Cotesia typhae]	90.8	131	12	0	1	131	30	160	5.95e-80	256
B.ovis-320.00g001860.m01.polypeptide	XP_044761534.1	uncharacterized protein LOC123318843	XP_044761534.1 uncharacterized protein LOC123318843 [Coccinella septempunctata]	90.1	131	13	0	1	131	39	169	2.81e-79	256
B.ovis-320.00g001860.m01.polypeptide	CAH0553277.1	unnamed protein product	CAH0553277.1 uunnamed protein product [Brassicogethes aeneus]	90.1	131	13	0	1	131	39	169	6.75e-79	256
B.ovis-320.00g001860.m01.polypeptide	XP_023246675.1	uncharacterized protein LOC106644671	XP_023246675.1 uncharacterized protein LOC106644671 [Copidosoma floridanum]	90.8	131	12	0	1	131	30	160	6.08e-79	256
B.ovis-320.00g001860.m01.polypeptide	XP_026675659.1	uncharacterized protein LOC103524437	XP_026675659.1 uncharacterized protein LOC103524437 [Diaphorina citri]	90.1	131	13	0	1	131	33	163	9.66e-78	256
B.ovis-320.00g001860.m01.polypeptide	XP_026805294.1	uncharacterized protein LOC113548551	XP_026805294.1 uncharacterized protein LOC113548551 [Rhopalosiphum maidis]	90.8	131	12	0	1	131	45	175	1.66e-79	256
B.ovis-320.00g001860.m01.polypeptide	XP_025201328.1	uncharacterized protein LOC112598884	XP_025201328.1 uncharacterized protein LOC112598884 [Melanaphis sacchari]	90.8	131	12	0	1	131	44	174	1.17e-79	256
B.ovis-320.00g001860.m01.polypeptide	XP_025417200.1	uncharacterized protein LOC112688292	XP_025417200.1 uncharacterized protein LOC112688292 [Sipha flava]	90.8	131	12	0	1	131	43	173	1.34e-79	256
B.ovis-320.00g001860.m01.polypeptide	XP_041989047.1	uncharacterized protein LOC121740424	XP_041989047.1 uncharacterized protein LOC121740424 [Aricia agestis]	90	130	13	0	2	131	51	180	9.01e-80	256
B.ovis-320.00g001860.m01.polypeptide	XP_030765062.1	uncharacterized protein LOC115889260	XP_030765062.1 uncharacterized protein LOC115889260 [Sitophilus oryzae]	89.3	131	14	0	1	131	41	171	1.02e-83	256
B.ovis-320.00g001860.m01.polypeptide	KAE9524924.1	hyphypothetical protein AGLY_014974	KAE9524924.1 hyphypothetical protein AGLY_014974 [Aphis glycines]	90.8	131	12	0	1	131	31	161	1.04e-79	256
B.ovis-320.00g001860.m01.polypeptide	KAF0765541.1	P domain-containing protein	KAF0765541.1 ZP domain-containing protein [Aphis craccivora]	90.8	131	12	0	1	131	31	161	1.06e-79	256
B.ovis-320.00g001860.m01.polypeptide	KAG7309585.1	hyphypothetical protein JYU34_004049	KAG7309585.1 hyphypothetical protein JYU34_004049 [Plutella xylostella]	89.9	129	13	0	3	131	55	183	2.08e-79	256
B.ovis-320.00g001860.m01.polypeptide	XP_037975948.1	uncharacterized protein LOC105382310 isoform X1	XP_037975948.1 uncharacterized protein LOC105382310 isoform X1 [Plutella xylostella]	89.9	129	13	0	3	131	55	183	2.08e-79	256
B.ovis-320.00g001860.m01.polypeptide	XP_037975950.1	uncharacterized protein LOC105382310 isoform X2	XP_037975950.1 uncharacterized protein LOC105382310 isoform X2 [Plutella xylostella]	89.9	129	13	0	3	131	54	182	2.03e-79	256
B.ovis-320.00g001860.m01.polypeptide	KAH0554489.1	hyphypothetical protein KQX54_010969	KAH0554489.1 hyphypothetical protein KQX54_010969 [Cotesia glomerata]	90.1	131	13	0	1	131	16	146	1.19e-79	255
B.ovis-320.00g001860.m01.polypeptide	XP_044583663.1	uncharacterized protein LOC123264432	XP_044583663.1 uncharacterized protein LOC123264432 [Cotesia glomerata]	90.1	131	13	0	1	131	30	160	1.67e-79	255
B.ovis-320.00g001860.m01.polypeptide	PNF27528.1	hypothetical protein B7P43_G02891	PNF27528.1 hyphypothetical protein B7P43_G02891 [Cryptotermes secundus]	95.2	125	6	0	7	131	1	125	4.13e-79	255
B.ovis-320.00g001860.m01.polypeptide	XP_037896518.1	uncharacterized protein LOC119641751	XP_037896518.1 uncharacterized protein LOC119641751 [Glossina fuscipes]	90.1	131	13	0	1	131	38	168	1.66e-78	255
B.ovis-320.00g001860.m01.polypeptide	XP_011294194.1	PREDICTED: uncharacterized protein LOC101892403 isoform X1	XP_011294194.1 PREDICTED: uncharacterized protein LOC101892403 isoform X1 [Musca domestica]	89.3	131	14	0	1	131	56	186	1.03e-77	254
B.ovis-320.00g001860.m01.polypeptide	XP_011294195.1	PREDICTED: uncharacterized protein LOC101892403 isoform X2	XP_011294195.1 PREDICTED: uncharacterized protein LOC101892403 isoform X2 [Musca domestica]	89.3	131	14	0	1	131	38	168	7.31e-78	254
B.ovis-320.00g001860.m01.polypeptide	VVC41209.1	a pellucida domain	VVC41209.1 Zona pellucida domain [Cinara cedri]	90.1	131	13	0	1	131	56	186	8.39e-79	254
B.ovis-320.00g001860.m01.polypeptide	XP_033169395.1	uncharacterized protein LOC117146898	XP_033169395.1 uncharacterized protein LOC117146898 [Drosophila mauritiana]	88.5	131	15	0	1	131	39	169	1.22e-77	253
B.ovis-320.00g001860.m01.polypeptide	XP_016924285.1	uncharacterized protein LOC108005492	XP_016924285.1 uncharacterized protein LOC108005492 [Drosophila suzukii]	88.5	131	15	0	1	131	39	169	1.48e-77	253
B.ovis-320.00g001860.m01.polypeptide	XP_037814596.1	uncharacterized protein LOC119605507 isoform X2	XP_037814596.1 uncharacterized protein LOC119605507 isoform X2 [Lucilia sericata]	88.5	131	15	0	1	131	15	145	8.65e-78	253
B.ovis-320.00g001860.m01.polypeptide	XP_017061632.1	uncharacterized protein LOC108101706	XP_017061632.1 uncharacterized protein LOC108101706 [Drosophila ficusphila]	88.5	131	15	0	1	131	39	169	1.48e-77	253
B.ovis-320.00g001860.m01.polypeptide	XP_037814597.1	uncharacterized protein LOC119605507 isoform X3	XP_037814597.1 uncharacterized protein LOC119605507 isoform X3 [Lucilia sericata]	88.5	131	15	0	1	131	1	131	6.48e-78	253
B.ovis-320.00g001860.m01.polypeptide	KNC22647.1	hypothetical protein FF38_05323	KNC22647.1 hyphypothetical protein FF38_05323 [Lucilia cuprina]	88.5	131	15	0	1	131	1	131	6.08e-78	253
B.ovis-320.00g001860.m01.polypeptide	NP_572747.1	niature	NP_572747.1 miniature [Drosophila melanogaster]	88.5	131	15	0	1	131	39	169	1.29e-77	253
B.ovis-320.00g001860.m01.polypeptide	XP_046801336.1	uncharacterized protein LOC111679993	XP_046801336.1 uncharacterized protein LOC111679993 [Lucilia cuprina]	88.5	131	15	0	1	131	38	168	1.27e-77	253
B.ovis-320.00g001860.m01.polypeptide	ALC48895.1	Drosophila busckii]	ALC48895.1 m [Drosophila busckii] [Drosophila busckii]	88.5	131	15	0	1	131	1	131	3.72e-78	253
B.ovis-320.00g001860.m01.polypeptide	KAH8387614.1	hyphypothetical protein KR093_008174	KAH8387614.1 hyphypothetical protein KR093_008174 [Drosophila rubida]	88.5	131	15	0	1	131	39	169	1.34e-77	253
B.ovis-320.00g001860.m01.polypeptide	XP_041674787.1	uncharacterized protein LOC108103584	XP_041674787.1 uncharacterized protein LOC108103584 [Drosophila eugracilis]	88.5	131	15	0	1	131	39	169	1.06e-77	253
B.ovis-320.00g001860.m01.polypeptide	KAH8411779.1	hyphypothetical protein KR215_010946	KAH8411779.1 hyphypothetical protein KR215_010946 [Drosophila sulfurigaster]	88.5	131	15	0	1	131	39	169	9.77e-78	253
B.ovis-320.00g001860.m01.polypeptide	XP_016974410.2	LOW QUALITY PROTEIN: uncharacterized protein LOC108041115	XP_016974410.2 LOW QUALITY PROTEIN: uncharacterized protein LOC108041115 [Drosophila rhopaloa]	88.5	131	15	0	1	131	39	169	1.10e-77	253
B.ovis-320.00g001860.m01.polypeptide	XP_017016001.2	uncharacterized protein LOC108070149	XP_017016001.2 uncharacterized protein LOC108070149 [Drosophila takahashii]	88.5	131	15	0	1	131	39	169	1.17e-77	253
B.ovis-320.00g001860.m01.polypeptide	KAH8308616.1	hyphypothetical protein KR044_008998	KAH8308616.1 hyphypothetical protein KR044_008998 [Drosophila immigrans]	88.5	131	15	0	1	131	39	169	8.83e-78	253
B.ovis-320.00g001860.m01.polypeptide	XP_034118505.1	uncharacterized protein LOC117577710	XP_034118505.1 uncharacterized protein LOC117577710 [Drosophila albomicans]	88.5	131	15	0	1	131	39	169	9.77e-78	253
B.ovis-320.00g001860.m01.polypeptide	XP_037814595.1	uncharacterized protein LOC119605507 isoform X1	XP_037814595.1 uncharacterized protein LOC119605507 isoform X1 [Lucilia sericata]	88.5	131	15	0	1	131	38	168	1.37e-77	253
B.ovis-320.00g001860.m01.polypeptide	XP_017115090.1	uncharacterized protein LOC108137716	XP_017115090.1 uncharacterized protein LOC108137716 [Drosophila elegans]	88.5	131	15	0	1	131	39	169	1.98e-77	253
B.ovis-320.00g001860.m01.polypeptide	XP_034473346.1	uncharacterized protein LOC117780794	XP_034473346.1 uncharacterized protein LOC117780794 [Drosophila innubila]	88.5	131	15	0	1	131	39	169	1.40e-77	253
B.ovis-320.00g001860.m01.polypeptide	XP_016968098.2	uncharacterized protein LOC108036451	XP_016968098.2 uncharacterized protein LOC108036451 [Drosophila biarmipes]	88.5	131	15	0	1	131	39	169	1.19e-77	253
B.ovis-320.00g001860.m01.polypeptide	KAH8367748.1	hyphypothetical protein KR084_002326	KAH8367748.1 hyphypothetical protein KR084_002326 [Drosophila pseudotakahashii]	88.5	131	15	0	1	131	39	169	1.48e-77	253
B.ovis-320.00g001860.m01.polypeptide	XP_016038980.1	uncharacterized protein LOC6725712	XP_016038980.1 uncharacterized protein LOC6725712 [Drosophila simulans]	88.5	131	15	0	1	131	39	169	1.19e-77	253
B.ovis-320.00g001860.m01.polypeptide	KAH8419662.1	hyphypothetical protein KR009_000402	KAH8419662.1 hyphypothetical protein KR009_000402 [Drosophila setifemur]	88.5	131	15	0	1	131	39	169	1.27e-77	253
B.ovis-320.00g001860.m01.polypeptide	XP_017853057.1	uncharacterized protein LOC108606993	XP_017853057.1 uncharacterized protein LOC108606993 [Drosophila busckii]	88.5	131	15	0	1	131	39	169	8.30e-78	253
B.ovis-320.00g001860.m01.polypeptide	XP_037725937.1	uncharacterized protein LOC119557300	XP_037725937.1 uncharacterized protein LOC119557300 [Drosophila subpulchrella]	88.5	131	15	0	1	131	39	169	1.54e-77	253
B.ovis-320.00g001860.m01.polypeptide	EDW51432.1	3107	EDW51432.1 GM13107 [Drosophila sechellia]	88.5	131	15	0	1	131	39	169	9.01e-78	253
B.ovis-320.00g001860.m01.polypeptide	XP_013118930.1	PREDICTED: uncharacterized protein LOC106095989	XP_013118930.1 PREDICTED: uncharacterized protein LOC106095989 [Stomoxys calcitrans]	88.5	131	15	0	1	131	1	131	9.01e-78	253
B.ovis-320.00g001860.m01.polypeptide	XP_021937304.1	cuticlin-1	XP_021937304.1 cuticlin-1 [Zootermopsis nevadensis]	94.4	125	7	0	7	131	1	125	6.03e-79	253
B.ovis-320.00g001860.m01.polypeptide	XP_032581238.1	uncharacterized protein LOC6619908	XP_032581238.1 uncharacterized protein LOC6619908 [Drosophila sechellia]	88.5	131	15	0	1	131	39	169	1.22e-77	253
B.ovis-320.00g003180.m01.polypeptide	XP_002423928.1	conserved hhyphypothetical protein	XP_002423928.1 conserved hyphypothetical protein [Pediculus humanus corporis]	69.8	43	13	0	181	223	1	43	7.34e-13	79.3
B.ovis-320.00g017510.m01.polypeptide	PSN32168.1	hypothetical protein C0J52_22375	PSN32168.1 hyphypothetical protein C0J52_22375 [Blattella germanica]	47.7	132	58	3	15	145	15	136	1.19e-31	124
B.ovis-320.00g017510.m01.polypeptide	KAF6206591.1	hyphypothetical protein	KAF6206591.1 hyphypothetical protein [Apolygus lucorum]	50.4	121	50	3	25	145	72	182	2.79e-29	119
B.ovis-320.00g017510.m01.polypeptide	XP_043523405.1	uncharacterized protein LOC122535714	XP_043523405.1 uncharacterized protein LOC122535714 [Frieseomelitta varia]	46.3	136	63	3	11	145	25	151	1.77e-29	119
B.ovis-320.00g002220.m01.polypeptide	VVC43352.1	otropic glutamate receptor	VVC43352.1 Ionotropic glutamate receptor [Cinara cedri]	24.2	326	201	12	174	466	172	484	2.84e-08	69.3
B.ovis-320.00g002250.m01.polypeptide	RZB66677.1	haracterized protein BDFB_005853	RZB66677.1 uncharacterized protein BDFB_005853 [Asbolus verrucosus]	23.7	528	336	23	122	612	663	1160	5.00e-10	76.3
B.ovis-320.00g002250.m01.polypeptide	VVC43352.1	otropic glutamate receptor	VVC43352.1 Ionotropic glutamate receptor [Cinara cedri]	22.8	438	279	16	174	565	172	596	8.43e-10	75.1
B.ovis-320.00g106940.m01.polypeptide	KAF5289202.1	hyphypothetical protein FQR65_LT00088	KAF5289202.1 hyphypothetical protein FQR65_LT00088 [Abscondita terminalis]	24.7	506	298	24	31	493	156	621	3.49e-10	75.5
B.ovis-320.00g003060.m01.polypeptide	XP_046397673.1	piggyBac transposable element-derived protein 2-like	XP_046397673.1 piggyBac transposable element-derived protein 2-like [Ischnura elegans]	48	50	26	0	21	70	78	127	2.29e-04	50.1
B.ovis-320.00g004440.m01.polypeptide	XP_046406235.1	piggyBac transposable element-derived protein 2-like	XP_046406235.1 piggyBac transposable element-derived protein 2-like [Ischnura elegans]	45.2	62	32	1	7	68	11	70	9.65e-07	56.6
B.ovis-320.00g004440.m01.polypeptide	XP_046406400.1	piggyBac transposable element-derived protein 2-like	XP_046406400.1 piggyBac transposable element-derived protein 2-like [Ischnura elegans]	45.2	62	32	1	7	68	24	83	3.60e-06	55.1
B.ovis-320.00g004440.m01.polypeptide	XP_046395044.1	piggyBac transposable element-derived protein 2-like	XP_046395044.1 piggyBac transposable element-derived protein 2-like [Ischnura elegans]	47.5	59	29	1	7	65	79	135	5.10e-06	54.7
B.ovis-320.00g004440.m01.polypeptide	XP_046384846.1	piggyBac transposable element-derived protein 2-like	XP_046384846.1 piggyBac transposable element-derived protein 2-like [Ischnura elegans]	47.5	59	29	1	7	65	40	96	5.02e-06	54.7
B.ovis-320.00g027010.m01.polypeptide	XP_046397673.1	piggyBac transposable element-derived protein 2-like	XP_046397673.1 piggyBac transposable element-derived protein 2-like [Ischnura elegans]	43.5	62	32	2	7	67	65	124	4.44e-04	48.9
B.ovis-320.00g049270.m01.polypeptide	XP_045475400.1	piggyBac transposable element-derived protein 3-like	XP_045475400.1 piggyBac transposable element-derived protein 3-like [Harmonia axyridis]	49.4	498	178	2	7	430	20	517	1.62e-167	494
B.ovis-320.00g049270.m01.polypeptide	XP_045465319.1	piggyBac transposable element-derived protein 3-like	XP_045465319.1 piggyBac transposable element-derived protein 3-like [Harmonia axyridis]	49.2	498	179	2	7	430	20	517	3.00e-167	493
B.ovis-320.00g049270.m01.polypeptide	XP_045460394.1	piggyBac transposable element-derived protein 3-like	XP_045460394.1 piggyBac transposable element-derived protein 3-like [Harmonia axyridis]	49.2	498	179	2	7	430	20	517	6.53e-167	493
B.ovis-320.00g049270.m01.polypeptide	XP_045463108.1	piggyBac transposable element-derived protein 3-like	XP_045463108.1 piggyBac transposable element-derived protein 3-like [Harmonia axyridis]	49.2	498	179	2	7	430	20	517	6.53e-167	493
B.ovis-320.00g049270.m01.polypeptide	XP_045478970.1	piggyBac transposable element-derived protein 3-like	XP_045478970.1 piggyBac transposable element-derived protein 3-like [Harmonia axyridis]	49.2	498	179	2	7	430	20	517	6.53e-167	493
B.ovis-320.00g049270.m01.polypeptide	XP_045469077.1	piggyBac transposable element-derived protein 3-like	XP_045469077.1 piggyBac transposable element-derived protein 3-like [Harmonia axyridis]	49	498	180	2	7	430	20	517	1.86e-166	491
B.ovis-320.00g049270.m01.polypeptide	XP_045473511.1	piggyBac transposable element-derived protein 3-like	XP_045473511.1 piggyBac transposable element-derived protein 3-like [Harmonia axyridis]	49	498	180	2	7	430	20	517	3.72e-166	491
B.ovis-320.00g049270.m01.polypeptide	XP_045468807.1	piggyBac transposable element-derived protein 3-like	XP_045468807.1 piggyBac transposable element-derived protein 3-like [Harmonia axyridis]	59.1	374	152	1	58	430	66	439	2.31e-161	476
B.ovis-320.00g055000.m01.polypeptide	XP_046397673.1	piggyBac transposable element-derived protein 2-like	XP_046397673.1 piggyBac transposable element-derived protein 2-like [Ischnura elegans]	43.3	60	34	0	7	66	65	124	1.62e-04	50.4
B.ovis-320.00g067780.m01.polypeptide	XP_046397673.1	piggyBac transposable element-derived protein 2-like	XP_046397673.1 piggyBac transposable element-derived protein 2-like [Ischnura elegans]	41.5	65	35	2	7	70	65	127	8.96e-04	47.4
B.ovis-320.00g069550.m01.polypeptide	XP_045465319.1	piggyBac transposable element-derived protein 3-like	XP_045465319.1 piggyBac transposable element-derived protein 3-like [Harmonia axyridis]	51.1	380	113	3	60	366	202	581	4.30e-127	387
B.ovis-320.00g069550.m01.polypeptide	XP_045460394.1	piggyBac transposable element-derived protein 3-like	XP_045460394.1 piggyBac transposable element-derived protein 3-like [Harmonia axyridis]	51.1	380	113	3	60	366	202	581	8.75e-127	387
B.ovis-320.00g069550.m01.polypeptide	XP_045475400.1	piggyBac transposable element-derived protein 3-like	XP_045475400.1 piggyBac transposable element-derived protein 3-like [Harmonia axyridis]	51.1	380	113	3	60	366	202	581	8.75e-127	387
B.ovis-320.00g069550.m01.polypeptide	XP_045468807.1	piggyBac transposable element-derived protein 3-like	XP_045468807.1 piggyBac transposable element-derived protein 3-like [Harmonia axyridis]	51.1	380	113	3	60	366	124	503	8.35e-128	387
B.ovis-320.00g069550.m01.polypeptide	XP_045469077.1	piggyBac transposable element-derived protein 3-like	XP_045469077.1 piggyBac transposable element-derived protein 3-like [Harmonia axyridis]	50.8	380	114	3	60	366	202	581	2.47e-126	386
B.ovis-320.00g069550.m01.polypeptide	XP_045473511.1	piggyBac transposable element-derived protein 3-like	XP_045473511.1 piggyBac transposable element-derived protein 3-like [Harmonia axyridis]	50.8	380	114	3	60	366	202	581	4.95e-126	385
B.ovis-320.00g069550.m01.polypeptide	XP_045478970.1	piggyBac transposable element-derived protein 3-like	XP_045478970.1 piggyBac transposable element-derived protein 3-like [Harmonia axyridis]	50.8	380	114	3	60	366	202	581	6.99e-126	385
B.ovis-320.00g069550.m01.polypeptide	XP_045463108.1	piggyBac transposable element-derived protein 3-like	XP_045463108.1 piggyBac transposable element-derived protein 3-like [Harmonia axyridis]	50.8	380	114	3	60	366	202	581	9.89e-126	385
B.ovis-320.00g004260.m01.polypeptide	XP_042907796.1	zinc finger BED domain-containing protein 5-like	XP_042907796.1 zinc finger BED domain-containing protein 5-like [Parasteatoda tepidariorum]	75.3	615	17	5	1	551	1	544	5.29e-302	841
B.ovis-320.00g011490.m01.polypeptide	XP_043262496.1	SCAN domain-containing protein 3-like	XP_043262496.1 SCAN domain-containing protein 3-like [Colletes gigas]	82.9	589	100	1	1	589	1	588	0	967
B.ovis-320.00g020390.m01.polypeptide	XP_028654660.1	zinc finger BED domain-containing protein 5-like	XP_028654660.1 zinc finger BED domain-containing protein 5-like [Erpetoichthys calabaricus]	86.9	436	55	2	107	541	1	435	5.63e-267	746
B.ovis-320.00g020390.m01.polypeptide	XP_028649242.1	zinc finger BED domain-containing protein 5-like	XP_028649242.1 zinc finger BED domain-containing protein 5-like [Erpetoichthys calabaricus]	86.7	436	56	2	107	541	1	435	1.47e-265	743
B.ovis-320.00g020390.m01.polypeptide	XP_017795025.1	PREDICTED: SCAN domain-containing protein 3-like	XP_017795025.1 PREDICTED: SCAN domain-containing protein 3-like [Habropoda laboriosa]	70	544	157	4	1	541	1	541	5.05e-261	736
B.ovis-320.00g035570.m01.polypeptide	GFR16996.1	c finger MYM-type protein 6	GFR16996.1 zinc finger MYM-type protein 6 [Trichonephila clavata]	96.4	195	7	0	1	195	1	195	3.51e-122	363
B.ovis-320.00g035570.m01.polypeptide	XP_042902222.1	zinc finger BED domain-containing protein 5-like	XP_042902222.1 zinc finger BED domain-containing protein 5-like [Parasteatoda tepidariorum]	96.4	195	7	0	1	195	1	195	2.72e-125	363
B.ovis-320.00g035570.m01.polypeptide	XP_042898885.1	zinc finger BED domain-containing protein 5-like	XP_042898885.1 zinc finger BED domain-containing protein 5-like [Parasteatoda tepidariorum]	96.4	195	7	0	1	195	1	195	4.44e-125	363
B.ovis-320.00g035570.m01.polypeptide	XP_042895974.1	zinc finger BED domain-containing protein 5-like	XP_042895974.1 zinc finger BED domain-containing protein 5-like [Parasteatoda tepidariorum]	96.4	195	7	0	1	195	1	195	3.24e-125	363
B.ovis-320.00g035570.m01.polypeptide	XP_042907796.1	zinc finger BED domain-containing protein 5-like	XP_042907796.1 zinc finger BED domain-containing protein 5-like [Parasteatoda tepidariorum]	96.4	195	7	0	1	195	1	195	3.19e-120	363
B.ovis-320.00g035570.m01.polypeptide	XP_042898831.1	zinc finger BED domain-containing protein 5-like	XP_042898831.1 zinc finger BED domain-containing protein 5-like [Parasteatoda tepidariorum]	96.4	195	7	0	1	195	1	195	4.44e-125	363
B.ovis-320.00g035570.m01.polypeptide	XP_042906425.1	zinc finger BED domain-containing protein 5-like	XP_042906425.1 zinc finger BED domain-containing protein 5-like [Parasteatoda tepidariorum]	96.4	195	7	0	1	195	1	195	7.23e-125	363
B.ovis-320.00g035570.m01.polypeptide	XP_042902966.1	zinc finger BED domain-containing protein 5-like	XP_042902966.1 zinc finger BED domain-containing protein 5-like [Parasteatoda tepidariorum]	96.4	195	7	0	1	195	1	195	3.86e-125	363
B.ovis-320.00g035570.m01.polypeptide	XP_042906437.1	zinc finger BED domain-containing protein 5-like	XP_042906437.1 zinc finger BED domain-containing protein 5-like [Parasteatoda tepidariorum]	96.4	195	7	0	1	195	1	195	2.28e-125	363
B.ovis-320.00g035570.m01.polypeptide	GFR26949.1	c finger MYM-type protein 6	GFR26949.1 zinc finger MYM-type protein 6 [Trichonephila clavata]	94.9	195	10	0	1	195	1	195	3.58e-121	358
B.ovis-320.00g035570.m01.polypeptide	GFQ92301.1	c finger BED domain-containing protein 5	GFQ92301.1 zinc finger BED domain-containing protein 5 [Trichonephila clavata]	95.4	195	9	0	1	195	1	195	4.29e-122	358
B.ovis-320.00g035570.m01.polypeptide	GFR30094.1	c finger BED domain-containing protein 5	GFR30094.1 zinc finger BED domain-containing protein 5 [Trichonephila clavata]	94.3	193	11	0	1	193	1	193	5.11e-122	354
B.ovis-320.00g035580.m01.polypeptide	XP_042907796.1	zinc finger BED domain-containing protein 5-like	XP_042907796.1 zinc finger BED domain-containing protein 5-like [Parasteatoda tepidariorum]	88.5	279	9	1	1	256	211	489	5.13e-164	478
B.ovis-320.00g035580.m01.polypeptide	KFM57658.1	c finger MYM-type protein 6, partial	KFM57658.1 Zinc finger MYM-type protein 6, partial [Stegodyphus mimosarum]	88.5	279	9	1	1	256	142	420	1.48e-165	478
B.ovis-320.00g035580.m01.polypeptide	KFM73613.1	c finger MYM-type protein 6, partial	KFM73613.1 Zinc finger MYM-type protein 6, partial [Stegodyphus mimosarum]	88.5	279	9	1	1	256	142	420	2.37e-164	478
B.ovis-320.00g035590.m01.polypeptide	GFR07034.1	tein ZBED8	GFR07034.1 protein ZBED8 [Trichonephila clavata]	79.3	116	3	2	1	95	69	184	4.35e-51	169
B.ovis-320.00g041440.m01.polypeptide	XP_042907796.1	zinc finger BED domain-containing protein 5-like	XP_042907796.1 zinc finger BED domain-containing protein 5-like [Parasteatoda tepidariorum]	97.5	362	9	0	1	362	150	511	4.31e-253	709
B.ovis-320.00g041440.m01.polypeptide	KFM57658.1	c finger MYM-type protein 6, partial	KFM57658.1 Zinc finger MYM-type protein 6, partial [Stegodyphus mimosarum]	97.5	362	9	0	1	362	81	442	8.39e-255	708
B.ovis-320.00g041440.m01.polypeptide	KFM73613.1	c finger MYM-type protein 6, partial	KFM73613.1 Zinc finger MYM-type protein 6, partial [Stegodyphus mimosarum]	97.5	362	9	0	1	362	81	442	1.76e-253	708
B.ovis-320.00g041450.m01.polypeptide	GFR16996.1	c finger MYM-type protein 6	GFR16996.1 zinc finger MYM-type protein 6 [Trichonephila clavata]	95.5	67	2	1	1	66	1	67	9.89e-33	127
B.ovis-320.00g041450.m01.polypeptide	XP_042902222.1	zinc finger BED domain-containing protein 5-like	XP_042902222.1 zinc finger BED domain-containing protein 5-like [Parasteatoda tepidariorum]	95.5	67	2	1	1	66	1	67	2.14e-34	127
B.ovis-320.00g041450.m01.polypeptide	XP_042898885.1	zinc finger BED domain-containing protein 5-like	XP_042898885.1 zinc finger BED domain-containing protein 5-like [Parasteatoda tepidariorum]	95.5	67	2	1	1	66	1	67	2.99e-34	127
B.ovis-320.00g041450.m01.polypeptide	GFQ92301.1	c finger BED domain-containing protein 5	GFQ92301.1 zinc finger BED domain-containing protein 5 [Trichonephila clavata]	95.5	67	2	1	1	66	1	67	1.04e-33	127
B.ovis-320.00g041450.m01.polypeptide	GFQ92724.1	ative transposase	GFQ92724.1 putative transposase [Trichonephila clavata]	95.5	67	2	1	1	66	1	67	4.05e-36	127
B.ovis-320.00g041450.m01.polypeptide	XP_042895974.1	zinc finger BED domain-containing protein 5-like	XP_042895974.1 zinc finger BED domain-containing protein 5-like [Parasteatoda tepidariorum]	95.5	67	2	1	1	66	1	67	2.42e-34	127
B.ovis-320.00g041450.m01.polypeptide	XP_042907796.1	zinc finger BED domain-containing protein 5-like	XP_042907796.1 zinc finger BED domain-containing protein 5-like [Parasteatoda tepidariorum]	95.5	67	2	1	1	66	1	67	3.13e-32	127
B.ovis-320.00g041450.m01.polypeptide	XP_042898831.1	zinc finger BED domain-containing protein 5-like	XP_042898831.1 zinc finger BED domain-containing protein 5-like [Parasteatoda tepidariorum]	95.5	67	2	1	1	66	1	67	2.99e-34	127
B.ovis-320.00g041450.m01.polypeptide	XP_042906425.1	zinc finger BED domain-containing protein 5-like	XP_042906425.1 zinc finger BED domain-containing protein 5-like [Parasteatoda tepidariorum]	95.5	67	2	1	1	66	1	67	4.14e-34	127
B.ovis-320.00g041450.m01.polypeptide	XP_042902966.1	zinc finger BED domain-containing protein 5-like	XP_042902966.1 zinc finger BED domain-containing protein 5-like [Parasteatoda tepidariorum]	95.5	67	2	1	1	66	1	67	2.72e-34	127
B.ovis-320.00g041450.m01.polypeptide	XP_042906437.1	zinc finger BED domain-containing protein 5-like	XP_042906437.1 zinc finger BED domain-containing protein 5-like [Parasteatoda tepidariorum]	95.5	67	2	1	1	66	1	67	1.90e-34	127
B.ovis-320.00g041450.m01.polypeptide	GFR26949.1	c finger MYM-type protein 6	GFR26949.1 zinc finger MYM-type protein 6 [Trichonephila clavata]	94	67	3	1	1	66	1	67	1.49e-32	125
B.ovis-320.00g041450.m01.polypeptide	GFR30094.1	c finger BED domain-containing protein 5	GFR30094.1 zinc finger BED domain-containing protein 5 [Trichonephila clavata]	94	67	3	1	1	66	1	67	7.11e-34	125
B.ovis-320.00g048840.m01.polypeptide	XP_024941900.1	protein ZBED8-like	XP_024941900.1 protein ZBED8-like [Cephus cinctus]	94.6	56	3	0	1	56	468	523	1.23e-28	117
B.ovis-320.00g048840.m01.polypeptide	XP_017780826.1	PREDICTED: LOW QUALITY PROTEIN: SCAN domain-containing protein 3-like, partial	XP_017780826.1 PREDICTED: LOW QUALITY PROTEIN: SCAN domain-containing protein 3-like, partial [Nicrophorus vespilloides]	91.1	56	5	0	1	56	439	494	1.22e-27	114
B.ovis-320.00g048850.m01.polypeptide	XP_024941900.1	protein ZBED8-like	XP_024941900.1 protein ZBED8-like [Cephus cinctus]	91.9	248	17	1	1	245	202	449	1.12e-147	439
B.ovis-320.00g051540.m01.polypeptide	XP_024941900.1	protein ZBED8-like	XP_024941900.1 protein ZBED8-like [Cephus cinctus]	69.1	191	9	3	1	141	88	278	2.65e-66	224
B.ovis-320.00g069075.m01.polypeptide	XP_023213885.1	general transcription factor II-I repeat domain-containing protein 2B-like	XP_023213885.1 general transcription factor II-I repeat domain-containing protein 2B-like [Centruroides sculpturatus]	70.8	48	14	0	4	51	320	367	3.42e-12	70.1
B.ovis-320.00g069075.m01.polypeptide	XP_023240711.1	general transcription factor II-I repeat domain-containing protein 2A-like	XP_023240711.1 general transcription factor II-I repeat domain-containing protein 2A-like [Centruroides sculpturatus]	70.8	48	14	0	4	51	242	289	4.95e-12	69.7
B.ovis-320.00g069075.m01.polypeptide	XP_023223760.1	general transcription factor II-I repeat domain-containing protein 2B-like	XP_023223760.1 general transcription factor II-I repeat domain-containing protein 2B-like [Centruroides sculpturatus]	70.8	48	14	0	4	51	320	367	5.08e-12	69.7
B.ovis-320.00g069075.m01.polypeptide	XP_023209531.1	general transcription factor II-I repeat domain-containing protein 2B-like	XP_023209531.1 general transcription factor II-I repeat domain-containing protein 2B-like [Centruroides sculpturatus]	70.8	48	14	0	4	51	320	367	5.08e-12	69.7
B.ovis-320.00g069075.m01.polypeptide	XP_023222526.1	sodium channel protein para-like	XP_023222526.1 sodium channel protein para-like [Centruroides sculpturatus]	70.8	48	14	0	4	51	534	581	5.11e-12	69.7
B.ovis-320.00g069075.m01.polypeptide	XP_023226908.1	general transcription factor II-I repeat domain-containing protein 2A-like	XP_023226908.1 general transcription factor II-I repeat domain-containing protein 2A-like [Centruroides sculpturatus]	70.8	48	14	0	4	51	206	253	4.97e-12	69.7
B.ovis-320.00g069075.m01.polypeptide	XP_023237469.1	general transcription factor II-I repeat domain-containing protein 2A-like	XP_023237469.1 general transcription factor II-I repeat domain-containing protein 2A-like [Centruroides sculpturatus]	70.8	48	14	0	4	51	242	289	5.04e-12	69.7
B.ovis-320.00g069075.m01.polypeptide	XP_023239419.1	general transcription factor II-I repeat domain-containing protein 2B-like	XP_023239419.1 general transcription factor II-I repeat domain-containing protein 2B-like [Centruroides sculpturatus]	70.8	48	14	0	4	51	312	359	5.08e-12	69.7
B.ovis-320.00g069075.m01.polypeptide	XP_023213742.1	general transcription factor II-I repeat domain-containing protein 2B-like	XP_023213742.1 general transcription factor II-I repeat domain-containing protein 2B-like [Centruroides sculpturatus]	70.8	48	14	0	4	51	320	367	5.08e-12	69.7
B.ovis-320.00g069075.m01.polypeptide	XP_023230676.1	general transcription factor II-I repeat domain-containing protein 2A-like	XP_023230676.1 general transcription factor II-I repeat domain-containing protein 2A-like [Centruroides sculpturatus]	70.8	48	14	0	4	51	206	253	4.89e-12	69.7
B.ovis-320.00g069075.m01.polypeptide	XP_023209930.1	general transcription factor II-I repeat domain-containing protein 2A-like, partial	XP_023209930.1 general transcription factor II-I repeat domain-containing protein 2A-like, partial [Centruroides sculpturatus]	70.8	48	14	0	4	51	198	245	4.66e-12	69.7
B.ovis-320.00g069075.m01.polypeptide	XP_023223256.1	general transcription factor II-I repeat domain-containing protein 2B-like	XP_023223256.1 general transcription factor II-I repeat domain-containing protein 2B-like [Centruroides sculpturatus]	70.8	48	14	0	4	51	320	367	5.08e-12	69.7
B.ovis-320.00g069075.m01.polypeptide	XP_023211372.1	general transcription factor II-I repeat domain-containing protein 2A-like	XP_023211372.1 general transcription factor II-I repeat domain-containing protein 2A-like [Centruroides sculpturatus]	70.8	48	14	0	4	51	104	151	3.46e-12	69.7
B.ovis-320.00g069075.m01.polypeptide	XP_023216071.1	general transcription factor II-I repeat domain-containing protein 2A-like	XP_023216071.1 general transcription factor II-I repeat domain-containing protein 2A-like [Centruroides sculpturatus]	70.8	48	14	0	4	51	104	151	1.88e-12	69.7
B.ovis-320.00g069075.m01.polypeptide	XP_042913201.1	general transcription factor II-I repeat domain-containing protein 2A-like	XP_042913201.1 general transcription factor II-I repeat domain-containing protein 2A-like [Parasteatoda tepidariorum]	70.8	48	14	0	4	51	87	134	3.88e-12	69.3
B.ovis-320.00g069075.m01.polypeptide	XP_023211663.1	general transcription factor II-I repeat domain-containing protein 2A-like, partial	XP_023211663.1 general transcription factor II-I repeat domain-containing protein 2A-like, partial [Centruroides sculpturatus]	68.8	48	15	0	4	51	173	220	1.20e-11	67.8
B.ovis-320.00g069075.m01.polypeptide	XP_023212922.1	general transcription factor II-I repeat domain-containing protein 2A-like	XP_023212922.1 general transcription factor II-I repeat domain-containing protein 2A-like [Centruroides sculpturatus]	68.8	48	15	0	4	51	206	253	4.75e-11	66.6
B.ovis-320.00g069075.m01.polypeptide	XP_023213299.1	general transcription factor II-I repeat domain-containing protein 2-like	XP_023213299.1 general transcription factor II-I repeat domain-containing protein 2-like [Centruroides sculpturatus]	66.7	48	16	0	4	51	140	187	1.99e-11	66.6
B.ovis-320.00g069075.m01.polypeptide	XP_023211978.1	general transcription factor II-I repeat domain-containing protein 2A-like	XP_023211978.1 general transcription factor II-I repeat domain-containing protein 2A-like [Centruroides sculpturatus]	66.7	48	16	0	4	51	242	289	5.09e-11	66.6
B.ovis-320.00g074510.m01.polypeptide	XP_017780826.1	PREDICTED: LOW QUALITY PROTEIN: SCAN domain-containing protein 3-like, partial	XP_017780826.1 PREDICTED: LOW QUALITY PROTEIN: SCAN domain-containing protein 3-like, partial [Nicrophorus vespilloides]	73.1	238	47	2	1	221	291	528	2.50e-107	331
B.ovis-320.00g074520.m01.polypeptide	XP_024941900.1	protein ZBED8-like	XP_024941900.1 protein ZBED8-like [Cephus cinctus]	88	117	10	2	1	115	161	275	5.68e-53	187
B.ovis-320.00g094990.m01.polypeptide	XP_017795025.1	PREDICTED: SCAN domain-containing protein 3-like	XP_017795025.1 PREDICTED: SCAN domain-containing protein 3-like [Habropoda laboriosa]	71.5	621	171	4	1	618	1	618	4.52e-308	859
B.ovis-320.00g104130.m01.polypeptide	XP_024941900.1	protein ZBED8-like	XP_024941900.1 protein ZBED8-like [Cephus cinctus]	35.9	170	7	2	1	68	372	541	1.19e-11	70.1
B.ovis-320.00g115025.m01.polypeptide	CAG5027278.1	unnamed protein product	CAG5027278.1 uunnamed protein product [Parnassius apollo]	86.5	52	4	1	1	52	44	92	3.42e-19	86.7
B.ovis-320.00g115025.m01.polypeptide	XP_024941900.1	protein ZBED8-like	XP_024941900.1 protein ZBED8-like [Cephus cinctus]	86.5	52	4	1	1	52	48	96	5.10e-18	86.7
B.ovis-320.00g115025.m01.polypeptide	XP_017780826.1	PREDICTED: LOW QUALITY PROTEIN: SCAN domain-containing protein 3-like, partial	XP_017780826.1 PREDICTED: LOW QUALITY PROTEIN: SCAN domain-containing protein 3-like, partial [Nicrophorus vespilloides]	82.7	52	6	1	1	52	21	69	3.29e-17	84.3
B.ovis-320.00g004320.m01.polypeptide	XP_002428433.1	serine/threonine kinase, putative	XP_002428433.1 serine/threonine kinase, putative [Pediculus humanus corporis]	48.5	324	154	6	18	335	220	536	1.62e-67	243
B.ovis-320.00g004530.m01.polypeptide	XP_002428410.1	mitogen-activated protein kinase organizer, putative	XP_002428410.1 mitogen-activated protein kinase organizer, putative [Pediculus humanus corporis]	65.5	116	40	0	29	144	180	295	5.75e-50	175
B.ovis-320.00g010290.m01.polypeptide	CAH2233980.1	g20059	CAH2233980.1 jg20059 [Pararge aegeria aegeria]	33.3	297	192	4	183	476	252	545	1.42e-37	156
B.ovis-320.00g020445.m01.polypeptide	XP_017303375.1	uncharacterized protein LOC108253603	XP_017303375.1 uncharacterized protein LOC108253603 [Diaphorina citri]	44.6	65	36	0	1	65	425	489	1.36e-10	66.2
B.ovis-320.00g020630.m01.polypeptide	EEZ99146.1	ative 115 kDa protein in type-1 retrotransposable element R1DM-like Protein	EEZ99146.1 Putative 115 kDa protein in type-1 retrotransposable element R1DM-like Protein [Tribolium castaneum]	42.2	83	48	0	129	211	606	688	4.40e-09	67.8
B.ovis-320.00g020630.m01.polypeptide	EFA13315.2	ative 115 kDa protein in type-1 retrotransposable element R1DM-like Protein	EFA13315.2 Putative 115 kDa protein in type-1 retrotransposable element R1DM-like Protein [Tribolium castaneum]	42.2	83	48	0	129	211	49	131	3.67e-09	67.8
B.ovis-320.00g020630.m01.polypeptide	KYB24577.1	hypothetical protein TcasGA2_TC031763	KYB24577.1 hyphypothetical protein TcasGA2_TC031763 [Tribolium castaneum]	42.2	83	48	0	129	211	969	1051	4.72e-09	67.8
B.ovis-320.00g041060.m01.polypeptide	XP_034830772.1	chaoptin-like	XP_034830772.1 chaoptin-like [Maniola hyperantus]	42.3	104	54	2	8	108	1166	1266	5.72e-10	67
B.ovis-320.00g041070.m01.polypeptide	XP_033228825.1	uncharacterized protein LOC117180435	XP_033228825.1 uncharacterized protein LOC117180435 [Belonocnema kinseyi]	25.6	250	137	8	197	403	45	288	8.38e-09	69.3
B.ovis-320.00g041320.m01.polypeptide	XP_033228825.1	uncharacterized protein LOC117180435	XP_033228825.1 uncharacterized protein LOC117180435 [Belonocnema kinseyi]	25.6	250	137	8	189	395	45	288	1.09e-08	68.9
B.ovis-320.00g052180.m01.polypeptide	XP_034825592.1	uncharacterized protein LOC117983215	XP_034825592.1 uncharacterized protein LOC117983215 [Maniola hyperantus]	38.6	88	34	1	4	71	5	92	2.69e-07	61.2
B.ovis-320.00g053690.m01.polypeptide	XP_043464502.1	uncharacterized protein LOC122499960	XP_043464502.1 uncharacterized protein LOC122499960 [Leptopilina heterotoma]	25.5	200	108	7	32	197	163	355	7.89e-05	55.5
B.ovis-320.00g074390.m01.polypeptide	KAH0814932.1	hyphypothetical protein GEV33_007859	KAH0814932.1 hyphypothetical protein GEV33_007859 [Tenebrio molitor]	34.8	541	287	8	33	514	1419	1952	1.66e-88	309
B.ovis-320.00g074390.m01.polypeptide	KXZ75870.1	hypothetical protein TcasGA2_TC031662	KXZ75870.1 hyphypothetical protein TcasGA2_TC031662 [Tribolium castaneum]	34.1	536	293	8	32	510	1469	2001	5.42e-88	308
B.ovis-320.00g074390.m01.polypeptide	KXZ75869.1	hypothetical protein TcasGA2_TC031661	KXZ75869.1 hyphypothetical protein TcasGA2_TC031661 [Tribolium castaneum]	34.1	536	293	8	32	510	5701	6233	2.18e-87	306
B.ovis-320.00g074390.m01.polypeptide	KYB24913.1	hypothetical protein TcasGA2_TC034914, partial	KYB24913.1 hyphypothetical protein TcasGA2_TC034914, partial [Tribolium castaneum]	32.7	563	313	7	7	515	1279	1829	3.45e-87	305
B.ovis-320.00g074390.m01.polypeptide	KYB29499.1	hypothetical protein TcasGA2_TC032967	KYB29499.1 hyphypothetical protein TcasGA2_TC032967 [Tribolium castaneum]	34	536	294	8	32	510	1819	2351	5.42e-87	305
B.ovis-320.00g074390.m01.polypeptide	KYB29500.1	hypothetical protein TcasGA2_TC032967	KYB29500.1 hyphypothetical protein TcasGA2_TC032967 [Tribolium castaneum]	34	536	294	8	32	510	2100	2632	5.44e-87	305
B.ovis-320.00g074390.m01.polypeptide	BAK38643.1	amed protein product, partial	BAK38643.1 uunnamed protein product, partial [Tribolium castaneum]	34	536	294	8	32	510	442	974	3.46e-89	305
B.ovis-320.00g074390.m01.polypeptide	KXZ75595.1	hypothetical protein TcasGA2_TC031602	KXZ75595.1 hyphypothetical protein TcasGA2_TC031602 [Tribolium castaneum]	35.5	524	281	4	28	497	491	1011	1.12e-86	304
B.ovis-320.00g074390.m01.polypeptide	BAK38641.1	amed protein product	BAK38641.1 uunnamed protein product [Tribolium castaneum]	34.6	541	297	4	28	514	414	951	1.05e-88	303
B.ovis-320.00g074390.m01.polypeptide	CAH2233980.1	g20059	CAH2233980.1 jg20059 [Pararge aegeria aegeria]	34.5	551	288	11	24	510	7	548	3.13e-91	300
B.ovis-320.00g074390.m01.polypeptide	CAD7078644.1	unnamed protein product	CAD7078644.1 uunnamed protein product [Hermetia illucens]	33.8	556	304	5	22	515	329	882	5.21e-87	297
B.ovis-320.00g074390.m01.polypeptide	EFA13619.2	ative 115 kDa protein in type-1 retrotransposable element R1DM-like Protein	EFA13619.2 Putative 115 kDa protein in type-1 retrotransposable element R1DM-like Protein [Tribolium castaneum]	33.1	553	303	9	22	515	293	837	4.17e-87	296
B.ovis-320.00g074390.m01.polypeptide	XP_041632428.1	uncharacterized protein LOC121502779	XP_041632428.1 uncharacterized protein LOC121502779 [Drosophila kikkawai]	33.5	528	315	7	13	510	829	1350	4.00e-84	295
B.ovis-320.00g074400.m01.polypeptide	XP_034828893.1	uncharacterized protein LOC117986163	XP_034828893.1 uncharacterized protein LOC117986163 [Maniola hyperantus]	34.5	351	213	8	4	346	501	842	1.08e-45	179
B.ovis-320.00g074400.m01.polypeptide	CAH2227884.1	g24631, partial	CAH2227884.1 jg24631, partial [Pararge aegeria aegeria]	32.3	356	217	7	1	346	341	682	1.13e-43	172
B.ovis-320.00g098090.m01.polypeptide	CAH2233980.1	g20059	CAH2233980.1 jg20059 [Pararge aegeria aegeria]	33.3	297	192	4	183	476	252	545	1.42e-37	156
B.ovis-320.00g004330.m01.polypeptide	GBM16208.1	ky	GBM16208.1 Jerky [Araneus ventricosus]	66.3	202	28	3	1	162	133	334	8.68e-69	223
B.ovis-320.00g004330.m01.polypeptide	GBM93961.1	ky	GBM93961.1 Jerky [Araneus ventricosus]	68.4	193	30	3	1	162	1	193	1.54e-69	221
B.ovis-320.00g004330.m01.polypeptide	GBM05330.1	ky	GBM05330.1 Jerky [Araneus ventricosus]	67.9	193	31	3	1	162	1	193	2.18e-69	220
B.ovis-320.00g004330.m01.polypeptide	GBM70630.1	ky	GBM70630.1 Jerky [Araneus ventricosus]	66.7	198	30	3	1	162	266	463	9.50e-66	219
B.ovis-320.00g004330.m01.polypeptide	GBO43865.1	ky	GBO43865.1 Jerky [Araneus ventricosus]	62.8	207	32	3	1	162	1	207	1.15e-66	214
B.ovis-320.00g004330.m01.polypeptide	GBM57220.1	ky	GBM57220.1 Jerky [Araneus ventricosus]	62.8	207	32	3	1	162	1	207	2.61e-66	214
B.ovis-320.00g004330.m01.polypeptide	XP_035206673.1	jerky protein homolog	XP_035206673.1 jerky protein homolog [Stegodyphus dumicola]	66.1	192	34	3	1	161	128	319	6.13e-66	214
B.ovis-320.00g019880.m01.polypeptide	XP_002430812.1	glucose dehydrogenase, putative	XP_002430812.1 glucose dehydrogenase, putative [Pediculus humanus corporis]	57.5	287	119	3	192	476	2	287	5.58e-98	319
B.ovis-320.00g054060.m01.polypeptide	GBO14646.1	ky	GBO14646.1 Jerky [Araneus ventricosus]	85	206	25	2	145	344	303	508	2.25e-105	330
B.ovis-320.00g054060.m01.polypeptide	GBN04727.1	ky, partial	GBN04727.1 Jerky, partial [Araneus ventricosus]	85	206	25	2	145	344	41	246	2.55e-109	330
B.ovis-320.00g054060.m01.polypeptide	GBM39325.1	ky	GBM39325.1 Jerky [Araneus ventricosus]	84.5	206	26	2	145	344	306	511	9.75e-105	328
B.ovis-320.00g054060.m01.polypeptide	GBO43763.1	ky	GBO43763.1 Jerky [Araneus ventricosus]	84.5	206	26	2	145	344	306	511	9.75e-105	328
B.ovis-320.00g054060.m01.polypeptide	GBN85248.1	ky	GBN85248.1 Jerky [Araneus ventricosus]	84.5	206	26	2	145	344	41	246	3.33e-108	328
B.ovis-320.00g054060.m01.polypeptide	GBL56131.1	ky	GBL56131.1 Jerky [Araneus ventricosus]	84.5	206	26	2	145	344	41	246	4.72e-108	328
B.ovis-320.00g054060.m01.polypeptide	GBO08122.1	ky	GBO08122.1 Jerky [Araneus ventricosus]	84	206	27	2	145	344	41	246	6.70e-108	327
B.ovis-320.00g054060.m01.polypeptide	GBN71546.1	ky	GBN71546.1 Jerky [Araneus ventricosus]	84.5	206	26	2	145	344	306	511	2.75e-104	327
B.ovis-320.00g054060.m01.polypeptide	GBM54600.1	ky	GBM54600.1 Jerky [Araneus ventricosus]	84	206	27	2	145	344	41	246	1.91e-107	326
B.ovis-320.00g054060.m01.polypeptide	GBN40452.1	ky	GBN40452.1 Jerky [Araneus ventricosus]	84	206	27	2	145	344	244	449	1.28e-104	326
B.ovis-320.00g054060.m01.polypeptide	GBO23869.1	ky	GBO23869.1 Jerky [Araneus ventricosus]	84	206	27	2	145	344	244	449	1.28e-104	326
B.ovis-320.00g054060.m01.polypeptide	GBN63784.1	ky	GBN63784.1 Jerky [Araneus ventricosus]	84	206	27	2	145	344	41	246	2.70e-107	326
B.ovis-320.00g054060.m01.polypeptide	GBN03680.1	ky	GBN03680.1 Jerky [Araneus ventricosus]	84	206	27	2	145	344	41	246	3.83e-107	325
B.ovis-320.00g054060.m01.polypeptide	KFM60241.1	ky protein-like protein, partial	KFM60241.1 Jerky protein-like protein, partial [Stegodyphus mimosarum]	83.5	206	28	2	145	344	244	449	2.52e-103	325
B.ovis-320.00g054060.m01.polypeptide	KFM58820.1	ky protein-like protein, partial	KFM58820.1 Jerky protein-like protein, partial [Stegodyphus mimosarum]	83.5	206	28	2	145	344	265	470	6.64e-103	325
B.ovis-320.00g054060.m01.polypeptide	KFM74438.1	ky protein-like protein, partial	KFM74438.1 Jerky protein-like protein, partial [Stegodyphus mimosarum]	83.5	206	28	2	145	344	265	470	6.53e-104	325
B.ovis-320.00g054060.m01.polypeptide	KFM73097.1	ky protein-like protein, partial	KFM73097.1 Jerky protein-like protein, partial [Stegodyphus mimosarum]	83.5	206	28	2	145	344	265	470	9.54e-104	325
B.ovis-320.00g054060.m01.polypeptide	KFM74251.1	ky protein-like protein, partial	KFM74251.1 Jerky protein-like protein, partial [Stegodyphus mimosarum]	83.5	206	28	2	145	344	265	470	5.48e-104	325
B.ovis-320.00g054060.m01.polypeptide	KFM61616.1	ky protein-like protein, partial	KFM61616.1 Jerky protein-like protein, partial [Stegodyphus mimosarum]	83.5	206	28	2	145	344	265	470	9.96e-103	325
B.ovis-320.00g054060.m01.polypeptide	KFM77841.1	ky protein-like protein, partial	KFM77841.1 Jerky protein-like protein, partial [Stegodyphus mimosarum]	83.5	206	28	2	145	344	244	449	2.38e-104	325
B.ovis-320.00g054060.m01.polypeptide	KFM61843.1	ky protein-like protein, partial	KFM61843.1 Jerky protein-like protein, partial [Stegodyphus mimosarum]	83.5	206	28	2	145	344	244	449	1.35e-103	325
B.ovis-320.00g054060.m01.polypeptide	KFM68672.1	ky protein-like protein, partial	KFM68672.1 Jerky protein-like protein, partial [Stegodyphus mimosarum]	83.5	206	28	2	145	344	265	470	2.07e-103	325
B.ovis-320.00g054060.m01.polypeptide	KFM66678.1	ky protein-like protein, partial	KFM66678.1 Jerky protein-like protein, partial [Stegodyphus mimosarum]	83.5	206	28	2	145	344	244	449	4.32e-104	325
B.ovis-320.00g054060.m01.polypeptide	KFM73568.1	ky protein-like protein, partial	KFM73568.1 Jerky protein-like protein, partial [Stegodyphus mimosarum]	83.5	206	28	2	145	344	265	470	1.10e-103	325
B.ovis-320.00g054060.m01.polypeptide	KFM71856.1	ky protein-like protein, partial	KFM71856.1 Jerky protein-like protein, partial [Stegodyphus mimosarum]	83.5	206	28	2	145	344	265	470	5.81e-104	325
B.ovis-320.00g054060.m01.polypeptide	KFM65526.1	ky protein, partial	KFM65526.1 Jerky protein, partial [Stegodyphus mimosarum]	83.5	206	28	2	145	344	376	581	2.21e-102	325
B.ovis-320.00g054060.m01.polypeptide	KFM61816.1	ky protein-like protein, partial	KFM61816.1 Jerky protein-like protein, partial [Stegodyphus mimosarum]	83.5	206	28	2	145	344	265	470	4.16e-103	325
B.ovis-320.00g054060.m01.polypeptide	KFM69682.1	ky protein-like protein, partial	KFM69682.1 Jerky protein-like protein, partial [Stegodyphus mimosarum]	83.5	206	28	2	145	344	265	470	1.95e-103	325
B.ovis-320.00g054060.m01.polypeptide	KFM57630.1	ky protein-like protein, partial	KFM57630.1 Jerky protein-like protein, partial [Stegodyphus mimosarum]	83.5	206	28	2	145	344	265	470	9.00e-104	325
B.ovis-320.00g054060.m01.polypeptide	GBO29632.1	ky	GBO29632.1 Jerky [Araneus ventricosus]	83.5	206	28	2	145	344	41	246	7.70e-107	325
B.ovis-320.00g054060.m01.polypeptide	GBM37796.1	ky	GBM37796.1 Jerky [Araneus ventricosus]	83.5	206	28	2	145	344	168	373	4.98e-105	325
B.ovis-320.00g054060.m01.polypeptide	GBN46568.1	ky	GBN46568.1 Jerky [Araneus ventricosus]	83.5	206	28	2	145	344	41	246	7.70e-107	325
B.ovis-320.00g054060.m01.polypeptide	GBM37795.1	ky	GBM37795.1 Jerky [Araneus ventricosus]	83.5	206	28	2	145	344	258	463	7.74e-104	325
B.ovis-320.00g054060.m01.polypeptide	KFM66671.1	ky protein-like protein, partial	KFM66671.1 Jerky protein-like protein, partial [Stegodyphus mimosarum]	83.5	206	28	2	145	344	244	449	4.15e-104	325
B.ovis-320.00g054060.m01.polypeptide	GBN78305.1	ky	GBN78305.1 Jerky [Araneus ventricosus]	83.5	206	28	2	145	344	196	401	3.38e-104	323
B.ovis-320.00g054060.m01.polypeptide	GBM44011.1	ky	GBM44011.1 Jerky [Araneus ventricosus]	85.1	201	24	2	150	344	46	246	4.41e-106	323
B.ovis-320.00g054060.m01.polypeptide	KFM72786.1	ky protein-like protein, partial	KFM72786.1 Jerky protein-like protein, partial [Stegodyphus mimosarum]	83	206	29	2	145	344	265	470	9.03e-103	323
B.ovis-320.00g054060.m01.polypeptide	GBO35526.1	ky	GBO35526.1 Jerky [Araneus ventricosus]	83.5	206	28	2	145	344	196	401	9.58e-104	322
B.ovis-320.00g054060.m01.polypeptide	GBL91024.1	ky	GBL91024.1 Jerky [Araneus ventricosus]	83	206	29	2	145	344	244	449	1.16e-102	321
B.ovis-320.00g088060.m01.polypeptide	XP_035206673.1	jerky protein homolog	XP_035206673.1 jerky protein homolog [Stegodyphus dumicola]	58.4	173	37	5	1	142	128	296	5.94e-48	169
B.ovis-320.00g088060.m01.polypeptide	GBM93961.1	ky	GBM93961.1 Jerky [Araneus ventricosus]	58.4	173	37	5	1	142	1	169	1.44e-48	168
B.ovis-320.00g088060.m01.polypeptide	GBM70630.1	ky	GBM70630.1 Jerky [Araneus ventricosus]	56.9	174	43	4	1	142	266	439	1.27e-45	167
B.ovis-320.00g088060.m01.polypeptide	GBM05330.1	ky	GBM05330.1 Jerky [Araneus ventricosus]	57.8	173	38	5	1	142	1	169	4.07e-48	167
B.ovis-320.00g088060.m01.polypeptide	XP_035208013.1	jerky protein homolog	XP_035208013.1 jerky protein homolog [Stegodyphus dumicola]	57.8	173	38	5	1	142	157	325	1.05e-46	166
B.ovis-320.00g088060.m01.polypeptide	XP_035217924.1	jerky protein homolog	XP_035217924.1 jerky protein homolog [Stegodyphus dumicola]	58.4	173	51	6	1	158	172	338	1.14e-44	161
B.ovis-320.00g114650.m01.polypeptide	GBN85248.1	ky	GBN85248.1 Jerky [Araneus ventricosus]	85	100	14	1	5	103	113	212	1.45e-47	163
B.ovis-320.00g114650.m01.polypeptide	GBO14646.1	ky	GBO14646.1 Jerky [Araneus ventricosus]	85	100	14	1	5	103	375	474	3.22e-45	163
B.ovis-320.00g114650.m01.polypeptide	GBM77629.1	ky	GBM77629.1 Jerky [Araneus ventricosus]	85	100	14	1	5	103	113	212	1.45e-47	163
B.ovis-320.00g114650.m01.polypeptide	GBO26859.1	hypothetical protein AVEN_94644-1	GBO26859.1 hyphypothetical protein AVEN_94644-1 [Araneus ventricosus]	82.9	105	16	2	1	103	1	105	8.89e-47	163
B.ovis-320.00g114650.m01.polypeptide	GBN04727.1	ky, partial	GBN04727.1 Jerky, partial [Araneus ventricosus]	85	100	14	1	5	103	113	212	7.53e-48	163
B.ovis-320.00g114650.m01.polypeptide	GBL91626.1	ky -like	GBL91626.1 Jerky -like [Araneus ventricosus]	85	100	14	1	5	103	129	228	5.85e-48	163
B.ovis-320.00g114650.m01.polypeptide	GBM53148.1	ky -like	GBM53148.1 Jerky -like [Araneus ventricosus]	85	100	14	1	5	103	139	238	8.18e-48	163
B.ovis-320.00g114650.m01.polypeptide	GBL56131.1	ky	GBL56131.1 Jerky [Araneus ventricosus]	85	100	14	1	5	103	113	212	1.45e-47	163
B.ovis-320.00g114650.m01.polypeptide	GBM05330.1	ky	GBM05330.1 Jerky [Araneus ventricosus]	84	100	15	1	5	103	78	177	5.53e-48	163
B.ovis-320.00g114650.m01.polypeptide	GBO23869.1	ky	GBO23869.1 Jerky [Araneus ventricosus]	85	100	14	1	5	103	316	415	1.28e-45	163
B.ovis-320.00g114650.m01.polypeptide	GBN05741.1	hypothetical protein AVEN_46337-1	GBN05741.1 hyphypothetical protein AVEN_46337-1 [Araneus ventricosus]	85	100	14	1	5	103	44	143	2.06e-48	163
B.ovis-320.00g114650.m01.polypeptide	GBN63784.1	ky	GBN63784.1 Jerky [Araneus ventricosus]	85	100	14	1	5	103	113	212	2.05e-47	163
B.ovis-320.00g114650.m01.polypeptide	GBN40599.1	ky	GBN40599.1 Jerky [Araneus ventricosus]	84	100	15	1	5	103	378	477	2.26e-45	163
B.ovis-320.00g114650.m01.polypeptide	GBN40452.1	ky	GBN40452.1 Jerky [Araneus ventricosus]	85	100	14	1	5	103	316	415	2.50e-45	162
B.ovis-320.00g114650.m01.polypeptide	GBM54600.1	ky	GBM54600.1 Jerky [Araneus ventricosus]	84	100	15	1	5	103	113	212	4.11e-47	162
B.ovis-320.00g114650.m01.polypeptide	GBM37796.1	ky	GBM37796.1 Jerky [Araneus ventricosus]	84	100	15	1	5	103	240	339	8.39e-46	162
B.ovis-320.00g114650.m01.polypeptide	GBM28160.1	hypothetical protein AVEN_224211-1	GBM28160.1 hyphypothetical protein AVEN_224211-1 [Araneus ventricosus]	84	100	15	1	5	103	44	143	5.88e-48	162
B.ovis-320.00g114650.m01.polypeptide	GBN71546.1	ky	GBN71546.1 Jerky [Araneus ventricosus]	85	100	14	1	5	103	378	477	9.15e-45	162
B.ovis-320.00g114650.m01.polypeptide	GBM37795.1	ky	GBM37795.1 Jerky [Araneus ventricosus]	84	100	15	1	5	103	330	429	4.43e-45	162
B.ovis-320.00g114650.m01.polypeptide	KFM60241.1	ky protein-like protein, partial	KFM60241.1 Jerky protein-like protein, partial [Stegodyphus mimosarum]	84	100	15	1	5	103	316	415	1.37e-44	162
B.ovis-320.00g114650.m01.polypeptide	KFM58820.1	ky protein-like protein, partial	KFM58820.1 Jerky protein-like protein, partial [Stegodyphus mimosarum]	84	100	15	1	5	103	337	436	2.14e-44	162
B.ovis-320.00g114650.m01.polypeptide	KFM74438.1	ky protein-like protein, partial	KFM74438.1 Jerky protein-like protein, partial [Stegodyphus mimosarum]	84	100	15	1	5	103	337	436	6.83e-45	162
B.ovis-320.00g114650.m01.polypeptide	KFM73097.1	ky protein-like protein, partial	KFM73097.1 Jerky protein-like protein, partial [Stegodyphus mimosarum]	84	100	15	1	5	103	337	436	8.37e-45	162
B.ovis-320.00g114650.m01.polypeptide	GBO08122.1	ky	GBO08122.1 Jerky [Araneus ventricosus]	84	100	15	1	5	103	113	212	5.81e-47	162
B.ovis-320.00g114650.m01.polypeptide	KFM74251.1	ky protein-like protein, partial	KFM74251.1 Jerky protein-like protein, partial [Stegodyphus mimosarum]	84	100	15	1	5	103	337	436	6.20e-45	162
B.ovis-320.00g114650.m01.polypeptide	KFM61616.1	ky protein-like protein, partial	KFM61616.1 Jerky protein-like protein, partial [Stegodyphus mimosarum]	84	100	15	1	5	103	337	436	2.56e-44	162
B.ovis-320.00g114650.m01.polypeptide	GBN01457.1	ky	GBN01457.1 Jerky [Araneus ventricosus]	84	100	15	1	5	103	320	419	5.26e-45	162
B.ovis-320.00g114650.m01.polypeptide	GBM39325.1	ky	GBM39325.1 Jerky [Araneus ventricosus]	84	100	15	1	5	103	378	477	1.28e-44	162
B.ovis-320.00g114650.m01.polypeptide	GBM93961.1	ky	GBM93961.1 Jerky [Araneus ventricosus]	84	100	15	1	5	103	78	177	2.22e-47	162
B.ovis-320.00g114650.m01.polypeptide	KFM77841.1	ky protein-like protein, partial	KFM77841.1 Jerky protein-like protein, partial [Stegodyphus mimosarum]	84	100	15	1	5	103	316	415	3.86e-45	162
B.ovis-320.00g114650.m01.polypeptide	KFM61843.1	ky protein-like protein, partial	KFM61843.1 Jerky protein-like protein, partial [Stegodyphus mimosarum]	84	100	15	1	5	103	316	415	1.00e-44	162
B.ovis-320.00g114650.m01.polypeptide	KFM68672.1	ky protein-like protein, partial	KFM68672.1 Jerky protein-like protein, partial [Stegodyphus mimosarum]	84	100	15	1	5	103	337	436	1.24e-44	162
B.ovis-320.00g114650.m01.polypeptide	XP_035206673.1	jerky protein homolog	XP_035206673.1 jerky protein homolog [Stegodyphus dumicola]	84	100	15	1	5	103	205	304	1.76e-46	162
B.ovis-320.00g114650.m01.polypeptide	KFM72786.1	ky protein-like protein, partial	KFM72786.1 Jerky protein-like protein, partial [Stegodyphus mimosarum]	84	100	15	1	5	103	337	436	9.16e-45	162
B.ovis-320.00g114650.m01.polypeptide	KFM66678.1	ky protein-like protein, partial	KFM66678.1 Jerky protein-like protein, partial [Stegodyphus mimosarum]	84	100	15	1	5	103	316	415	5.44e-45	162
B.ovis-320.00g114650.m01.polypeptide	KFM73568.1	ky protein-like protein, partial	KFM73568.1 Jerky protein-like protein, partial [Stegodyphus mimosarum]	84	100	15	1	5	103	337	436	9.03e-45	162
B.ovis-320.00g114650.m01.polypeptide	KFM74046.1	ky-like protein, partial	KFM74046.1 Jerky-like protein, partial [Stegodyphus mimosarum]	84	100	15	1	5	103	44	143	1.89e-48	162
B.ovis-320.00g114650.m01.polypeptide	KFM71856.1	ky protein-like protein, partial	KFM71856.1 Jerky protein-like protein, partial [Stegodyphus mimosarum]	84	100	15	1	5	103	337	436	6.41e-45	162
B.ovis-320.00g114650.m01.polypeptide	KFM65526.1	ky protein, partial	KFM65526.1 Jerky protein, partial [Stegodyphus mimosarum]	84	100	15	1	5	103	448	547	3.52e-44	162
B.ovis-320.00g114650.m01.polypeptide	KFM66671.1	ky protein-like protein, partial	KFM66671.1 Jerky protein-like protein, partial [Stegodyphus mimosarum]	84	100	15	1	5	103	316	415	4.36e-45	162
B.ovis-320.00g114650.m01.polypeptide	KFM61816.1	ky protein-like protein, partial	KFM61816.1 Jerky protein-like protein, partial [Stegodyphus mimosarum]	84	100	15	1	5	103	337	436	1.74e-44	162
B.ovis-320.00g114650.m01.polypeptide	XP_035208013.1	jerky protein homolog	XP_035208013.1 jerky protein homolog [Stegodyphus dumicola]	84	100	15	1	5	103	234	333	3.87e-46	162
B.ovis-320.00g114650.m01.polypeptide	KFM69682.1	ky protein-like protein, partial	KFM69682.1 Jerky protein-like protein, partial [Stegodyphus mimosarum]	84	100	15	1	5	103	337	436	1.21e-44	162
B.ovis-320.00g114650.m01.polypeptide	KFM57630.1	ky protein-like protein, partial	KFM57630.1 Jerky protein-like protein, partial [Stegodyphus mimosarum]	84	100	15	1	5	103	337	436	8.11e-45	162
B.ovis-320.00g114650.m01.polypeptide	GBO17134.1	hypothetical protein AVEN_212995-1	GBO17134.1 hyphypothetical protein AVEN_212995-1 [Araneus ventricosus]	84	100	15	1	5	103	44	143	1.18e-47	161
B.ovis-320.00g114650.m01.polypeptide	GBM44011.1	ky	GBM44011.1 Jerky [Araneus ventricosus]	84	100	15	1	5	103	113	212	8.22e-47	161
B.ovis-320.00g114650.m01.polypeptide	GBN46568.1	ky	GBN46568.1 Jerky [Araneus ventricosus]	84	100	15	1	5	103	113	212	1.16e-46	161
B.ovis-320.00g114650.m01.polypeptide	GBM40363.1	ky -like	GBM40363.1 Jerky -like [Araneus ventricosus]	84	100	15	1	5	103	113	212	3.17e-47	161
B.ovis-320.00g114650.m01.polypeptide	GBO43865.1	ky	GBO43865.1 Jerky [Araneus ventricosus]	83	100	16	1	5	103	92	191	1.16e-46	160
B.ovis-320.00g114650.m01.polypeptide	GBL91024.1	ky	GBL91024.1 Jerky [Araneus ventricosus]	84	100	15	1	5	103	316	415	1.35e-44	160
B.ovis-320.00g114650.m01.polypeptide	GBM57220.1	ky	GBM57220.1 Jerky [Araneus ventricosus]	83	100	16	1	5	103	92	191	2.38e-46	160
B.ovis-320.00g114650.m01.polypeptide	GBM95646.1	ky -like	GBM95646.1 Jerky -like [Araneus ventricosus]	83	100	16	1	5	103	113	212	4.50e-47	160
B.ovis-320.00g114650.m01.polypeptide	GBO43763.1	ky	GBO43763.1 Jerky [Araneus ventricosus]	84	100	15	1	5	103	378	477	4.85e-44	160
B.ovis-320.00g114650.m01.polypeptide	GBN03680.1	ky	GBN03680.1 Jerky [Araneus ventricosus]	84	100	15	1	5	103	113	212	3.29e-46	160
B.ovis-320.00g114650.m01.polypeptide	GBO29632.1	ky	GBO29632.1 Jerky [Araneus ventricosus]	83	100	16	1	5	103	113	212	4.66e-46	159
B.ovis-320.00g114650.m01.polypeptide	GBN78305.1	ky	GBN78305.1 Jerky [Araneus ventricosus]	84	100	15	1	5	103	268	367	1.59e-44	159
B.ovis-320.00g114650.m01.polypeptide	XP_035206294.1	jerky protein homolog	XP_035206294.1 jerky protein homolog [Stegodyphus dumicola]	82	100	17	1	5	103	90	189	4.07e-46	158
B.ovis-320.00g114650.m01.polypeptide	GBO37600.1	ky	GBO37600.1 Jerky [Araneus ventricosus]	86.2	94	12	1	5	97	379	472	3.07e-43	157
B.ovis-320.00g114650.m01.polypeptide	GBN38536.1	ky	GBN38536.1 Jerky [Araneus ventricosus]	83	100	16	1	5	103	113	212	2.08e-45	156
B.ovis-320.00g114650.m01.polypeptide	GBO35526.1	ky	GBO35526.1 Jerky [Araneus ventricosus]	82	100	17	1	5	103	268	367	4.73e-43	155
B.ovis-320.00g067550.m01.polypeptide	GBP40210.1	gyBac transposable element-derived protein 4	GBP40210.1 PiggyBac transposable element-derived protein 4 [Eumeta japonica]	45.9	85	45	1	8	91	223	307	3.04e-15	81.6
B.ovis-320.00g067550.m01.polypeptide	XP_044727857.1	uncharacterized protein LOC123291583	XP_044727857.1 uncharacterized protein LOC123291583 [Chrysoperla carnea]	45.9	85	45	1	8	91	395	479	8.94e-15	81.3
B.ovis-320.00g067550.m01.polypeptide	XP_044742349.1	piggyBac transposable element-derived protein 4-like, partial	XP_044742349.1 piggyBac transposable element-derived protein 4-like, partial [Chrysoperla carnea]	45.9	85	45	1	8	91	436	520	9.11e-15	81.3
B.ovis-320.00g067550.m01.polypeptide	GBP50376.1	hypothetical protein EVAR_32621_1	GBP50376.1 hyphypothetical protein EVAR_32621_1 [Eumeta japonica]	45.2	84	45	1	8	90	53	136	8.48e-16	80.1
B.ovis-320.00g067550.m01.polypeptide	GBP53738.1	hypothetical protein EVAR_84221_1	GBP53738.1 hyphypothetical protein EVAR_84221_1 [Eumeta japonica]	44.7	85	46	1	8	91	71	155	4.51e-15	78.2
B.ovis-320.00g067760.m01.polypeptide	XP_044735464.1	piggyBac transposable element-derived protein 4-like	XP_044735464.1 piggyBac transposable element-derived protein 4-like [Chrysoperla carnea]	63.7	113	40	1	1	112	382	494	5.99e-35	136
B.ovis-320.00g067760.m01.polypeptide	GBP50376.1	hypothetical protein EVAR_32621_1	GBP50376.1 hyphypothetical protein EVAR_32621_1 [Eumeta japonica]	59.8	122	47	2	1	120	1	122	7.24e-38	135
B.ovis-320.00g067760.m01.polypeptide	XP_044742349.1	piggyBac transposable element-derived protein 4-like, partial	XP_044742349.1 piggyBac transposable element-derived protein 4-like, partial [Chrysoperla carnea]	59.8	122	47	2	1	120	384	505	2.96e-34	135
B.ovis-320.00g067760.m01.polypeptide	XP_044727857.1	uncharacterized protein LOC123291583	XP_044727857.1 uncharacterized protein LOC123291583 [Chrysoperla carnea]	59.8	122	47	2	1	120	343	464	4.19e-34	134
B.ovis-320.00g067760.m01.polypeptide	GBP24853.1	gyBac transposable element-derived protein 4	GBP24853.1 PiggyBac transposable element-derived protein 4 [Eumeta japonica]	64.5	107	37	1	1	106	402	508	7.34e-34	134
B.ovis-320.00g067760.m01.polypeptide	GBP40210.1	gyBac transposable element-derived protein 4	GBP40210.1 PiggyBac transposable element-derived protein 4 [Eumeta japonica]	59	122	48	2	1	120	171	292	3.80e-35	133
B.ovis-320.00g067760.m01.polypeptide	GBP53738.1	hypothetical protein EVAR_84221_1	GBP53738.1 hyphypothetical protein EVAR_84221_1 [Eumeta japonica]	57.5	120	50	1	2	120	21	140	1.82e-35	129
B.ovis-320.00g074540.m01.polypeptide	GBP50376.1	hypothetical protein EVAR_32621_1	GBP50376.1 hyphypothetical protein EVAR_32621_1 [Eumeta japonica]	41.9	86	44	4	22	106	83	163	6.32e-05	50.8
B.ovis-320.00g074540.m01.polypeptide	GBP40210.1	gyBac transposable element-derived protein 4	GBP40210.1 PiggyBac transposable element-derived protein 4 [Eumeta japonica]	47.3	55	28	1	22	75	253	307	5.69e-04	49.3
B.ovis-320.00g087270.m01.polypeptide	XP_044742349.1	piggyBac transposable element-derived protein 4-like, partial	XP_044742349.1 piggyBac transposable element-derived protein 4-like, partial [Chrysoperla carnea]	41.6	149	50	4	1	124	384	520	9.91e-19	92.8
B.ovis-320.00g087270.m01.polypeptide	GBP50376.1	hypothetical protein EVAR_32621_1	GBP50376.1 hyphypothetical protein EVAR_32621_1 [Eumeta japonica]	37.6	157	59	4	1	131	1	144	9.48e-20	90.5
B.ovis-320.00g087270.m01.polypeptide	XP_044727857.1	uncharacterized protein LOC123291583	XP_044727857.1 uncharacterized protein LOC123291583 [Chrysoperla carnea]	40.9	149	51	4	1	124	343	479	8.44e-18	90.1
B.ovis-320.00g087270.m01.polypeptide	GBP40210.1	gyBac transposable element-derived protein 4	GBP40210.1 PiggyBac transposable element-derived protein 4 [Eumeta japonica]	38.7	150	53	4	1	124	171	307	5.22e-18	89.4
B.ovis-320.00g090550.m01.polypeptide	GBP40210.1	gyBac transposable element-derived protein 4	GBP40210.1 PiggyBac transposable element-derived protein 4 [Eumeta japonica]	45.3	53	28	1	1	52	255	307	9.45e-04	47.4
B.ovis-320.00g090550.m01.polypeptide	GBP50376.1	hypothetical protein EVAR_32621_1	GBP50376.1 hyphypothetical protein EVAR_32621_1 [Eumeta japonica]	46.2	52	27	1	1	51	85	136	9.03e-04	46.6
B.ovis-320.00g100170.m01.polypeptide	XP_044727857.1	uncharacterized protein LOC123291583	XP_044727857.1 uncharacterized protein LOC123291583 [Chrysoperla carnea]	48.7	76	35	3	2	75	428	501	5.74e-09	63.5
B.ovis-320.00g100170.m01.polypeptide	XP_044742349.1	piggyBac transposable element-derived protein 4-like, partial	XP_044742349.1 piggyBac transposable element-derived protein 4-like, partial [Chrysoperla carnea]	48.7	76	35	3	2	75	469	542	5.78e-09	63.5
B.ovis-320.00g100270.m01.polypeptide	CAF3203238.1	unnamed protein product	CAF3203238.1 uunnamed protein product [Rotaria sp. Silwood2]	52.4	63	30	0	73	135	480	542	1.83e-08	63.5
B.ovis-320.00g100270.m01.polypeptide	CAF3333272.1	unnamed protein product	CAF3333272.1 uunnamed protein product [Rotaria sp. Silwood2]	52.4	63	30	0	73	135	480	542	1.83e-08	63.5
B.ovis-320.00g100270.m01.polypeptide	CAF4392711.1	unnamed protein product, partial	CAF4392711.1 uunnamed protein product, partial [Rotaria sp. Silwood2]	52.4	63	30	0	73	135	480	542	1.75e-08	63.5
B.ovis-320.00g100270.m01.polypeptide	CAF2865875.1	unnamed protein product	CAF2865875.1 uunnamed protein product [Rotaria sp. Silwood2]	52.4	63	30	0	73	135	480	542	1.77e-08	63.5
B.ovis-320.00g100270.m01.polypeptide	CAF4272894.1	unnamed protein product	CAF4272894.1 uunnamed protein product [Rotaria sp. Silwood2]	52.4	63	30	0	73	135	480	542	1.84e-08	63.5
B.ovis-320.00g100270.m01.polypeptide	CAF4395506.1	unnamed protein product	CAF4395506.1 uunnamed protein product [Rotaria sp. Silwood2]	52.4	63	30	0	73	135	480	542	1.83e-08	63.5
B.ovis-320.00g100270.m01.polypeptide	CAF2787579.1	unnamed protein product	CAF2787579.1 uunnamed protein product [Rotaria sp. Silwood2]	52.4	63	30	0	73	135	480	542	1.83e-08	63.5
B.ovis-320.00g004400.m01.polypeptide	XP_022901015.1	uncharacterized protein LOC111414066	XP_022901015.1 uncharacterized protein LOC111414066 [Onthophagus taurus]	69	158	49	0	98	255	70	227	2.05e-73	236
B.ovis-320.00g004400.m01.polypeptide	XP_022912684.1	uncharacterized protein LOC111423649	XP_022912684.1 uncharacterized protein LOC111423649 [Onthophagus taurus]	69	158	49	0	98	255	63	220	5.79e-73	233
B.ovis-320.00g004400.m01.polypeptide	XP_045483325.1	uncharacterized protein LOC123688727	XP_045483325.1 uncharacterized protein LOC123688727 [Harmonia axyridis]	63.8	160	58	0	98	257	140	299	7.06e-69	226
B.ovis-320.00g054980.m01.polypeptide	XP_022901015.1	uncharacterized protein LOC111414066	XP_022901015.1 uncharacterized protein LOC111414066 [Onthophagus taurus]	53.7	136	23	1	1	96	83	218	9.56e-37	135
B.ovis-320.00g054980.m01.polypeptide	XP_022912684.1	uncharacterized protein LOC111423649	XP_022912684.1 uncharacterized protein LOC111423649 [Onthophagus taurus]	52.9	136	24	1	1	96	76	211	1.02e-35	131
B.ovis-320.00g054980.m01.polypeptide	XP_045483325.1	uncharacterized protein LOC123688727	XP_045483325.1 uncharacterized protein LOC123688727 [Harmonia axyridis]	50.7	136	27	1	1	96	153	288	7.40e-34	129
B.ovis-320.00g108290.m01.polypeptide	XP_045483325.1	uncharacterized protein LOC123688727	XP_045483325.1 uncharacterized protein LOC123688727 [Harmonia axyridis]	59.4	261	103	2	15	272	13	273	2.13e-107	326
B.ovis-320.00g010650.m01.polypeptide	KAH9402943.1	hyphypothetical protein TYRP_015707	KAH9402943.1 hyphypothetical protein TYRP_015707 [Tyrophagus putrescentiae]	43.6	149	80	3	1	146	405	552	6.67e-29	122
B.ovis-320.00g010670.m01.polypeptide	GFR64783.1	polyprotein	GFR64783.1 Pol polyprotein [Elysia marginata]	59.8	132	53	0	21	152	32	163	9.84e-42	155
B.ovis-320.00g010670.m01.polypeptide	KAH9409469.1	hyphypothetical protein TYRP_010478	KAH9409469.1 hyphypothetical protein TYRP_010478 [Tyrophagus putrescentiae]	55.6	133	59	0	20	152	165	297	1.94e-39	152
B.ovis-320.00g010670.m01.polypeptide	GFN78284.1	polyprotein	GFN78284.1 Pol polyprotein [Plakobranchus ocellatus]	55.3	132	59	0	21	152	324	455	1.66e-39	151
B.ovis-320.00g010670.m01.polypeptide	GFV62552.1	nsposon Tf2-11 polyprotein	GFV62552.1 transposon Tf2-11 polyprotein [Trichonephila clavipes]	55	140	62	1	14	152	250	389	1.33e-39	151
B.ovis-320.00g010670.m01.polypeptide	GFR80084.1	polyprotein	GFR80084.1 Pol polyprotein [Elysia marginata]	51.3	152	73	1	3	153	110	261	4.44e-40	151
B.ovis-320.00g010670.m01.polypeptide	GFN86269.1	QUALITY PROTEIN: Pol polyprotein	GFN86269.1 LOW QUALITY PROTEIN: Pol polyprotein [Plakobranchus ocellatus]	55.3	132	59	0	21	152	816	947	1.21e-38	150
B.ovis-320.00g010670.m01.polypeptide	GFO32837.1	Pol polyprotein	GFO32837.1 Gag Pol polyprotein [Plakobranchus ocellatus]	55.3	132	59	0	21	152	341	472	1.57e-38	150
B.ovis-320.00g010670.m01.polypeptide	RUS77485.1	hypothetical protein EGW08_014760	RUS77485.1 hyphypothetical protein EGW08_014760 [Elysia chlorotica]	55.3	132	59	0	21	152	581	712	2.22e-38	150
B.ovis-320.00g010670.m01.polypeptide	XP_037868284.1	cap-specific mRNA (nucleoside-2'-O-)-methyltransferase 1 isoform X1	XP_037868284.1 cap-specific mRNA (nucleoside-2'-O-)-methyltransferase 1 isoform X1 [Bombyx mori]	53.6	140	64	1	14	152	240	379	2.23e-38	150
B.ovis-320.00g010670.m01.polypeptide	GFO41908.1	polyprotein	GFO41908.1 Pol polyprotein [Plakobranchus ocellatus]	50.3	151	74	1	3	152	125	275	1.45e-40	150
B.ovis-320.00g010670.m01.polypeptide	XP_037868285.1	uncharacterized protein LOC101744431 isoform X2	XP_037868285.1 uncharacterized protein LOC101744431 isoform X2 [Bombyx mori]	53.6	140	64	1	14	152	240	379	2.06e-38	150
B.ovis-320.00g010670.m01.polypeptide	XP_037870117.1	uncharacterized protein LOC119629168	XP_037870117.1 uncharacterized protein LOC119629168 [Bombyx mori]	53.6	140	64	1	14	152	389	528	2.01e-38	150
B.ovis-320.00g010670.m01.polypeptide	GFS57052.1	hypothetical protein TNCV_4238361	GFS57052.1 hyphypothetical protein TNCV_4238361 [Trichonephila clavipes]	52	148	70	1	6	152	165	312	6.71e-40	149
B.ovis-320.00g010670.m01.polypeptide	GFX66197.1	rovirus-related Pol polyprotein from transposon 17.6	GFX66197.1 retrovirus-related Pol polyprotein from transposon 17.6 [Trichonephila clavipes]	54.3	140	63	1	14	152	590	729	3.02e-38	149
B.ovis-320.00g010670.m01.polypeptide	GFX34786.1	nsposon Tf2-9 polyprotein	GFX34786.1 transposon Tf2-9 polyprotein [Trichonephila clavipes]	54.3	140	63	1	14	152	150	289	6.21e-39	149
B.ovis-320.00g010670.m01.polypeptide	GFR90282.1	#NAME?	GFR90282.1 Gag-pol polyprotein, partial [Elysia marginata]	59.1	132	54	0	21	152	80	211	6.51e-42	149
B.ovis-320.00g010670.m01.polypeptide	HBK82804.1	hypothetical protein	HBK82804.1 hyphypothetical protein [Flavobacterium sp.]	51.3	150	69	2	6	152	345	493	2.61e-38	149
B.ovis-320.00g010670.m01.polypeptide	KAG7295465.1	hyphypothetical protein JYU34_021656	KAG7295465.1 hyphypothetical protein JYU34_021656 [Plutella xylostella]	53.2	141	64	2	14	152	461	601	2.98e-38	149
B.ovis-320.00g010670.m01.polypeptide	GFX10143.1	rovirus-related Pol polyprotein from transposon opus	GFX10143.1 retrovirus-related Pol polyprotein from transposon opus [Trichonephila clavipes]	54.3	140	63	1	14	152	230	369	6.34e-40	149
B.ovis-320.00g010670.m01.polypeptide	KAG7310306.1	hyphypothetical protein JYU34_003062	KAG7310306.1 hyphypothetical protein JYU34_003062 [Plutella xylostella]	53.2	141	64	2	14	152	461	601	2.98e-38	149
B.ovis-320.00g010670.m01.polypeptide	GFV59524.1	hypothetical protein TNCV_1752631	GFV59524.1 hyphypothetical protein TNCV_1752631 [Trichonephila clavipes]	52	148	70	1	6	152	273	420	1.22e-38	149
B.ovis-320.00g010670.m01.polypeptide	XP_033204110.1	uncharacterized protein LOC117164834	XP_033204110.1 uncharacterized protein LOC117164834 [Bombus vancouverensis nearcticus]	52.1	140	66	1	14	152	613	752	4.11e-38	149
B.ovis-320.00g010670.m01.polypeptide	GBP49333.1	rovirus-related Pol polyprotein from transposon 297	GBP49333.1 Retrovirus-related Pol polyprotein from transposon 297 [Eumeta japonica]	53.9	141	63	1	14	152	474	614	2.01e-38	149
B.ovis-320.00g010670.m01.polypeptide	GFT87582.1	nsposon Tf2-6 polyprotein	GFT87582.1 transposon Tf2-6 polyprotein [Trichonephila clavipes]	54.3	140	63	1	14	152	349	488	3.32e-38	149
B.ovis-320.00g010670.m01.polypeptide	GFX00756.1	rovirus-related Pol polyprotein from transposon opus	GFX00756.1 retrovirus-related Pol polyprotein from transposon opus [Trichonephila clavipes]	54.3	140	63	1	14	152	433	572	1.51e-38	149
B.ovis-320.00g010670.m01.polypeptide	GFO44648.1	polyprotein	GFO44648.1 Pol polyprotein [Plakobranchus ocellatus]	50.3	151	74	1	3	152	46	196	8.46e-42	149
B.ovis-320.00g010670.m01.polypeptide	GFO22592.1	polyprotein, partial	GFO22592.1 Pol polyprotein, partial [Plakobranchus ocellatus]	55.3	132	59	0	21	152	243	374	8.74e-40	149
B.ovis-320.00g010670.m01.polypeptide	GFW02769.1	rovirus-related Pol polyprotein from transposon 17.6	GFW02769.1 retrovirus-related Pol polyprotein from transposon 17.6 [Trichonephila clavipes]	54.3	140	63	1	14	152	389	528	8.26e-39	149
B.ovis-320.00g010670.m01.polypeptide	GFV99143.1	hypothetical protein TNCV_1511161	GFV99143.1 hyphypothetical protein TNCV_1511161 [Trichonephila clavipes]	53.6	140	64	1	14	152	707	846	4.10e-38	149
B.ovis-320.00g010670.m01.polypeptide	GFU01386.1	hypothetical protein TNCV_3019551	GFU01386.1 hyphypothetical protein TNCV_3019551 [Trichonephila clavipes]	53.1	143	66	1	11	152	437	579	3.17e-38	149
B.ovis-320.00g010670.m01.polypeptide	CAA9997552.1	unnamed protein product	CAA9997552.1 uunnamed protein product [Nesidiocoris tenuis]	49.7	157	73	2	2	152	253	409	4.19e-38	149
B.ovis-320.00g010670.m01.polypeptide	XP_033204108.1	uncharacterized protein LOC117164832	XP_033204108.1 uncharacterized protein LOC117164832 [Bombus vancouverensis nearcticus]	51.4	140	67	1	14	152	613	752	5.60e-38	149
B.ovis-320.00g010670.m01.polypeptide	GFX65753.1	rovirus-related Pol polyprotein from transposon 17.6, partial	GFX65753.1 retrovirus-related Pol polyprotein from transposon 17.6, partial [Trichonephila clavipes]	53.6	140	64	1	14	152	2	141	2.61e-41	149
B.ovis-320.00g010670.m01.polypeptide	KAH0812600.1	hyphypothetical protein GEV33_010191	KAH0812600.1 hyphypothetical protein GEV33_010191 [Tenebrio molitor]	55.3	141	62	1	13	152	469	609	5.70e-38	149
B.ovis-320.00g010670.m01.polypeptide	GFW50181.1	nsposon Tf2-6 polyprotein	GFW50181.1 transposon Tf2-6 polyprotein [Trichonephila clavipes]	55.1	136	60	1	18	152	316	451	2.31e-38	149
B.ovis-320.00g010670.m01.polypeptide	GFW74212.1	nsposon Tf2-11 polyprotein	GFW74212.1 transposon Tf2-11 polyprotein [Trichonephila clavipes]	54.3	140	63	1	14	152	206	345	9.95e-40	149
B.ovis-320.00g010670.m01.polypeptide	GFS23886.1	polyprotein	GFS23886.1 Pol polyprotein [Elysia marginata]	51	151	73	1	3	152	110	260	5.35e-41	149
B.ovis-320.00g010670.m01.polypeptide	XP_033203761.1	uncharacterized protein LOC117164662	XP_033203761.1 uncharacterized protein LOC117164662 [Bombus vancouverensis nearcticus]	51.4	140	67	1	14	152	540	679	5.56e-38	149
B.ovis-320.00g010670.m01.polypeptide	GFN92120.1	nsposon ty3-g Gag-Pol polyprotein	GFN92120.1 transposon ty3-g Gag-Pol polyprotein [Plakobranchus ocellatus]	49.7	151	75	1	3	152	443	593	3.19e-38	148
B.ovis-320.00g010670.m01.polypeptide	GFS63700.1	#NAME?	GFS63700.1 gag-pol polyprotein [Trichonephila clavipes]	53.1	143	66	1	11	152	227	369	2.18e-39	148
B.ovis-320.00g010670.m01.polypeptide	GFY00498.1	hypothetical protein TNCV_2138961	GFY00498.1 hyphypothetical protein TNCV_2138961 [Trichonephila clavipes]	55.1	136	60	1	18	152	614	749	7.64e-38	148
B.ovis-320.00g010670.m01.polypeptide	GFN84185.1	polyprotein	GFN84185.1 Pol polyprotein [Plakobranchus ocellatus]	49.7	151	75	1	3	152	13	163	9.46e-39	148
B.ovis-320.00g010670.m01.polypeptide	GFY23812.1	hypothetical protein TNCV_3536061	GFY23812.1 hyphypothetical protein TNCV_3536061 [Trichonephila clavipes]	53.6	140	64	1	14	152	194	333	7.28e-38	148
B.ovis-320.00g010670.m01.polypeptide	GFU86145.1	hypothetical protein TNCV_368031	GFU86145.1 hyphypothetical protein TNCV_368031 [Trichonephila clavipes]	55.1	136	60	1	18	152	490	625	5.13e-38	148
B.ovis-320.00g010670.m01.polypeptide	GFT99475.1	rovirus-related Pol polyprotein from transposon 17.6	GFT99475.1 retrovirus-related Pol polyprotein from transposon 17.6 [Trichonephila clavipes]	54.3	140	63	1	14	152	374	513	1.68e-38	148
B.ovis-320.00g010670.m01.polypeptide	GFV94726.1	rovirus-related Pol polyprotein from transposon 17.6	GFV94726.1 retrovirus-related Pol polyprotein from transposon 17.6 [Trichonephila clavipes]	54.3	140	63	1	14	152	288	427	1.32e-38	148
B.ovis-320.00g010670.m01.polypeptide	GFW16646.1	nsposon Tf2-8 polyprotein	GFW16646.1 transposon Tf2-8 polyprotein [Trichonephila clavipes]	54.3	140	63	1	14	152	573	712	7.43e-38	148
B.ovis-320.00g010670.m01.polypeptide	GFX55612.1	nsposon Tf2-9 polyprotein	GFX55612.1 transposon Tf2-9 polyprotein [Trichonephila clavipes]	55.1	136	60	1	18	152	270	405	4.02e-39	148
B.ovis-320.00g010670.m01.polypeptide	GFW26812.1	nsposon Tf2-9 polyprotein	GFW26812.1 transposon Tf2-9 polyprotein [Trichonephila clavipes]	53.6	140	64	1	14	152	409	548	7.46e-38	148
B.ovis-320.00g010670.m01.polypeptide	GFN87854.1	nsposon ty3-g Gag-Pol polyprotein	GFN87854.1 transposon ty3-g Gag-Pol polyprotein [Plakobranchus ocellatus]	54.5	132	60	0	21	152	572	703	7.57e-38	148
B.ovis-320.00g010670.m01.polypeptide	GFT99448.1	rovirus-related Pol polyprotein from transposon 297	GFT99448.1 retrovirus-related Pol polyprotein from transposon 297 [Trichonephila clavipes]	54.3	140	63	1	14	152	313	452	1.58e-38	148
B.ovis-320.00g010670.m01.polypeptide	GFT57741.1	nsposon Tf2-6 polyprotein	GFT57741.1 transposon Tf2-6 polyprotein [Trichonephila clavipes]	53.6	140	64	1	14	152	130	269	7.29e-38	148
B.ovis-320.00g010670.m01.polypeptide	GFV10854.1	nsposon Tf2-6 polyprotein	GFV10854.1 transposon Tf2-6 polyprotein [Trichonephila clavipes]	53.6	140	64	1	14	152	74	213	5.58e-38	148
B.ovis-320.00g010670.m01.polypeptide	GFV52533.1	nsposon Tf2-8 polyprotein	GFV52533.1 transposon Tf2-8 polyprotein [Trichonephila clavipes]	51	145	70	1	9	152	563	707	1.02e-37	148
B.ovis-320.00g010670.m01.polypeptide	GFS02079.1	polyprotein	GFS02079.1 Pol polyprotein [Elysia marginata]	57.6	132	56	0	21	152	134	265	1.35e-40	148
B.ovis-320.00g010670.m01.polypeptide	GFX07400.1	nsposon Tf2-6 polyprotein	GFX07400.1 transposon Tf2-6 polyprotein [Trichonephila clavipes]	53.6	140	64	1	14	152	408	547	8.31e-38	148
B.ovis-320.00g010670.m01.polypeptide	GFV10855.1	nsposon Tf2-6 polyprotein	GFV10855.1 transposon Tf2-6 polyprotein [Trichonephila clavipes]	53.6	140	64	1	14	152	74	213	3.54e-38	148
B.ovis-320.00g010670.m01.polypeptide	GFU78806.1	rovirus-related Pol polyprotein from transposon 17.6	GFU78806.1 retrovirus-related Pol polyprotein from transposon 17.6 [Trichonephila clavipes]	53.6	140	64	1	14	152	150	289	7.35e-40	148
B.ovis-320.00g010670.m01.polypeptide	GFX71235.1	nsposon Tf2-8 polyprotein	GFX71235.1 transposon Tf2-8 polyprotein [Trichonephila clavipes]	52.4	143	67	1	11	152	249	391	6.21e-38	148
B.ovis-320.00g010670.m01.polypeptide	GFU15042.1	hypothetical protein TNCV_3702281	GFU15042.1 hyphypothetical protein TNCV_3702281 [Trichonephila clavipes]	52.8	144	67	1	10	152	517	660	1.41e-37	147
B.ovis-320.00g010670.m01.polypeptide	GFV60890.1	hypothetical protein TNCV_925041	GFV60890.1 hyphypothetical protein TNCV_925041 [Trichonephila clavipes]	52	148	70	1	14	160	633	780	1.44e-37	147
B.ovis-320.00g010670.m01.polypeptide	GFU12165.1	rovirus-related Pol polyprotein from transposon 17.6	GFU12165.1 retrovirus-related Pol polyprotein from transposon 17.6 [Trichonephila clavipes]	52.9	140	65	1	14	152	130	269	6.49e-40	147
B.ovis-320.00g010670.m01.polypeptide	GFV91956.1	nsposon Tf2-6 polyprotein	GFV91956.1 transposon Tf2-6 polyprotein [Trichonephila clavipes]	53.6	140	64	1	14	152	538	677	1.41e-37	147
B.ovis-320.00g010670.m01.polypeptide	GFS77053.1	nsposon Tf2-8 polyprotein	GFS77053.1 transposon Tf2-8 polyprotein [Trichonephila clavipes]	53.6	140	64	1	14	152	484	623	1.41e-37	147
B.ovis-320.00g010670.m01.polypeptide	GFT45237.1	rovirus-related Pol polyprotein from transposon 17.6	GFT45237.1 retrovirus-related Pol polyprotein from transposon 17.6 [Trichonephila clavipes]	52.8	144	67	1	10	152	571	714	1.12e-37	147
B.ovis-320.00g010670.m01.polypeptide	GFS03714.1	polyprotein	GFS03714.1 Pol polyprotein [Elysia marginata]	55.3	132	59	0	21	152	194	325	8.91e-39	147
B.ovis-320.00g010670.m01.polypeptide	GFW76071.1	nsposon Tf2-11 polyprotein	GFW76071.1 transposon Tf2-11 polyprotein [Trichonephila clavipes]	52.8	144	67	1	10	152	350	493	1.38e-37	147
B.ovis-320.00g010670.m01.polypeptide	GFT45235.1	nsposon Tf2-9 polyprotein, partial	GFT45235.1 transposon Tf2-9 polyprotein, partial [Trichonephila clavipes]	52.8	144	67	1	10	152	100	243	7.03e-39	147
B.ovis-320.00g010670.m01.polypeptide	GFT70465.1	nsposon Tf2-8 polyprotein	GFT70465.1 transposon Tf2-8 polyprotein [Trichonephila clavipes]	52.9	140	65	1	14	152	295	434	4.77e-38	147
B.ovis-320.00g010670.m01.polypeptide	XP_047024115.1	uncharacterized protein LOC124633066	XP_047024115.1 uncharacterized protein LOC124633066 [Helicoverpa zea]	57.4	136	57	1	18	152	702	837	1.42e-37	147
B.ovis-320.00g010670.m01.polypeptide	GFT45242.1	nsposon Tf2-11 polyprotein	GFT45242.1 transposon Tf2-11 polyprotein [Trichonephila clavipes]	52.8	144	67	1	10	152	659	802	1.43e-37	147
B.ovis-320.00g010670.m01.polypeptide	GFR68970.1	polyprotein	GFR68970.1 Pol polyprotein [Elysia marginata]	55.3	132	59	0	21	152	113	244	1.45e-39	147
B.ovis-320.00g010670.m01.polypeptide	GFX02627.1	hypothetical protein TNCV_728811	GFX02627.1 hyphypothetical protein TNCV_728811 [Trichonephila clavipes]	52.8	144	67	1	10	152	663	806	1.43e-37	147
B.ovis-320.00g010670.m01.polypeptide	KMQ86587.1	pol polyprotein	KMQ86587.1 gag pol polyprotein [Lasius niger]	54.6	141	63	1	13	152	140	280	9.82e-38	147
B.ovis-320.00g010670.m01.polypeptide	GFX00375.1	rovirus-related Pol polyprotein from transposon opus	GFX00375.1 retrovirus-related Pol polyprotein from transposon opus [Trichonephila clavipes]	53.6	140	64	1	14	152	330	469	6.82e-38	147
B.ovis-320.00g010670.m01.polypeptide	GFX64722.1	nsposon Tf2-11 polyprotein	GFX64722.1 transposon Tf2-11 polyprotein [Trichonephila clavipes]	53.6	140	64	1	14	152	209	348	1.33e-37	147
B.ovis-320.00g010670.m01.polypeptide	GFX02629.1	nsposon Tf2-9 polyprotein	GFX02629.1 transposon Tf2-9 polyprotein [Trichonephila clavipes]	52.8	144	67	1	10	152	374	517	1.11e-37	147
B.ovis-320.00g010670.m01.polypeptide	GFW76070.1	hypothetical protein TNCV_2057171	GFW76070.1 hyphypothetical protein TNCV_2057171 [Trichonephila clavipes]	52.8	144	67	1	10	152	682	825	1.39e-37	147
B.ovis-320.00g010670.m01.polypeptide	GFT45241.1	hypothetical protein TNCV_2123251	GFT45241.1 hyphypothetical protein TNCV_2123251 [Trichonephila clavipes]	52.8	144	67	1	10	152	393	536	1.39e-37	147
B.ovis-320.00g010670.m01.polypeptide	KAH0815714.1	hyphypothetical protein GEV33_007077	KAH0815714.1 hyphypothetical protein GEV33_007077 [Tenebrio molitor]	54.9	133	59	1	21	152	716	848	1.45e-37	147
B.ovis-320.00g010670.m01.polypeptide	GFX35640.1	rovirus-related Pol polyprotein from transposon 17.6	GFX35640.1 retrovirus-related Pol polyprotein from transposon 17.6 [Trichonephila clavipes]	53.6	140	64	1	14	152	272	411	1.21e-38	147
B.ovis-320.00g010670.m01.polypeptide	GFW84200.1	nsposon Tf2-9 polyprotein	GFW84200.1 transposon Tf2-9 polyprotein [Trichonephila clavipes]	53.6	140	64	1	14	152	358	497	1.40e-37	147
B.ovis-320.00g010670.m01.polypeptide	GFT58584.1	nsposon Tf2-6 polyprotein	GFT58584.1 transposon Tf2-6 polyprotein [Trichonephila clavipes]	53.6	140	64	1	14	152	494	633	1.05e-37	147
B.ovis-320.00g010670.m01.polypeptide	GFY32871.1	nsposon Tf2-9 polyprotein	GFY32871.1 transposon Tf2-9 polyprotein [Trichonephila clavipes]	53.6	140	64	1	14	152	130	269	1.31e-37	147
B.ovis-320.00g010670.m01.polypeptide	GFU10678.1	nsposon Tf2-11 polyprotein	GFU10678.1 transposon Tf2-11 polyprotein [Trichonephila clavipes]	53.6	140	64	1	14	152	284	423	1.83e-37	147
B.ovis-320.00g010670.m01.polypeptide	GFX37791.1	nsposon Tf2-11 polyprotein	GFX37791.1 transposon Tf2-11 polyprotein [Trichonephila clavipes]	53.6	140	64	1	14	152	241	380	1.91e-38	147
B.ovis-320.00g010670.m01.polypeptide	GFX94912.1	rovirus-related Pol polyprotein from transposon 17.6	GFX94912.1 retrovirus-related Pol polyprotein from transposon 17.6 [Trichonephila clavipes]	53.6	140	64	1	14	152	621	760	1.77e-37	147
B.ovis-320.00g010670.m01.polypeptide	GFS80414.1	nsposon Tf2-8 polyprotein	GFS80414.1 transposon Tf2-8 polyprotein [Trichonephila clavipes]	53.6	140	64	1	14	152	34	173	1.73e-37	147
B.ovis-320.00g010670.m01.polypeptide	GFU91916.1	nsposon Tf2-9 polyprotein	GFU91916.1 transposon Tf2-9 polyprotein [Trichonephila clavipes]	53.6	140	64	1	14	152	503	642	1.73e-37	147
B.ovis-320.00g010670.m01.polypeptide	GFT51873.1	rovirus-related Pol polyprotein from transposon gypsy	GFT51873.1 retrovirus-related Pol polyprotein from transposon gypsy [Trichonephila clavipes]	53.6	140	64	1	14	152	324	463	2.52e-38	147
B.ovis-320.00g010670.m01.polypeptide	GFU78561.1	rovirus-related Pol polyprotein from transposon 17.6	GFU78561.1 retrovirus-related Pol polyprotein from transposon 17.6 [Trichonephila clavipes]	53.6	140	64	1	14	152	405	544	5.43e-38	147
B.ovis-320.00g010670.m01.polypeptide	GFU11222.1	hypothetical protein TNCV_3290331	GFU11222.1 hyphypothetical protein TNCV_3290331 [Trichonephila clavipes]	53.6	140	64	1	14	152	314	453	1.84e-37	147
B.ovis-320.00g010670.m01.polypeptide	GFT59710.1	nsposon Tf2-9 polyprotein, partial	GFT59710.1 transposon Tf2-9 polyprotein, partial [Trichonephila clavipes]	53.6	140	64	1	14	152	24	163	3.61e-41	147
B.ovis-320.00g010670.m01.polypeptide	GFV75211.1	nsposon Tf2-9 polyprotein	GFV75211.1 transposon Tf2-9 polyprotein [Trichonephila clavipes]	53.6	140	64	1	14	152	66	205	1.54e-38	147
B.ovis-320.00g010670.m01.polypeptide	GFU31237.1	nsposon Tf2-9 polyprotein	GFU31237.1 transposon Tf2-9 polyprotein [Trichonephila clavipes]	53.6	140	64	1	14	152	77	216	4.57e-39	147
B.ovis-320.00g010670.m01.polypeptide	GFT42201.1	rovirus-related Pol polyprotein from transposon opus	GFT42201.1 retrovirus-related Pol polyprotein from transposon opus [Trichonephila clavipes]	53.6	140	64	1	14	152	372	511	7.80e-38	147
B.ovis-320.00g010670.m01.polypeptide	GFT73462.1	nsposon Tf2-9 polyprotein	GFT73462.1 transposon Tf2-9 polyprotein [Trichonephila clavipes]	53.6	140	64	1	14	152	313	452	8.45e-38	147
B.ovis-320.00g010670.m01.polypeptide	GFX82000.1	nsposon Tf2-9 polyprotein	GFX82000.1 transposon Tf2-9 polyprotein [Trichonephila clavipes]	53.6	140	64	1	14	152	4	143	1.88e-39	147
B.ovis-320.00g010670.m01.polypeptide	GFW07982.1	hypothetical protein TNCV_3921141	GFW07982.1 hyphypothetical protein TNCV_3921141 [Trichonephila clavipes]	53.6	140	64	1	14	152	551	690	1.88e-37	147
B.ovis-320.00g010670.m01.polypeptide	GFU24768.1	hypothetical protein TNCV_793911	GFU24768.1 hyphypothetical protein TNCV_793911 [Trichonephila clavipes]	53.6	140	64	1	14	152	529	668	1.93e-37	147
B.ovis-320.00g010670.m01.polypeptide	GFS50809.1	rovirus-related Pol polyprotein from transposon 17.6	GFS50809.1 retrovirus-related Pol polyprotein from transposon 17.6 [Trichonephila clavipes]	53.6	140	64	1	14	152	407	546	5.53e-38	147
B.ovis-320.00g010670.m01.polypeptide	GFW23015.1	hypothetical protein TNCV_3801161	GFW23015.1 hyphypothetical protein TNCV_3801161 [Trichonephila clavipes]	53.6	140	64	1	14	152	408	547	1.90e-37	147
B.ovis-320.00g010670.m01.polypeptide	GFW56242.1	hypothetical protein TNCV_1877621	GFW56242.1 hyphypothetical protein TNCV_1877621 [Trichonephila clavipes]	53.6	140	64	1	14	152	397	536	1.88e-37	147
B.ovis-320.00g010670.m01.polypeptide	GFS70148.1	nsposon Ty3-G Gag-Pol polyprotein	GFS70148.1 transposon Ty3-G Gag-Pol polyprotein [Trichonephila clavipes]	53.6	140	64	1	14	152	517	656	1.19e-37	147
B.ovis-320.00g010670.m01.polypeptide	GFX36691.1	rovirus-related Pol polyprotein from transposon 17.6	GFX36691.1 retrovirus-related Pol polyprotein from transposon 17.6 [Trichonephila clavipes]	53.6	140	64	1	14	152	146	285	1.33e-39	147
B.ovis-320.00g010670.m01.polypeptide	GFW92893.1	#NAME?	GFW92893.1 gag-pol polyprotein [Trichonephila clavipes]	53.6	140	64	1	14	152	191	330	2.89e-39	147
B.ovis-320.00g010670.m01.polypeptide	GFX06200.1	nsposon Tf2-11 polyprotein	GFX06200.1 transposon Tf2-11 polyprotein [Trichonephila clavipes]	53.6	140	64	1	14	152	270	409	1.81e-37	147
B.ovis-320.00g010670.m01.polypeptide	GFS57420.1	rovirus-related Pol polyprotein from transposon 17.6	GFS57420.1 retrovirus-related Pol polyprotein from transposon 17.6 [Trichonephila clavipes]	53.6	140	64	1	14	152	363	502	3.23e-38	147
B.ovis-320.00g010670.m01.polypeptide	GFX19600.1	hypothetical protein TNCV_2075081	GFX19600.1 hyphypothetical protein TNCV_2075081 [Trichonephila clavipes]	53.6	140	64	1	14	152	363	502	1.67e-37	147
B.ovis-320.00g010670.m01.polypeptide	GFS87369.1	rovirus-related Pol polyprotein from transposon opus	GFS87369.1 retrovirus-related Pol polyprotein from transposon opus [Trichonephila clavipes]	53.6	140	64	1	14	152	154	293	1.33e-39	147
B.ovis-320.00g010670.m01.polypeptide	GFS76378.1	nsposon Tf2-11 polyprotein	GFS76378.1 transposon Tf2-11 polyprotein [Trichonephila clavipes]	53.6	140	64	1	14	152	208	347	8.45e-38	147
B.ovis-320.00g010670.m01.polypeptide	GFX27831.1	rovirus-related Pol polyprotein from transposon 17.6	GFX27831.1 retrovirus-related Pol polyprotein from transposon 17.6 [Trichonephila clavipes]	53.6	140	64	1	14	152	517	656	1.25e-37	147
B.ovis-320.00g010670.m01.polypeptide	GFV39975.1	rovirus-related Pol polyprotein from transposon opus	GFV39975.1 retrovirus-related Pol polyprotein from transposon opus [Trichonephila clavipes]	53.6	140	64	1	14	152	263	402	1.05e-38	147
B.ovis-320.00g010670.m01.polypeptide	GFV94849.1	hypothetical protein TNCV_1028471	GFV94849.1 hyphypothetical protein TNCV_1028471 [Trichonephila clavipes]	53.6	140	64	1	14	152	374	513	1.20e-37	147
B.ovis-320.00g010670.m01.polypeptide	GFT93209.1	hypothetical protein TNCV_113331	GFT93209.1 hyphypothetical protein TNCV_113331 [Trichonephila clavipes]	53.6	140	64	1	14	152	341	480	1.69e-37	147
B.ovis-320.00g010670.m01.polypeptide	GFV82681.1	rovirus-related Pol polyprotein from transposon opus	GFV82681.1 retrovirus-related Pol polyprotein from transposon opus [Trichonephila clavipes]	53.6	140	64	1	14	152	605	744	1.64e-37	147
B.ovis-320.00g010670.m01.polypeptide	GFX30030.1	nsposon Tf2-9 polyprotein	GFX30030.1 transposon Tf2-9 polyprotein [Trichonephila clavipes]	53.6	140	64	1	14	152	606	745	1.84e-37	147
B.ovis-320.00g010670.m01.polypeptide	GFW20713.1	rovirus-related Pol polyprotein from transposon 17.6	GFW20713.1 retrovirus-related Pol polyprotein from transposon 17.6 [Trichonephila clavipes]	53.6	140	64	1	14	152	130	269	1.36e-39	147
B.ovis-320.00g010670.m01.polypeptide	GFU70091.1	rovirus-related Pol polyprotein from transposon opus	GFU70091.1 retrovirus-related Pol polyprotein from transposon opus [Trichonephila clavipes]	53.6	140	64	1	14	152	157	296	1.66e-39	147
B.ovis-320.00g010670.m01.polypeptide	GFX98690.1	rovirus-related Pol polyprotein from transposon 17.6	GFX98690.1 retrovirus-related Pol polyprotein from transposon 17.6 [Trichonephila clavipes]	53.6	140	64	1	14	152	343	482	3.19e-38	147
B.ovis-320.00g010670.m01.polypeptide	GFU03879.1	nsposon Tf2-9 polyprotein	GFU03879.1 transposon Tf2-9 polyprotein [Trichonephila clavipes]	53.6	140	64	1	14	152	518	657	1.82e-37	147
B.ovis-320.00g010670.m01.polypeptide	GFX31803.1	nsposon Tf2-11 polyprotein	GFX31803.1 transposon Tf2-11 polyprotein [Trichonephila clavipes]	53.6	140	64	1	14	152	545	684	1.93e-37	147
B.ovis-320.00g010670.m01.polypeptide	GFX54520.1	rovirus-related Pol polyprotein from transposon opus	GFX54520.1 retrovirus-related Pol polyprotein from transposon opus [Trichonephila clavipes]	53.6	140	64	1	14	152	326	465	1.85e-38	147
B.ovis-320.00g010670.m01.polypeptide	GFY13201.1	hypothetical protein TNCV_364481	GFY13201.1 hyphypothetical protein TNCV_364481 [Trichonephila clavipes]	53.6	140	64	1	14	152	665	804	1.90e-37	147
B.ovis-320.00g010670.m01.polypeptide	GFS12213.1	polyprotein	GFS12213.1 Pol polyprotein [Elysia marginata]	57.6	132	56	0	21	152	166	297	6.01e-39	147
B.ovis-320.00g010670.m01.polypeptide	GFU03880.1	nsposon Tf2-6 polyprotein	GFU03880.1 transposon Tf2-6 polyprotein [Trichonephila clavipes]	53.6	140	64	1	14	152	353	492	1.27e-37	147
B.ovis-320.00g010670.m01.polypeptide	GFW88540.1	rovirus-related Pol polyprotein from transposon 17.6	GFW88540.1 retrovirus-related Pol polyprotein from transposon 17.6 [Trichonephila clavipes]	53.6	140	64	1	14	152	508	647	1.20e-37	147
B.ovis-320.00g010670.m01.polypeptide	GFU63987.1	nsposon Tf2-6 polyprotein	GFU63987.1 transposon Tf2-6 polyprotein [Trichonephila clavipes]	53.6	140	64	1	14	152	243	382	8.51e-38	147
B.ovis-320.00g010670.m01.polypeptide	GFY05368.1	rovirus-related Pol polyprotein from transposon opus	GFY05368.1 retrovirus-related Pol polyprotein from transposon opus [Trichonephila clavipes]	53.6	140	64	1	14	152	473	612	9.70e-38	147
B.ovis-320.00g010670.m01.polypeptide	GFU11394.1	hypothetical protein TNCV_4041051	GFU11394.1 hyphypothetical protein TNCV_4041051 [Trichonephila clavipes]	53.6	140	64	1	14	152	309	448	1.85e-37	147
B.ovis-320.00g010670.m01.polypeptide	GFX59449.1	rovirus-related Pol polyprotein from transposon 17.6	GFX59449.1 retrovirus-related Pol polyprotein from transposon 17.6 [Trichonephila clavipes]	53.6	140	64	1	14	152	319	458	4.93e-38	147
B.ovis-320.00g010670.m01.polypeptide	GFU22777.1	rovirus-related Pol polyprotein from transposon 17.6	GFU22777.1 retrovirus-related Pol polyprotein from transposon 17.6 [Trichonephila clavipes]	53.6	140	64	1	14	152	574	713	1.53e-37	147
B.ovis-320.00g010670.m01.polypeptide	GFU37271.1	#NAME?	GFU37271.1 gag-pol polyprotein [Trichonephila clavipes]	53.6	140	64	1	14	152	272	411	1.21e-38	147
B.ovis-320.00g010670.m01.polypeptide	GFT40456.1	nsposon Tf2-8 polyprotein	GFT40456.1 transposon Tf2-8 polyprotein [Trichonephila clavipes]	53.6	140	64	1	14	152	350	489	1.40e-37	147
B.ovis-320.00g010670.m01.polypeptide	GFS74995.1	nsposon Tf2-9 polyprotein	GFS74995.1 transposon Tf2-9 polyprotein [Trichonephila clavipes]	53.6	140	64	1	14	152	40	179	8.94e-40	147
B.ovis-320.00g010670.m01.polypeptide	GFW37544.1	hypothetical protein TNCV_861511	GFW37544.1 hyphypothetical protein TNCV_861511 [Trichonephila clavipes]	53.6	140	64	1	14	152	385	524	1.90e-37	147
B.ovis-320.00g010670.m01.polypeptide	GFU52272.1	nsposon Tf2-11 polyprotein	GFU52272.1 transposon Tf2-11 polyprotein [Trichonephila clavipes]	53.6	140	64	1	14	152	250	389	5.02e-38	147
B.ovis-320.00g010670.m01.polypeptide	GFW23789.1	nsposon Tf2-8 polyprotein	GFW23789.1 transposon Tf2-8 polyprotein [Trichonephila clavipes]	53.6	140	64	1	14	152	412	551	1.80e-37	147
B.ovis-320.00g010670.m01.polypeptide	GFX14716.1	nsposon Tf2-8 polyprotein	GFX14716.1 transposon Tf2-8 polyprotein [Trichonephila clavipes]	53.6	140	64	1	14	152	550	689	1.93e-37	147
B.ovis-320.00g010670.m01.polypeptide	GFS65447.1	hypothetical protein TNCV_1410791	GFS65447.1 hyphypothetical protein TNCV_1410791 [Trichonephila clavipes]	53.6	140	64	1	14	152	406	545	1.03e-37	147
B.ovis-320.00g010670.m01.polypeptide	GFW53108.1	rovirus-related Pol polyprotein from transposon 17.6	GFW53108.1 retrovirus-related Pol polyprotein from transposon 17.6 [Trichonephila clavipes]	53.6	140	64	1	14	152	371	510	4.36e-38	147
B.ovis-320.00g010670.m01.polypeptide	GFU94082.1	nsposon Tf2-11 polyprotein	GFU94082.1 transposon Tf2-11 polyprotein [Trichonephila clavipes]	53.6	140	64	1	14	152	349	488	1.24e-37	147
B.ovis-320.00g010670.m01.polypeptide	GFU04392.1	nsposon Tf2-8 polyprotein, partial	GFU04392.1 transposon Tf2-8 polyprotein, partial [Trichonephila clavipes]	53.6	140	64	1	14	152	24	163	1.52e-38	147
B.ovis-320.00g010670.m01.polypeptide	GFX86507.1	rovirus-related Pol polyprotein from transposon 17.6	GFX86507.1 retrovirus-related Pol polyprotein from transposon 17.6 [Trichonephila clavipes]	53.6	140	64	1	14	152	447	586	1.74e-37	147
B.ovis-320.00g010670.m01.polypeptide	GFN86368.1	#NAME?	GFN86368.1 Gag-Pol polyprotein [Plakobranchus ocellatus]	55.3	132	59	0	21	152	32	163	5.54e-41	147
B.ovis-320.00g010670.m01.polypeptide	GFW13667.1	nsposon Tf2-11 polyprotein	GFW13667.1 transposon Tf2-11 polyprotein [Trichonephila clavipes]	53.6	140	64	1	14	152	318	457	1.83e-37	147
B.ovis-320.00g010670.m01.polypeptide	GFX91374.1	rovirus-related Pol polyprotein from transposon 17.6	GFX91374.1 retrovirus-related Pol polyprotein from transposon 17.6 [Trichonephila clavipes]	53.6	140	64	1	14	152	105	244	5.22e-40	147
B.ovis-320.00g010670.m01.polypeptide	GFW12180.1	nsposon Tf2-11 polyprotein	GFW12180.1 transposon Tf2-11 polyprotein [Trichonephila clavipes]	53.6	140	64	1	14	152	338	477	9.94e-38	147
B.ovis-320.00g010670.m01.polypeptide	GFW93323.1	rovirus-related Pol polyprotein from transposon 17.6	GFW93323.1 retrovirus-related Pol polyprotein from transposon 17.6 [Trichonephila clavipes]	53.6	140	64	1	14	152	416	555	5.95e-38	147
B.ovis-320.00g010670.m01.polypeptide	GFW12401.1	rovirus-related Pol polyprotein from transposon opus	GFW12401.1 retrovirus-related Pol polyprotein from transposon opus [Trichonephila clavipes]	53.6	140	64	1	14	152	392	531	7.17e-38	147
B.ovis-320.00g010670.m01.polypeptide	GFY31495.1	nsposon Tf2-9 polyprotein	GFY31495.1 transposon Tf2-9 polyprotein [Trichonephila clavipes]	53.6	140	64	1	14	152	131	270	1.38e-37	147
B.ovis-320.00g010670.m01.polypeptide	GFW04794.1	nsposon Tf2-9 polyprotein	GFW04794.1 transposon Tf2-9 polyprotein [Trichonephila clavipes]	53.6	140	64	1	14	152	435	574	1.62e-37	147
B.ovis-320.00g010670.m01.polypeptide	GFV10603.1	rovirus-related Pol polyprotein from transposon opus	GFV10603.1 retrovirus-related Pol polyprotein from transposon opus [Trichonephila clavipes]	53.6	140	64	1	14	152	330	469	1.85e-38	147
B.ovis-320.00g010670.m01.polypeptide	GFT06439.1	nsposon Tf2-6 polyprotein	GFT06439.1 transposon Tf2-6 polyprotein [Trichonephila clavipes]	53.6	140	64	1	14	152	121	260	2.04e-39	147
B.ovis-320.00g010680.m01.polypeptide	XP_045509298.1	uncharacterized protein LOC123704854	XP_045509298.1 uncharacterized protein LOC123704854 [Colias croceus]	35.2	128	78	4	5	131	24	147	1.45e-13	77.4
B.ovis-320.00g010680.m01.polypeptide	XP_045502856.1	uncharacterized protein LOC123699858	XP_045502856.1 uncharacterized protein LOC123699858 [Colias croceus]	35.2	128	78	4	5	131	24	147	3.90e-13	76.3
B.ovis-320.00g010680.m01.polypeptide	XP_045506857.1	uncharacterized protein LOC123703031	XP_045506857.1 uncharacterized protein LOC123703031 [Colias croceus]	35.2	128	78	4	5	131	24	147	3.90e-13	76.3
B.ovis-320.00g010680.m01.polypeptide	XP_045502775.1	uncharacterized protein LOC123699789	XP_045502775.1 uncharacterized protein LOC123699789 [Colias croceus]	35.2	128	78	4	5	131	24	147	3.90e-13	76.3
B.ovis-320.00g010680.m01.polypeptide	XP_045511136.1	uncharacterized protein LOC123706052	XP_045511136.1 uncharacterized protein LOC123706052 [Colias croceus]	35.2	128	78	4	5	131	24	147	3.90e-13	76.3
B.ovis-320.00g010680.m01.polypeptide	XP_045491958.1	uncharacterized protein LOC123691567	XP_045491958.1 uncharacterized protein LOC123691567 [Colias croceus]	35.2	128	78	4	5	131	24	147	3.90e-13	76.3
B.ovis-320.00g010680.m01.polypeptide	XP_045496864.1	uncharacterized protein LOC123695160	XP_045496864.1 uncharacterized protein LOC123695160 [Colias croceus]	35.2	128	78	4	5	131	24	147	3.90e-13	76.3
B.ovis-320.00g010680.m01.polypeptide	XP_045507094.1	uncharacterized protein LOC123703208	XP_045507094.1 uncharacterized protein LOC123703208 [Colias croceus]	34.4	128	79	4	5	131	24	147	7.54e-13	75.5
B.ovis-320.00g010680.m01.polypeptide	XP_045508588.1	uncharacterized protein LOC123704308	XP_045508588.1 uncharacterized protein LOC123704308 [Colias croceus]	35.2	128	78	4	5	131	24	147	7.54e-13	75.5
B.ovis-320.00g010680.m01.polypeptide	XP_045501410.1	uncharacterized protein LOC123698704	XP_045501410.1 uncharacterized protein LOC123698704 [Colias croceus]	34.4	128	79	4	5	131	24	147	2.92e-12	75.1
B.ovis-320.00g010680.m01.polypeptide	XP_045501256.1	uncharacterized protein LOC123698592	XP_045501256.1 uncharacterized protein LOC123698592 [Colias croceus]	34.4	128	79	4	5	131	24	147	1.05e-12	75.1
B.ovis-320.00g010680.m01.polypeptide	XP_045492709.1	uncharacterized protein LOC123692110	XP_045492709.1 uncharacterized protein LOC123692110 [Colias croceus]	34.4	128	79	4	5	131	24	147	1.05e-12	75.1
B.ovis-320.00g010680.m01.polypeptide	XP_045508836.1	uncharacterized protein LOC123704500	XP_045508836.1 uncharacterized protein LOC123704500 [Colias croceus]	34.4	128	79	4	5	131	24	147	9.35e-13	75.1
B.ovis-320.00g047180.m01.polypeptide	KAH9406679.1	hyphypothetical protein TYRP_013662	KAH9406679.1 hyphypothetical protein TYRP_013662 [Tyrophagus putrescentiae]	36.9	976	556	15	5	952	358	1301	1.82e-194	606
B.ovis-320.00g047180.m01.polypeptide	KAH9398026.1	hyphypothetical protein TYRP_019400	KAH9398026.1 hyphypothetical protein TYRP_019400 [Tyrophagus putrescentiae]	36.7	942	536	17	8	909	342	1263	8.13e-186	583
B.ovis-320.00g047190.m01.polypeptide	XP_027202236.1	uncharacterized protein LOC113796210	XP_027202236.1 uncharacterized protein LOC113796210 [Dermatophagoides pteronyssinus]	32.9	374	234	8	4	367	2	368	1.06e-37	150
B.ovis-320.00g053750.m01.polypeptide	KMQ86146.1	polyprotein	KMQ86146.1 pol polyprotein [Lasius niger]	41.9	1110	600	17	41	1123	73	1164	8.13e-283	840
B.ovis-320.00g053750.m01.polypeptide	KAH9585073.1	F-hand calcium-binding domain-containing protein 5	KAH9585073.1 EF-hand calcium-binding domain-containing protein 5 [Schistosoma haematobium]	46.6	968	486	15	193	1139	180	1137	3.63e-281	835
B.ovis-320.00g053750.m01.polypeptide	VZI13621.1	amed protein product	VZI13621.1 uunnamed protein product [Spirometra erinaceieuropaei]	42.3	1166	581	19	42	1123	23	1180	6.60e-280	835
B.ovis-320.00g053750.m01.polypeptide	VZI00500.1	amed protein product	VZI00500.1 uunnamed protein product [Spirometra erinaceieuropaei]	40.7	1183	607	18	42	1144	23	1191	2.04e-275	821
B.ovis-320.00g053750.m01.polypeptide	KMQ86092.1	polyprotein	KMQ86092.1 pol polyprotein [Lasius niger]	46.3	910	460	12	235	1123	10	911	1.35e-275	812
B.ovis-320.00g053750.m01.polypeptide	VZI43739.1	amed protein product	VZI43739.1 uunnamed protein product [Spirometra erinaceieuropaei]	40.8	1159	603	20	42	1123	25	1177	2.25e-269	807
B.ovis-320.00g053750.m01.polypeptide	CAG9119686.1	unnamed protein product	CAG9119686.1 uunnamed protein product [Plutella xylostella]	38.9	1208	604	19	41	1123	48	1246	5.38e-268	805
B.ovis-320.00g053750.m01.polypeptide	VZI29827.1	amed protein product	VZI29827.1 uunnamed protein product [Spirometra erinaceieuropaei]	46.1	931	474	12	214	1123	132	1055	9.46e-269	801
B.ovis-320.00g053750.m01.polypeptide	KMQ96765.1	#NAME?	KMQ96765.1 gag-pol polyprotein [Lasius niger]	46	937	463	16	215	1123	416	1337	1.07e-262	799
B.ovis-320.00g053750.m01.polypeptide	VZI26142.1	amed protein product	VZI26142.1 uunnamed protein product [Spirometra erinaceieuropaei]	46.7	931	468	13	214	1123	132	1055	2.31e-268	799
B.ovis-320.00g064470.m01.polypeptide	KAH9406679.1	hyphypothetical protein TYRP_013662	KAH9406679.1 hyphypothetical protein TYRP_013662 [Tyrophagus putrescentiae]	41.4	838	479	7	392	1227	474	1301	3.39e-204	641
B.ovis-320.00g064470.m01.polypeptide	KAH9398026.1	hyphypothetical protein TYRP_019400	KAH9398026.1 hyphypothetical protein TYRP_019400 [Tyrophagus putrescentiae]	41.3	801	451	11	392	1184	474	1263	7.34e-195	616
B.ovis-320.00g113920.m01.polypeptide	KAH9409469.1	hyphypothetical protein TYRP_010478	KAH9409469.1 hyphypothetical protein TYRP_010478 [Tyrophagus putrescentiae]	35.6	621	333	13	2	578	131	728	3.23e-101	335
B.ovis-320.00g117980.m01.polypeptide	XP_039299318.1	uncharacterized protein LOC120355083 isoform X3	XP_039299318.1 uncharacterized protein LOC120355083 isoform X3 [Nilaparvata lugens]	38.9	180	88	6	14	189	6	167	1.94e-14	85.5
B.ovis-320.00g117980.m01.polypeptide	XP_039299316.1	uncharacterized protein LOC120355083 isoform X1	XP_039299316.1 uncharacterized protein LOC120355083 isoform X1 [Nilaparvata lugens]	39.9	218	86	10	14	189	6	220	1.24e-13	83.2
B.ovis-320.00g007720.m01.polypeptide	XP_034253292.1	dehydrogenase/reductase SDR family member 7	XP_034253292.1 dehydrogenase/reductase SDR family member 7 [Thrips palmi]	38.6	101	55	2	3	101	211	306	4.31e-13	75.1
B.ovis-320.00g107830.m01.polypeptide	XP_034253292.1	dehydrogenase/reductase SDR family member 7	XP_034253292.1 dehydrogenase/reductase SDR family member 7 [Thrips palmi]	37	108	61	2	3	108	204	306	4.17e-14	78.2
B.ovis-320.00g107830.m01.polypeptide	XP_026279978.1	dehydrogenase/reductase SDR family member 7	XP_026279978.1 dehydrogenase/reductase SDR family member 7 [Frankliniella occidentalis]	35.8	106	65	2	3	108	204	306	3.98e-13	75.5
B.ovis-320.00g007750.m01.polypeptide	XP_032814167.1	synaptonemal complex protein 3 isoform X1	XP_032814167.1 synaptonemal complex protein 3 isoform X1 [Petromyzon marinus]	27.4	168	122	0	86	253	84	251	4.62e-11	72.8
B.ovis-320.00g007750.m01.polypeptide	XP_032814169.1	synaptonemal complex protein 3 isoform X2	XP_032814169.1 synaptonemal complex protein 3 isoform X2 [Petromyzon marinus]	27.4	168	122	0	86	253	80	247	4.38e-11	72.8
B.ovis-320.00g107800.m01.polypeptide	XP_032814167.1	synaptonemal complex protein 3 isoform X1	XP_032814167.1 synaptonemal complex protein 3 isoform X1 [Petromyzon marinus]	27.4	168	122	0	86	253	84	251	4.62e-11	72.8
B.ovis-320.00g107800.m01.polypeptide	XP_032814169.1	synaptonemal complex protein 3 isoform X2	XP_032814169.1 synaptonemal complex protein 3 isoform X2 [Petromyzon marinus]	27.4	168	122	0	86	253	80	247	4.38e-11	72.8
B.ovis-320.00g026250.m01.polypeptide	XP_047041318.1	uncharacterized protein LOC124645549	XP_047041318.1 uncharacterized protein LOC124645549 [Helicoverpa zea]	48.6	216	85	2	72	261	323	538	4.74e-57	206
B.ovis-320.00g058070.m01.polypeptide	XP_017885805.2	uncharacterized protein LOC108628409, partial	XP_017885805.2 uncharacterized protein LOC108628409, partial [Ceratina calcarata]	30.7	192	127	2	94	280	401	591	2.33e-16	91.3
B.ovis-320.00g058070.m01.polypeptide	CAD7090177.1	unnamed protein product	CAD7090177.1 uunnamed protein product [Hermetia illucens]	32.6	135	91	0	146	280	321	455	4.75e-16	90.1
B.ovis-320.00g087760.m01.polypeptide	XP_046834337.1	uncharacterized protein LOC124431022	XP_046834337.1 uncharacterized protein LOC124431022 [Vespa crabro]	38.2	89	52	2	1	86	813	901	5.97e-07	57.8
B.ovis-320.00g009330.m01.polypeptide	RZF47792.1	hypothetical protein LSTR_LSTR006056	RZF47792.1 hyphypothetical protein LSTR_LSTR006056 [Laodelphax striatellus]	45.3	95	52	0	8	102	11	105	4.39e-14	73.9
B.ovis-320.00g025785.m01.polypeptide	XP_046831398.1	uncharacterized protein LOC124429781	XP_046831398.1 uncharacterized protein LOC124429781 [Vespa crabro]	54.8	42	19	0	4	45	522	563	7.97e-06	54.7
B.ovis-320.00g033430.m01.polypeptide	RZF47792.1	hypothetical protein LSTR_LSTR006056	RZF47792.1 hyphypothetical protein LSTR_LSTR006056 [Laodelphax striatellus]	45	80	44	0	27	106	11	90	4.05e-11	66.6
B.ovis-320.00g039610.m01.polypeptide	XP_026687060.1	uncharacterized protein LOC113471826, partial	XP_026687060.1 uncharacterized protein LOC113471826, partial [Diaphorina citri]	53.4	88	40	1	1	87	675	762	6.69e-22	99.8
B.ovis-320.00g069610.m01.polypeptide	XP_008485801.1	craniofacial development protein 2-like	XP_008485801.1 craniofacial development protein 2-like [Diaphorina citri]	30.6	235	81	7	2	154	255	489	3.20e-18	92.4
B.ovis-320.00g100340.m01.polypeptide	XP_026687060.1	uncharacterized protein LOC113471826, partial	XP_026687060.1 uncharacterized protein LOC113471826, partial [Diaphorina citri]	47.4	666	321	4	77	714	473	1137	9.02e-196	597
B.ovis-320.00g100340.m01.polypeptide	WP_160869988.1	reverse transcriptase domain-containing protein	WP_160869988.1 reverse transcriptase domain-containing protein [Pantoea sp. Taur]	43.7	806	415	9	3	776	247	1045	1.88e-196	597
B.ovis-320.00g009820.m01.polypeptide	GFG33028.1	hypothetical protein Cfor_00043	GFG33028.1 hyphypothetical protein Cfor_00043 [Coptotermes formosanus]	24.1	478	321	10	56	501	92	559	2.75e-27	129
B.ovis-320.00g009820.m01.polypeptide	XP_023707192.1	RING finger protein 17	XP_023707192.1 RING finger protein 17 [Cryptotermes secundus]	25.5	494	300	11	56	503	274	745	5.14e-26	125
B.ovis-320.00g009820.m01.polypeptide	PNF34127.1	hypothetical protein B7P43_G01154	PNF34127.1 hyphypothetical protein B7P43_G01154 [Cryptotermes secundus]	25.5	494	300	11	56	503	16	487	4.87e-26	125
B.ovis-320.00g009820.m01.polypeptide	XP_021928805.1	RING finger protein 17 isoform X1	XP_021928805.1 RING finger protein 17 isoform X1 [Zootermopsis nevadensis]	23.9	481	316	14	57	503	294	758	1.23e-25	124
B.ovis-320.00g009820.m01.polypeptide	XP_021928806.1	RING finger protein 17 isoform X2	XP_021928806.1 RING finger protein 17 isoform X2 [Zootermopsis nevadensis]	23.9	481	316	14	57	503	286	750	1.23e-25	124
B.ovis-320.00g009820.m01.polypeptide	XP_021928807.1	RING finger protein 17 isoform X3	XP_021928807.1 RING finger protein 17 isoform X3 [Zootermopsis nevadensis]	23.9	481	316	14	57	503	294	758	1.22e-25	124
B.ovis-320.00g090720.m01.polypeptide	XP_002426839.1	ebna2 binding protein P100, putative	XP_002426839.1 ebna2 binding protein P100, putative [Pediculus humanus corporis]	37.1	953	488	25	5	870	1247	2175	6.31e-159	528
B.ovis-320.00g117890.m01.polypeptide	XP_002426839.1	ebna2 binding protein P100, putative	XP_002426839.1 ebna2 binding protein P100, putative [Pediculus humanus corporis]	38.4	920	486	22	2	862	1278	2175	4.02e-169	556
B.ovis-320.00g010230.m01.polypeptide	XP_045471740.1	craniofacial development protein 2-like	XP_045471740.1 craniofacial development protein 2-like [Harmonia axyridis]	32.8	262	91	6	2	181	60	318	8.13e-29	120
B.ovis-320.00g098130.m01.polypeptide	XP_044755090.1	craniofacial development protein 2-like	XP_044755090.1 craniofacial development protein 2-like [Coccinella septempunctata]	36.5	189	74	4	1	146	69	254	1.23e-23	104
B.ovis-320.00g098130.m01.polypeptide	XP_044756961.1	craniofacial development protein 2-like	XP_044756961.1 craniofacial development protein 2-like [Coccinella septempunctata]	38.6	166	56	3	1	120	69	234	2.50e-22	102
B.ovis-320.00g098130.m01.polypeptide	XP_045471740.1	craniofacial development protein 2-like	XP_045471740.1 craniofacial development protein 2-like [Harmonia axyridis]	29.8	262	79	5	2	161	60	318	3.08e-22	102
B.ovis-320.00g010240.m01.polypeptide	VEN57771.1	amed protein product	VEN57771.1 uunnamed protein product [Callosobruchus maculatus]	41.4	191	101	2	1	190	366	546	9.67e-39	152
B.ovis-320.00g065350.m01.polypeptide	CAF3203238.1	unnamed protein product	CAF3203238.1 uunnamed protein product [Rotaria sp. Silwood2]	45.6	217	106	3	59	263	415	631	4.39e-52	194
B.ovis-320.00g065350.m01.polypeptide	CAF3333272.1	unnamed protein product	CAF3333272.1 uunnamed protein product [Rotaria sp. Silwood2]	45.6	217	106	3	59	263	415	631	4.39e-52	194
B.ovis-320.00g065350.m01.polypeptide	CAF4392711.1	unnamed protein product, partial	CAF4392711.1 uunnamed protein product, partial [Rotaria sp. Silwood2]	45.6	217	106	3	59	263	415	631	3.23e-53	194
B.ovis-320.00g065350.m01.polypeptide	CAF2865875.1	unnamed protein product	CAF2865875.1 uunnamed protein product [Rotaria sp. Silwood2]	45.6	217	106	3	59	263	415	631	5.27e-53	194
B.ovis-320.00g065350.m01.polypeptide	CAF4272894.1	unnamed protein product	CAF4272894.1 uunnamed protein product [Rotaria sp. Silwood2]	45.6	217	106	3	59	263	415	631	4.64e-52	194
B.ovis-320.00g065350.m01.polypeptide	CAF4395506.1	unnamed protein product	CAF4395506.1 uunnamed protein product [Rotaria sp. Silwood2]	45.6	217	106	3	59	263	415	631	4.39e-52	194
B.ovis-320.00g065350.m01.polypeptide	CAF2787579.1	unnamed protein product	CAF2787579.1 uunnamed protein product [Rotaria sp. Silwood2]	45.6	217	106	3	59	263	415	631	4.39e-52	194
B.ovis-320.00g065350.m01.polypeptide	WP_191965353.1	reverse transcriptase domain-containing protein	WP_191965353.1 reverse transcriptase domain-containing protein [Mycobacterium tuberculosis]	47.3	220	101	4	57	262	394	612	1.87e-50	189
B.ovis-320.00g065350.m01.polypeptide	WP_191964567.1	reverse transcriptase domain-containing protein, partial	WP_191964567.1 reverse transcriptase domain-containing protein, partial [Mycobacterium tuberculosis]	47.3	220	101	4	57	262	358	576	1.23e-50	189
B.ovis-320.00g065350.m01.polypeptide	WP_191968168.1	reverse transcriptase family protein	WP_191968168.1 reverse transcriptase family protein [Mycobacterium tuberculosis]	47.3	220	101	4	57	262	115	333	3.00e-51	189
B.ovis-320.00g065350.m01.polypeptide	WP_191965000.1	reverse transcriptase domain-containing protein	WP_191965000.1 reverse transcriptase domain-containing protein [Mycobacterium tuberculosis]	47.3	220	101	4	57	262	394	612	1.87e-50	189
B.ovis-320.00g065350.m01.polypeptide	CAF1534892.1	unnamed protein product	CAF1534892.1 uunnamed protein product [Adineta ricciae]	41.8	237	125	4	40	263	429	665	1.32e-49	187
B.ovis-320.00g065350.m01.polypeptide	CAF1564264.1	unnamed protein product	CAF1564264.1 uunnamed protein product [Adineta ricciae]	41.8	237	125	4	40	263	429	665	1.35e-49	187
B.ovis-320.00g098120.m01.polypeptide	VEN57771.1	amed protein product	VEN57771.1 uunnamed protein product [Callosobruchus maculatus]	41.4	191	101	2	1	190	366	546	9.67e-39	152
B.ovis-320.00g010250.m01.polypeptide	CAH2235401.1	g5969	CAH2235401.1 jg5969 [Pararge aegeria aegeria]	59.3	135	47	1	2	136	79	205	4.29e-45	157
B.ovis-320.00g010280.m01.polypeptide	XP_046834337.1	uncharacterized protein LOC124431022	XP_046834337.1 uncharacterized protein LOC124431022 [Vespa crabro]	50	56	23	1	1	51	621	676	8.60e-09	61.2
B.ovis-320.00g010280.m01.polypeptide	KAE9523651.1	hyphypothetical protein AGLY_016203	KAE9523651.1 hyphypothetical protein AGLY_016203 [Aphis glycines]	47.3	55	29	0	4	58	16	70	3.09e-08	58.5
B.ovis-320.00g010280.m01.polypeptide	XP_047113529.1	longitudinals lacking protein, isoforms F/I/K/T-like	XP_047113529.1 longitudinals lacking protein, isoforms F/I/K/T-like [Schistocerca piceifrons]	52.7	55	21	1	4	53	32	86	2.54e-08	58.5
B.ovis-320.00g067690.m01.polypeptide	XP_026687060.1	uncharacterized protein LOC113471826, partial	XP_026687060.1 uncharacterized protein LOC113471826, partial [Diaphorina citri]	49.3	67	30	2	5	68	855	920	2.07e-08	60.5
B.ovis-320.00g067690.m01.polypeptide	XP_046834337.1	uncharacterized protein LOC124431022	XP_046834337.1 uncharacterized protein LOC124431022 [Vespa crabro]	42.3	71	37	1	5	71	624	694	3.85e-08	59.7
B.ovis-320.00g098110.m01.polypeptide	XP_025410385.1	uncharacterized protein LOC112683537	XP_025410385.1 uncharacterized protein LOC112683537 [Sipha flava]	64.4	59	21	0	6	64	150	208	1.40e-17	86.7
B.ovis-320.00g098110.m01.polypeptide	CAH2209568.1	g27485, partial	CAH2209568.1 jg27485, partial [Pararge aegeria aegeria]	60.3	63	25	0	1	63	54	116	1.46e-18	86.7
B.ovis-320.00g098110.m01.polypeptide	KAH1000011.1	hyphypothetical protein HUJ04_008234	KAH1000011.1 hyphypothetical protein HUJ04_008234 [Dendroctonus ponderosae]	57.1	63	27	0	2	64	130	192	1.34e-17	86.3
B.ovis-320.00g098110.m01.polypeptide	KAH1028126.1	hyphypothetical protein HUJ05_001518	KAH1028126.1 hyphypothetical protein HUJ05_001518 [Dendroctonus ponderosae]	57.1	63	27	0	2	64	194	256	1.65e-17	86.3
B.ovis-320.00g098110.m01.polypeptide	KAG7301706.1	hyphypothetical protein JYU34_014687	KAG7301706.1 hyphypothetical protein JYU34_014687 [Plutella xylostella]	68.4	57	18	0	7	63	683	739	2.66e-17	85.9
B.ovis-320.00g098110.m01.polypeptide	RVE51364.1	hypothetical protein evm_003919	RVE51364.1 hyphypothetical protein evm_003919 [Chilo suppressalis]	64.5	62	22	0	2	63	294	355	3.60e-17	85.5
B.ovis-320.00g098110.m01.polypeptide	KAG7295251.1	hyphypothetical protein JYU34_022248	KAG7295251.1 hyphypothetical protein JYU34_022248 [Plutella xylostella]	70.2	57	17	0	7	63	219	275	8.79e-17	84.3
B.ovis-320.00g098110.m01.polypeptide	CAH2267750.1	g15167	CAH2267750.1 jg15167 [Pararge aegeria aegeria]	54.7	64	29	0	1	64	111	174	9.89e-17	84
B.ovis-320.00g098110.m01.polypeptide	CAH2241180.1	g3246	CAH2241180.1 jg3246 [Pararge aegeria aegeria]	60.3	63	25	0	2	64	280	342	2.31e-16	83.2
B.ovis-320.00g098110.m01.polypeptide	CAF4803294.1	unnamed protein product	CAF4803294.1 uunnamed protein product [Pieris macdunnoughi]	66.1	62	18	1	3	61	351	412	2.33e-16	83.2
B.ovis-320.00g098110.m01.polypeptide	CAH2235401.1	g5969	CAH2235401.1 jg5969 [Pararge aegeria aegeria]	60.3	63	25	0	2	64	143	205	2.48e-17	83.2
B.ovis-320.00g098110.m01.polypeptide	ADF18552.1	onuclease-reverse transcriptase	ADF18552.1 endonuclease-reverse transcriptase [Bombyx mori]	59.7	62	25	0	2	63	672	733	2.35e-16	83.2
B.ovis-320.00g114160.m01.polypeptide	KAG7304274.1	hyphypothetical protein JYU34_011215	KAG7304274.1 hyphypothetical protein JYU34_011215 [Plutella xylostella]	36.1	155	48	2	1	104	680	834	1.03e-17	88.6
B.ovis-320.00g114160.m01.polypeptide	KAG7299435.1	hyphypothetical protein JYU34_016389	KAG7299435.1 hyphypothetical protein JYU34_016389 [Plutella xylostella]	36.1	155	48	2	1	104	154	308	8.17e-18	88.6
B.ovis-320.00g010270.m01.polypeptide	XP_002427901.1	kif1, putative	XP_002427901.1 kif1, putative [Pediculus humanus corporis]	80	90	18	0	70	159	63	152	2.85e-39	154
B.ovis-320.00g010270.m01.polypeptide	KAF6207608.1	hyphypothetical protein	KAF6207608.1 hyphypothetical protein [Apolygus lucorum]	67.9	106	33	1	55	159	79	184	1.58e-37	149
B.ovis-320.00g010270.m01.polypeptide	KAF7995732.1	hyphypothetical protein HCN44_006839	KAF7995732.1 hyphypothetical protein HCN44_006839 [Aphidius gifuensis]	75.6	90	22	0	70	159	63	152	5.46e-37	148
B.ovis-320.00g010270.m01.polypeptide	XP_044004571.1	LOW QUALITY PROTEIN: kinesin-like protein unc-104	XP_044004571.1 LOW QUALITY PROTEIN: kinesin-like protein unc-104 [Aphidius gifuensis]	75.6	90	22	0	70	159	63	152	5.46e-37	148
B.ovis-320.00g010270.m01.polypeptide	XP_044740268.1	kinesin-like protein unc-104 isoform X7	XP_044740268.1 kinesin-like protein unc-104 isoform X7 [Chrysoperla carnea]	64.8	105	37	0	55	159	46	150	7.44e-37	147
B.ovis-320.00g010270.m01.polypeptide	XP_044740266.1	kinesin-like protein unc-104 isoform X5	XP_044740266.1 kinesin-like protein unc-104 isoform X5 [Chrysoperla carnea]	64.8	105	37	0	55	159	46	150	7.45e-37	147
B.ovis-320.00g010270.m01.polypeptide	XP_044740267.1	kinesin-like protein unc-104 isoform X6	XP_044740267.1 kinesin-like protein unc-104 isoform X6 [Chrysoperla carnea]	64.8	105	37	0	55	159	46	150	7.45e-37	147
B.ovis-320.00g010270.m01.polypeptide	XP_044740262.1	kinesin-like protein unc-104 isoform X2	XP_044740262.1 kinesin-like protein unc-104 isoform X2 [Chrysoperla carnea]	64.8	105	37	0	55	159	46	150	7.46e-37	147
B.ovis-320.00g010270.m01.polypeptide	XP_044740269.1	kinesin-like protein unc-104 isoform X8	XP_044740269.1 kinesin-like protein unc-104 isoform X8 [Chrysoperla carnea]	64.8	105	37	0	55	159	46	150	7.44e-37	147
B.ovis-320.00g010270.m01.polypeptide	XP_044740261.1	kinesin-like protein unc-104 isoform X1	XP_044740261.1 kinesin-like protein unc-104 isoform X1 [Chrysoperla carnea]	64.8	105	37	0	55	159	46	150	7.46e-37	147
B.ovis-320.00g010270.m01.polypeptide	XP_044740273.1	kinesin-like protein unc-104 isoform X11	XP_044740273.1 kinesin-like protein unc-104 isoform X11 [Chrysoperla carnea]	64.8	105	37	0	55	159	46	150	7.42e-37	147
B.ovis-320.00g010270.m01.polypeptide	XP_044740264.1	kinesin-like protein unc-104 isoform X4	XP_044740264.1 kinesin-like protein unc-104 isoform X4 [Chrysoperla carnea]	64.8	105	37	0	55	159	46	150	7.46e-37	147
B.ovis-320.00g010270.m01.polypeptide	XP_044740272.1	kinesin-like protein unc-104 isoform X10	XP_044740272.1 kinesin-like protein unc-104 isoform X10 [Chrysoperla carnea]	64.8	105	37	0	55	159	46	150	7.42e-37	147
B.ovis-320.00g010270.m01.polypeptide	XP_044740270.1	kinesin-like protein unc-104 isoform X9	XP_044740270.1 kinesin-like protein unc-104 isoform X9 [Chrysoperla carnea]	64.8	105	37	0	55	159	46	150	7.42e-37	147
B.ovis-320.00g010270.m01.polypeptide	XP_044740263.1	kinesin-like protein unc-104 isoform X3	XP_044740263.1 kinesin-like protein unc-104 isoform X3 [Chrysoperla carnea]	64.8	105	37	0	55	159	46	150	7.46e-37	147
B.ovis-320.00g010270.m01.polypeptide	KAG1961167.1	inesin-like protein KIF1B	KAG1961167.1 kinesin-like protein KIF1B [Pimephales promelas]	68	103	30	1	57	159	52	151	1.00e-36	147
B.ovis-320.00g010270.m01.polypeptide	XP_039507771.1	kinesin-like protein KIF1B	XP_039507771.1 kinesin-like protein KIF1B [Pimephales promelas]	68	103	30	1	57	159	52	151	9.95e-37	147
B.ovis-320.00g010270.m01.polypeptide	KAG1961168.1	inesin-like protein KIF1B	KAG1961168.1 kinesin-like protein KIF1B [Pimephales promelas]	68	103	30	1	57	159	52	151	9.88e-37	147
B.ovis-320.00g010270.m01.polypeptide	KAF4096578.1	hyphypothetical protein G5714_022547	KAF4096578.1 hyphypothetical protein G5714_022547 [Onychostoma macrolepis]	68	103	30	1	57	159	53	152	1.01e-36	147
B.ovis-320.00g010270.m01.polypeptide	XP_043279190.1	kinesin-like protein unc-104 isoform X1	XP_043279190.1 kinesin-like protein unc-104 isoform X1 [Venturia canescens]	68.9	103	28	1	57	159	54	152	1.38e-36	147
B.ovis-320.00g010270.m01.polypeptide	XP_044206828.1	kinesin-like protein KIF1B isoform X6	XP_044206828.1 kinesin-like protein KIF1B isoform X6 [Thunnus albacares]	68.9	103	29	1	57	159	53	152	1.38e-36	147
B.ovis-320.00g010270.m01.polypeptide	XP_043279203.1	kinesin-like protein unc-104 isoform X9	XP_043279203.1 kinesin-like protein unc-104 isoform X9 [Venturia canescens]	68.9	103	28	1	57	159	54	152	1.38e-36	147
B.ovis-320.00g010270.m01.polypeptide	XP_043279198.1	kinesin-like protein unc-104 isoform X4	XP_043279198.1 kinesin-like protein unc-104 isoform X4 [Venturia canescens]	68.9	103	28	1	57	159	54	152	1.38e-36	147
B.ovis-320.00g010270.m01.polypeptide	KAF7406428.1	hyphypothetical protein	KAF7406428.1 hyphypothetical protein [Vespula germanica]	57.1	126	47	1	34	159	61	179	1.38e-36	147
B.ovis-320.00g010270.m01.polypeptide	XP_043279207.1	kinesin-like protein unc-104 isoform X12	XP_043279207.1 kinesin-like protein unc-104 isoform X12 [Venturia canescens]	68.9	103	28	1	57	159	54	152	1.38e-36	147
B.ovis-320.00g010270.m01.polypeptide	XP_043279199.1	kinesin-like protein unc-104 isoform X5	XP_043279199.1 kinesin-like protein unc-104 isoform X5 [Venturia canescens]	68.9	103	28	1	57	159	54	152	1.38e-36	147
B.ovis-320.00g010270.m01.polypeptide	XP_044206831.1	kinesin-like protein KIF1B isoform X9	XP_044206831.1 kinesin-like protein KIF1B isoform X9 [Thunnus albacares]	68.9	103	29	1	57	159	53	152	1.32e-36	147
B.ovis-320.00g010270.m01.polypeptide	XP_043279201.1	kinesin-like protein unc-104 isoform X7	XP_043279201.1 kinesin-like protein unc-104 isoform X7 [Venturia canescens]	68.9	103	28	1	57	159	54	152	1.38e-36	147
B.ovis-320.00g010270.m01.polypeptide	XP_044206827.1	kinesin-like protein KIF1B isoform X5	XP_044206827.1 kinesin-like protein KIF1B isoform X5 [Thunnus albacares]	68.9	103	29	1	57	159	53	152	1.38e-36	147
B.ovis-320.00g010270.m01.polypeptide	XP_042265739.1	kinesin-like protein KIF1B isoform X1	XP_042265739.1 kinesin-like protein KIF1B isoform X1 [Thunnus maccoyii]	68.9	103	29	1	57	159	53	152	1.38e-36	147
B.ovis-320.00g010270.m01.polypeptide	XP_043279206.1	kinesin-like protein unc-104 isoform X11	XP_043279206.1 kinesin-like protein unc-104 isoform X11 [Venturia canescens]	68.9	103	28	1	57	159	54	152	1.38e-36	147
B.ovis-320.00g010270.m01.polypeptide	XP_043279196.1	kinesin-like protein unc-104 isoform X2	XP_043279196.1 kinesin-like protein unc-104 isoform X2 [Venturia canescens]	68.9	103	28	1	57	159	54	152	1.38e-36	147
B.ovis-320.00g010270.m01.polypeptide	XP_044206824.1	kinesin-like protein KIF1B isoform X3	XP_044206824.1 kinesin-like protein KIF1B isoform X3 [Thunnus albacares]	68.9	103	29	1	57	159	53	152	1.38e-36	147
B.ovis-320.00g010270.m01.polypeptide	XP_044206832.1	kinesin-like protein KIF1B isoform X10	XP_044206832.1 kinesin-like protein KIF1B isoform X10 [Thunnus albacares]	68.9	103	29	1	57	159	53	152	1.32e-36	147
B.ovis-320.00g010270.m01.polypeptide	XP_043279209.1	kinesin-like protein unc-104 isoform X14	XP_043279209.1 kinesin-like protein unc-104 isoform X14 [Venturia canescens]	68.9	103	28	1	57	159	54	152	1.38e-36	147
B.ovis-320.00g010270.m01.polypeptide	XP_043279202.1	kinesin-like protein unc-104 isoform X8	XP_043279202.1 kinesin-like protein unc-104 isoform X8 [Venturia canescens]	68.9	103	28	1	57	159	54	152	1.38e-36	147
B.ovis-320.00g010270.m01.polypeptide	XP_044206825.1	kinesin-like protein KIF1B isoform X4	XP_044206825.1 kinesin-like protein KIF1B isoform X4 [Thunnus albacares]	68.9	103	29	1	57	159	53	152	1.38e-36	147
B.ovis-320.00g010270.m01.polypeptide	XP_044206830.1	kinesin-like protein KIF1B isoform X8	XP_044206830.1 kinesin-like protein KIF1B isoform X8 [Thunnus albacares]	68.9	103	29	1	57	159	53	152	1.33e-36	147
B.ovis-320.00g010270.m01.polypeptide	XP_043279208.1	kinesin-like protein unc-104 isoform X13	XP_043279208.1 kinesin-like protein unc-104 isoform X13 [Venturia canescens]	68.9	103	28	1	57	159	54	152	1.38e-36	147
B.ovis-320.00g010270.m01.polypeptide	XP_042265741.1	kinesin-like protein KIF1B isoform X2	XP_042265741.1 kinesin-like protein KIF1B isoform X2 [Thunnus maccoyii]	68.9	103	29	1	57	159	53	152	1.32e-36	147
B.ovis-320.00g010270.m01.polypeptide	XP_042265742.1	kinesin-like protein KIF1B isoform X3	XP_042265742.1 kinesin-like protein KIF1B isoform X3 [Thunnus maccoyii]	68.9	103	29	1	57	159	53	152	1.38e-36	147
B.ovis-320.00g010270.m01.polypeptide	XP_044206822.1	kinesin-like protein KIF1B isoform X1	XP_044206822.1 kinesin-like protein KIF1B isoform X1 [Thunnus albacares]	68.9	103	29	1	57	159	53	152	1.38e-36	147
B.ovis-320.00g010270.m01.polypeptide	XP_044206823.1	kinesin-like protein KIF1B isoform X2	XP_044206823.1 kinesin-like protein KIF1B isoform X2 [Thunnus albacares]	68.9	103	29	1	57	159	53	152	1.38e-36	147
B.ovis-320.00g010270.m01.polypeptide	XP_043279197.1	kinesin-like protein unc-104 isoform X3	XP_043279197.1 kinesin-like protein unc-104 isoform X3 [Venturia canescens]	68.9	103	28	1	57	159	54	152	1.38e-36	147
B.ovis-320.00g010270.m01.polypeptide	XP_043279200.1	kinesin-like protein unc-104 isoform X6	XP_043279200.1 kinesin-like protein unc-104 isoform X6 [Venturia canescens]	68.9	103	28	1	57	159	54	152	1.38e-36	147
B.ovis-320.00g010270.m01.polypeptide	XP_043279204.1	kinesin-like protein unc-104 isoform X10	XP_043279204.1 kinesin-like protein unc-104 isoform X10 [Venturia canescens]	68.9	103	28	1	57	159	54	152	1.38e-36	147
B.ovis-320.00g088090.m01.polypeptide	XP_002424355.1	protein claret segregational, putative	XP_002424355.1 protein claret segregational, putative [Pediculus humanus corporis]	86.1	201	27	1	111	310	373	573	3.19e-114	357
B.ovis-320.00g098100.m01.polypeptide	XP_002427901.1	kif1, putative	XP_002427901.1 kif1, putative [Pediculus humanus corporis]	87.7	81	10	0	21	101	63	143	2.72e-39	152
B.ovis-320.00g098100.m01.polypeptide	PSN48270.1	esin-like protein unc-104, partial	PSN48270.1 Kinesin-like protein unc-104, partial [Blattella germanica]	82.8	87	14	1	18	103	26	112	8.20e-38	147
B.ovis-320.00g098100.m01.polypeptide	XP_043279190.1	kinesin-like protein unc-104 isoform X1	XP_043279190.1 kinesin-like protein unc-104 isoform X1 [Venturia canescens]	74	96	22	1	9	101	48	143	2.10e-37	146
B.ovis-320.00g098100.m01.polypeptide	XP_044740268.1	kinesin-like protein unc-104 isoform X7	XP_044740268.1 kinesin-like protein unc-104 isoform X7 [Chrysoperla carnea]	77.4	84	19	0	18	101	58	141	2.09e-37	146
B.ovis-320.00g098100.m01.polypeptide	XP_043279203.1	kinesin-like protein unc-104 isoform X9	XP_043279203.1 kinesin-like protein unc-104 isoform X9 [Venturia canescens]	74	96	22	1	9	101	48	143	2.10e-37	146
B.ovis-320.00g098100.m01.polypeptide	XP_044740266.1	kinesin-like protein unc-104 isoform X5	XP_044740266.1 kinesin-like protein unc-104 isoform X5 [Chrysoperla carnea]	77.4	84	19	0	18	101	58	141	2.10e-37	146
B.ovis-320.00g098100.m01.polypeptide	XP_043279198.1	kinesin-like protein unc-104 isoform X4	XP_043279198.1 kinesin-like protein unc-104 isoform X4 [Venturia canescens]	74	96	22	1	9	101	48	143	2.10e-37	146
B.ovis-320.00g098100.m01.polypeptide	XP_043279207.1	kinesin-like protein unc-104 isoform X12	XP_043279207.1 kinesin-like protein unc-104 isoform X12 [Venturia canescens]	74	96	22	1	9	101	48	143	2.10e-37	146
B.ovis-320.00g098100.m01.polypeptide	XP_043279199.1	kinesin-like protein unc-104 isoform X5	XP_043279199.1 kinesin-like protein unc-104 isoform X5 [Venturia canescens]	74	96	22	1	9	101	48	143	2.10e-37	146
B.ovis-320.00g098100.m01.polypeptide	XP_043279201.1	kinesin-like protein unc-104 isoform X7	XP_043279201.1 kinesin-like protein unc-104 isoform X7 [Venturia canescens]	74	96	22	1	9	101	48	143	2.10e-37	146
B.ovis-320.00g098100.m01.polypeptide	XP_043279206.1	kinesin-like protein unc-104 isoform X11	XP_043279206.1 kinesin-like protein unc-104 isoform X11 [Venturia canescens]	74	96	22	1	9	101	48	143	2.09e-37	146
B.ovis-320.00g098100.m01.polypeptide	XP_043279196.1	kinesin-like protein unc-104 isoform X2	XP_043279196.1 kinesin-like protein unc-104 isoform X2 [Venturia canescens]	74	96	22	1	9	101	48	143	2.10e-37	146
B.ovis-320.00g098100.m01.polypeptide	XP_044740267.1	kinesin-like protein unc-104 isoform X6	XP_044740267.1 kinesin-like protein unc-104 isoform X6 [Chrysoperla carnea]	77.4	84	19	0	18	101	58	141	2.10e-37	146
B.ovis-320.00g098100.m01.polypeptide	XP_044740262.1	kinesin-like protein unc-104 isoform X2	XP_044740262.1 kinesin-like protein unc-104 isoform X2 [Chrysoperla carnea]	77.4	84	19	0	18	101	58	141	2.10e-37	146
B.ovis-320.00g098100.m01.polypeptide	XP_043279209.1	kinesin-like protein unc-104 isoform X14	XP_043279209.1 kinesin-like protein unc-104 isoform X14 [Venturia canescens]	74	96	22	1	9	101	48	143	2.10e-37	146
B.ovis-320.00g098100.m01.polypeptide	XP_043279202.1	kinesin-like protein unc-104 isoform X8	XP_043279202.1 kinesin-like protein unc-104 isoform X8 [Venturia canescens]	74	96	22	1	9	101	48	143	2.10e-37	146
B.ovis-320.00g098100.m01.polypeptide	KAF6207608.1	hyphypothetical protein	KAF6207608.1 hyphypothetical protein [Apolygus lucorum]	80	85	16	1	18	101	91	175	2.09e-37	146
B.ovis-320.00g098100.m01.polypeptide	XP_043279208.1	kinesin-like protein unc-104 isoform X13	XP_043279208.1 kinesin-like protein unc-104 isoform X13 [Venturia canescens]	74	96	22	1	9	101	48	143	2.10e-37	146
B.ovis-320.00g098100.m01.polypeptide	XP_044740269.1	kinesin-like protein unc-104 isoform X8	XP_044740269.1 kinesin-like protein unc-104 isoform X8 [Chrysoperla carnea]	77.4	84	19	0	18	101	58	141	2.09e-37	146
B.ovis-320.00g098100.m01.polypeptide	XP_044740261.1	kinesin-like protein unc-104 isoform X1	XP_044740261.1 kinesin-like protein unc-104 isoform X1 [Chrysoperla carnea]	77.4	84	19	0	18	101	58	141	2.10e-37	146
B.ovis-320.00g098100.m01.polypeptide	XP_044740273.1	kinesin-like protein unc-104 isoform X11	XP_044740273.1 kinesin-like protein unc-104 isoform X11 [Chrysoperla carnea]	77.4	84	19	0	18	101	58	141	2.09e-37	146
B.ovis-320.00g098100.m01.polypeptide	XP_044740264.1	kinesin-like protein unc-104 isoform X4	XP_044740264.1 kinesin-like protein unc-104 isoform X4 [Chrysoperla carnea]	77.4	84	19	0	18	101	58	141	2.10e-37	146
B.ovis-320.00g098100.m01.polypeptide	XP_044740272.1	kinesin-like protein unc-104 isoform X10	XP_044740272.1 kinesin-like protein unc-104 isoform X10 [Chrysoperla carnea]	77.4	84	19	0	18	101	58	141	2.09e-37	146
B.ovis-320.00g098100.m01.polypeptide	XP_044740270.1	kinesin-like protein unc-104 isoform X9	XP_044740270.1 kinesin-like protein unc-104 isoform X9 [Chrysoperla carnea]	77.4	84	19	0	18	101	58	141	2.09e-37	146
B.ovis-320.00g098100.m01.polypeptide	XP_043279197.1	kinesin-like protein unc-104 isoform X3	XP_043279197.1 kinesin-like protein unc-104 isoform X3 [Venturia canescens]	74	96	22	1	9	101	48	143	2.10e-37	146
B.ovis-320.00g098100.m01.polypeptide	XP_043279200.1	kinesin-like protein unc-104 isoform X6	XP_043279200.1 kinesin-like protein unc-104 isoform X6 [Venturia canescens]	74	96	22	1	9	101	48	143	2.10e-37	146
B.ovis-320.00g098100.m01.polypeptide	XP_044740263.1	kinesin-like protein unc-104 isoform X3	XP_044740263.1 kinesin-like protein unc-104 isoform X3 [Chrysoperla carnea]	77.4	84	19	0	18	101	58	141	2.10e-37	146
B.ovis-320.00g098100.m01.polypeptide	XP_043279204.1	kinesin-like protein unc-104 isoform X10	XP_043279204.1 kinesin-like protein unc-104 isoform X10 [Venturia canescens]	74	96	22	1	9	101	48	143	2.10e-37	146
B.ovis-320.00g098100.m01.polypeptide	XP_047347765.1	kinesin-like protein unc-104 isoform X8	XP_047347765.1 kinesin-like protein unc-104 isoform X8 [Vespa velutina]	70.9	103	26	2	2	101	42	143	2.85e-37	146
B.ovis-320.00g098100.m01.polypeptide	XP_035734457.1	kinesin-like protein unc-104 isoform X4	XP_035734457.1 kinesin-like protein unc-104 isoform X4 [Vespa mandarinia]	70.9	103	26	2	2	101	42	143	2.85e-37	146
B.ovis-320.00g098100.m01.polypeptide	XP_046819717.1	kinesin-like protein unc-104 isoform X1	XP_046819717.1 kinesin-like protein unc-104 isoform X1 [Vespa crabro]	70.9	103	26	2	2	101	42	143	2.85e-37	146
B.ovis-320.00g098100.m01.polypeptide	XP_035734462.1	kinesin-like protein unc-104 isoform X8	XP_035734462.1 kinesin-like protein unc-104 isoform X8 [Vespa mandarinia]	70.9	103	26	2	2	101	42	143	2.85e-37	146
B.ovis-320.00g098100.m01.polypeptide	XP_043666943.1	kinesin-like protein unc-104 isoform X5	XP_043666943.1 kinesin-like protein unc-104 isoform X5 [Vespula pensylvanica]	70.9	103	26	2	2	101	42	143	2.85e-37	146
B.ovis-320.00g098100.m01.polypeptide	XP_043666940.1	kinesin-like protein unc-104 isoform X2	XP_043666940.1 kinesin-like protein unc-104 isoform X2 [Vespula pensylvanica]	70.9	103	26	2	2	101	42	143	2.85e-37	146
B.ovis-320.00g098100.m01.polypeptide	XP_043666942.1	kinesin-like protein unc-104 isoform X4	XP_043666942.1 kinesin-like protein unc-104 isoform X4 [Vespula pensylvanica]	70.9	103	26	2	2	101	42	143	2.85e-37	146
B.ovis-320.00g098100.m01.polypeptide	XP_046819723.1	kinesin-like protein unc-104 isoform X6	XP_046819723.1 kinesin-like protein unc-104 isoform X6 [Vespa crabro]	70.9	103	26	2	2	101	42	143	2.85e-37	146
B.ovis-320.00g098100.m01.polypeptide	XP_035734461.1	kinesin-like protein unc-104 isoform X7	XP_035734461.1 kinesin-like protein unc-104 isoform X7 [Vespa mandarinia]	70.9	103	26	2	2	101	42	143	2.85e-37	146
B.ovis-320.00g098100.m01.polypeptide	CAG5033340.1	unnamed protein product	CAG5033340.1 uunnamed protein product [Parnassius apollo]	77.4	84	19	0	18	101	60	143	2.84e-37	146
B.ovis-320.00g098100.m01.polypeptide	XP_035734454.1	kinesin-like protein unc-104 isoform X1	XP_035734454.1 kinesin-like protein unc-104 isoform X1 [Vespa mandarinia]	70.9	103	26	2	2	101	42	143	2.85e-37	146
B.ovis-320.00g098100.m01.polypeptide	KAF7429970.1	hyphypothetical protein	KAF7429970.1 hyphypothetical protein [Vespula pensylvanica]	70.9	103	26	2	2	101	42	143	2.86e-37	146
B.ovis-320.00g098100.m01.polypeptide	XP_043666941.1	kinesin-like protein unc-104 isoform X3	XP_043666941.1 kinesin-like protein unc-104 isoform X3 [Vespula pensylvanica]	70.9	103	26	2	2	101	42	143	2.85e-37	146
B.ovis-320.00g098100.m01.polypeptide	XP_046819721.1	kinesin-like protein unc-104 isoform X4	XP_046819721.1 kinesin-like protein unc-104 isoform X4 [Vespa crabro]	70.9	103	26	2	2	101	42	143	2.85e-37	146
B.ovis-320.00g098100.m01.polypeptide	XP_035734460.1	kinesin-like protein unc-104 isoform X6	XP_035734460.1 kinesin-like protein unc-104 isoform X6 [Vespa mandarinia]	70.9	103	26	2	2	101	42	143	2.82e-37	146
B.ovis-320.00g098100.m01.polypeptide	XP_043666944.1	kinesin-like protein unc-104 isoform X6	XP_043666944.1 kinesin-like protein unc-104 isoform X6 [Vespula pensylvanica]	70.9	103	26	2	2	101	42	143	2.85e-37	146
B.ovis-320.00g098100.m01.polypeptide	XP_046819719.1	kinesin-like protein unc-104 isoform X3	XP_046819719.1 kinesin-like protein unc-104 isoform X3 [Vespa crabro]	70.9	103	26	2	2	101	42	143	2.85e-37	146
B.ovis-320.00g098100.m01.polypeptide	XP_035734459.1	kinesin-like protein unc-104 isoform X5	XP_035734459.1 kinesin-like protein unc-104 isoform X5 [Vespa mandarinia]	70.9	103	26	2	2	101	42	143	2.85e-37	146
B.ovis-320.00g098100.m01.polypeptide	XP_035734456.1	kinesin-like protein unc-104 isoform X3	XP_035734456.1 kinesin-like protein unc-104 isoform X3 [Vespa mandarinia]	70.9	103	26	2	2	101	42	143	2.85e-37	146
B.ovis-320.00g098100.m01.polypeptide	XP_046819722.1	kinesin-like protein unc-104 isoform X5	XP_046819722.1 kinesin-like protein unc-104 isoform X5 [Vespa crabro]	70.9	103	26	2	2	101	42	143	2.85e-37	146
B.ovis-320.00g098100.m01.polypeptide	XP_046819718.1	kinesin-like protein unc-104 isoform X2	XP_046819718.1 kinesin-like protein unc-104 isoform X2 [Vespa crabro]	70.9	103	26	2	2	101	42	143	2.85e-37	146
B.ovis-320.00g098100.m01.polypeptide	XP_035734455.1	kinesin-like protein unc-104 isoform X2	XP_035734455.1 kinesin-like protein unc-104 isoform X2 [Vespa mandarinia]	70.9	103	26	2	2	101	42	143	2.85e-37	146
B.ovis-320.00g098100.m01.polypeptide	XP_046819724.1	kinesin-like protein unc-104 isoform X7	XP_046819724.1 kinesin-like protein unc-104 isoform X7 [Vespa crabro]	70.9	103	26	2	2	101	42	143	2.85e-37	146
B.ovis-320.00g098100.m01.polypeptide	CAG5033343.1	unnamed protein product	CAG5033343.1 uunnamed protein product [Parnassius apollo]	77.4	84	19	0	18	101	60	143	2.85e-37	146
B.ovis-320.00g098100.m01.polypeptide	XP_043666939.1	kinesin-like protein unc-104 isoform X1	XP_043666939.1 kinesin-like protein unc-104 isoform X1 [Vespula pensylvanica]	70.9	103	26	2	2	101	42	143	2.85e-37	146
B.ovis-320.00g098100.m01.polypeptide	XP_045475769.1	kinesin-like protein unc-104 isoform X1	XP_045475769.1 kinesin-like protein unc-104 isoform X1 [Harmonia axyridis]	77.4	84	19	0	18	101	60	143	5.30e-37	145
B.ovis-320.00g098100.m01.polypeptide	XP_021916349.1	kinesin-like protein unc-104 isoform X7	XP_021916349.1 kinesin-like protein unc-104 isoform X7 [Zootermopsis nevadensis]	82.4	85	14	1	18	101	60	144	5.31e-37	145
B.ovis-320.00g098100.m01.polypeptide	KAG5677927.1	hyphypothetical protein PVAND_007642	KAG5677927.1 hyphypothetical protein PVAND_007642 [Polypedilum vanderplanki]	77.4	84	19	0	18	101	60	143	5.31e-37	145
B.ovis-320.00g098100.m01.polypeptide	XP_021916346.1	kinesin-like protein unc-104 isoform X4	XP_021916346.1 kinesin-like protein unc-104 isoform X4 [Zootermopsis nevadensis]	82.4	85	14	1	18	101	60	144	5.31e-37	145
B.ovis-320.00g098100.m01.polypeptide	XP_045451536.1	kinesin-like protein unc-104	XP_045451536.1 kinesin-like protein unc-104 [Melitaea cinxia]	78.6	84	18	0	18	101	60	143	5.31e-37	145
B.ovis-320.00g098100.m01.polypeptide	XP_021916348.1	kinesin-like protein unc-104 isoform X6	XP_021916348.1 kinesin-like protein unc-104 isoform X6 [Zootermopsis nevadensis]	82.4	85	14	1	18	101	60	144	5.31e-37	145
B.ovis-320.00g098100.m01.polypeptide	XP_039433827.1	kinesin-like protein unc-104 isoform X1	XP_039433827.1 kinesin-like protein unc-104 isoform X1 [Culex pipiens pallens]	77.4	84	19	0	18	101	60	143	5.31e-37	145
B.ovis-320.00g098100.m01.polypeptide	XP_021916340.1	kinesin-like protein unc-104 isoform X1	XP_021916340.1 kinesin-like protein unc-104 isoform X1 [Zootermopsis nevadensis]	82.4	85	14	1	18	101	60	144	5.31e-37	145
B.ovis-320.00g098100.m01.polypeptide	XP_039433830.1	kinesin-like protein unc-104 isoform X3	XP_039433830.1 kinesin-like protein unc-104 isoform X3 [Culex pipiens pallens]	77.4	84	19	0	18	101	60	143	5.31e-37	145
B.ovis-320.00g098100.m01.polypeptide	XP_038113907.1	kinesin-like protein unc-104 isoform X5	XP_038113907.1 kinesin-like protein unc-104 isoform X5 [Culex quinquefasciatus]	77.4	84	19	0	18	101	60	143	5.31e-37	145
B.ovis-320.00g098100.m01.polypeptide	XP_045475777.1	kinesin-like protein unc-104 isoform X5	XP_045475777.1 kinesin-like protein unc-104 isoform X5 [Harmonia axyridis]	77.4	84	19	0	18	101	60	143	5.30e-37	145
B.ovis-320.00g098100.m01.polypeptide	XP_045475775.1	kinesin-like protein unc-104 isoform X3	XP_045475775.1 kinesin-like protein unc-104 isoform X3 [Harmonia axyridis]	77.4	84	19	0	18	101	60	143	5.30e-37	145
B.ovis-320.00g098100.m01.polypeptide	XP_021916354.1	kinesin-like protein unc-104 isoform X12	XP_021916354.1 kinesin-like protein unc-104 isoform X12 [Zootermopsis nevadensis]	82.4	85	14	1	18	101	60	144	5.30e-37	145
B.ovis-320.00g098100.m01.polypeptide	KAF7995732.1	hyphypothetical protein HCN44_006839	KAF7995732.1 hyphypothetical protein HCN44_006839 [Aphidius gifuensis]	82.7	81	14	0	21	101	63	143	5.31e-37	145
B.ovis-320.00g098100.m01.polypeptide	XP_045475782.1	kinesin-like protein unc-104 isoform X9	XP_045475782.1 kinesin-like protein unc-104 isoform X9 [Harmonia axyridis]	77.4	84	19	0	18	101	60	143	5.29e-37	145
B.ovis-320.00g098100.m01.polypeptide	EDS44534.1	esin-like protein KIF1A	EDS44534.1 kinesin-like protein KIF1A [Culex quinquefasciatus]	77.4	84	19	0	18	101	60	143	5.31e-37	145
B.ovis-320.00g098100.m01.polypeptide	XP_021916356.1	kinesin-like protein unc-104 isoform X13	XP_021916356.1 kinesin-like protein unc-104 isoform X13 [Zootermopsis nevadensis]	82.4	85	14	1	18	101	60	144	5.30e-37	145
B.ovis-320.00g098100.m01.polypeptide	XP_045475781.1	kinesin-like protein unc-104 isoform X8	XP_045475781.1 kinesin-like protein unc-104 isoform X8 [Harmonia axyridis]	77.4	84	19	0	18	101	60	143	5.29e-37	145
B.ovis-320.00g098100.m01.polypeptide	XP_021916351.1	kinesin-like protein unc-104 isoform X9	XP_021916351.1 kinesin-like protein unc-104 isoform X9 [Zootermopsis nevadensis]	82.4	85	14	1	18	101	60	144	5.31e-37	145
B.ovis-320.00g098100.m01.polypeptide	XP_045475774.1	kinesin-like protein unc-104 isoform X2	XP_045475774.1 kinesin-like protein unc-104 isoform X2 [Harmonia axyridis]	77.4	84	19	0	18	101	60	143	5.30e-37	145
B.ovis-320.00g098100.m01.polypeptide	XP_039433831.1	kinesin-like protein unc-104 isoform X4	XP_039433831.1 kinesin-like protein unc-104 isoform X4 [Culex pipiens pallens]	77.4	84	19	0	18	101	60	143	5.31e-37	145
B.ovis-320.00g098100.m01.polypeptide	XP_021916353.1	kinesin-like protein unc-104 isoform X11	XP_021916353.1 kinesin-like protein unc-104 isoform X11 [Zootermopsis nevadensis]	82.4	85	14	1	18	101	60	144	5.31e-37	145
B.ovis-320.00g098100.m01.polypeptide	XP_045475785.1	kinesin-like protein unc-104 isoform X12	XP_045475785.1 kinesin-like protein unc-104 isoform X12 [Harmonia axyridis]	77.4	84	19	0	18	101	60	143	5.29e-37	145
B.ovis-320.00g098100.m01.polypeptide	XP_039433829.1	kinesin-like protein unc-104 isoform X2	XP_039433829.1 kinesin-like protein unc-104 isoform X2 [Culex pipiens pallens]	77.4	84	19	0	18	101	60	143	5.31e-37	145
B.ovis-320.00g098100.m01.polypeptide	XP_021916343.1	kinesin-like protein unc-104 isoform X2	XP_021916343.1 kinesin-like protein unc-104 isoform X2 [Zootermopsis nevadensis]	82.4	85	14	1	18	101	60	144	5.31e-37	145
B.ovis-320.00g098100.m01.polypeptide	XP_021916350.1	kinesin-like protein unc-104 isoform X8	XP_021916350.1 kinesin-like protein unc-104 isoform X8 [Zootermopsis nevadensis]	82.4	85	14	1	18	101	60	144	5.31e-37	145
B.ovis-320.00g098100.m01.polypeptide	XP_038113906.1	kinesin-like protein unc-104 isoform X4	XP_038113906.1 kinesin-like protein unc-104 isoform X4 [Culex quinquefasciatus]	77.4	84	19	0	18	101	60	143	5.31e-37	145
B.ovis-320.00g098100.m01.polypeptide	XP_038113904.1	kinesin-like protein unc-104 isoform X2	XP_038113904.1 kinesin-like protein unc-104 isoform X2 [Culex quinquefasciatus]	77.4	84	19	0	18	101	60	143	5.31e-37	145
B.ovis-320.00g098100.m01.polypeptide	XP_045475784.1	kinesin-like protein unc-104 isoform X11	XP_045475784.1 kinesin-like protein unc-104 isoform X11 [Harmonia axyridis]	77.4	84	19	0	18	101	60	143	5.29e-37	145
B.ovis-320.00g098100.m01.polypeptide	XP_021916352.1	kinesin-like protein unc-104 isoform X10	XP_021916352.1 kinesin-like protein unc-104 isoform X10 [Zootermopsis nevadensis]	82.4	85	14	1	18	101	60	144	5.31e-37	145
B.ovis-320.00g098100.m01.polypeptide	XP_045475779.1	kinesin-like protein unc-104 isoform X7	XP_045475779.1 kinesin-like protein unc-104 isoform X7 [Harmonia axyridis]	77.4	84	19	0	18	101	60	143	5.30e-37	145
B.ovis-320.00g098100.m01.polypeptide	XP_045475778.1	kinesin-like protein unc-104 isoform X6	XP_045475778.1 kinesin-like protein unc-104 isoform X6 [Harmonia axyridis]	77.4	84	19	0	18	101	60	143	5.30e-37	145
B.ovis-320.00g098100.m01.polypeptide	XP_045475783.1	kinesin-like protein unc-104 isoform X10	XP_045475783.1 kinesin-like protein unc-104 isoform X10 [Harmonia axyridis]	77.4	84	19	0	18	101	60	143	5.29e-37	145
B.ovis-320.00g098100.m01.polypeptide	XP_038113901.1	kinesin-like protein unc-104 isoform X1	XP_038113901.1 kinesin-like protein unc-104 isoform X1 [Culex quinquefasciatus]	77.4	84	19	0	18	101	60	143	5.31e-37	145
B.ovis-320.00g098100.m01.polypeptide	XP_021916357.1	kinesin-like protein unc-104 isoform X14	XP_021916357.1 kinesin-like protein unc-104 isoform X14 [Zootermopsis nevadensis]	82.4	85	14	1	18	101	60	144	5.31e-37	145
B.ovis-320.00g098100.m01.polypeptide	XP_044004571.1	LOW QUALITY PROTEIN: kinesin-like protein unc-104	XP_044004571.1 LOW QUALITY PROTEIN: kinesin-like protein unc-104 [Aphidius gifuensis]	82.7	81	14	0	21	101	63	143	5.31e-37	145
B.ovis-320.00g098100.m01.polypeptide	XP_038113905.1	kinesin-like protein unc-104 isoform X3	XP_038113905.1 kinesin-like protein unc-104 isoform X3 [Culex quinquefasciatus]	77.4	84	19	0	18	101	60	143	5.31e-37	145
B.ovis-320.00g098100.m01.polypeptide	XP_039433832.1	kinesin-like protein unc-104 isoform X5	XP_039433832.1 kinesin-like protein unc-104 isoform X5 [Culex pipiens pallens]	77.4	84	19	0	18	101	60	143	5.31e-37	145
B.ovis-320.00g098100.m01.polypeptide	XP_045475776.1	kinesin-like protein unc-104 isoform X4	XP_045475776.1 kinesin-like protein unc-104 isoform X4 [Harmonia axyridis]	77.4	84	19	0	18	101	60	143	5.30e-37	145
B.ovis-320.00g098100.m01.polypeptide	XP_021916347.1	kinesin-like protein unc-104 isoform X5	XP_021916347.1 kinesin-like protein unc-104 isoform X5 [Zootermopsis nevadensis]	82.4	85	14	1	18	101	60	144	5.31e-37	145
B.ovis-320.00g098100.m01.polypeptide	XP_021916358.1	kinesin-like protein unc-104 isoform X15	XP_021916358.1 kinesin-like protein unc-104 isoform X15 [Zootermopsis nevadensis]	82.4	85	14	1	18	101	60	144	5.31e-37	145
B.ovis-320.00g098100.m01.polypeptide	KDR21304.1	hypothetical protein L798_04238	KDR21304.1 hyphypothetical protein L798_04238 [Zootermopsis nevadensis]	82.4	85	14	1	18	101	60	144	5.32e-37	145
B.ovis-320.00g098100.m01.polypeptide	KAG5677928.1	hyphypothetical protein PVAND_007642	KAG5677928.1 hyphypothetical protein PVAND_007642 [Polypedilum vanderplanki]	77.4	84	19	0	18	101	60	143	5.30e-37	145
B.ovis-320.00g098100.m01.polypeptide	XP_021916345.1	kinesin-like protein unc-104 isoform X3	XP_021916345.1 kinesin-like protein unc-104 isoform X3 [Zootermopsis nevadensis]	82.4	85	14	1	18	101	60	144	5.31e-37	145
B.ovis-320.00g098100.m01.polypeptide	XP_013179699.1	PREDICTED: kinesin-like protein unc-104	XP_013179699.1 PREDICTED: kinesin-like protein unc-104 [Papilio xuthus]	76.2	84	20	0	18	101	60	143	7.25e-37	145
B.ovis-320.00g098100.m01.polypeptide	XP_025406025.1	kinesin-like protein unc-104	XP_025406025.1 kinesin-like protein unc-104 [Sipha flava]	83.3	84	13	1	19	101	61	144	7.23e-37	145
B.ovis-320.00g098100.m01.polypeptide	KPJ02360.1	esin-like protein unc-104	KPJ02360.1 Kinesin-like protein unc-104 [Papilio xuthus]	76.2	84	20	0	18	101	25	108	7.15e-37	145
B.ovis-320.00g098100.m01.polypeptide	XP_016661264.1	kinesin-like protein unc-104 isoform X10	XP_016661264.1 kinesin-like protein unc-104 isoform X10 [Acyrthosiphon pisum]	82.1	84	14	1	19	101	61	144	9.85e-37	144
B.ovis-320.00g098100.m01.polypeptide	XP_016661259.1	kinesin-like protein unc-104 isoform X5	XP_016661259.1 kinesin-like protein unc-104 isoform X5 [Acyrthosiphon pisum]	82.1	84	14	1	19	101	61	144	9.86e-37	144
B.ovis-320.00g098100.m01.polypeptide	XP_015367706.1	PREDICTED: kinesin-like protein unc-104 isoform X3	XP_015367706.1 PREDICTED: kinesin-like protein unc-104 isoform X3 [Diuraphis noxia]	82.1	84	14	1	19	101	61	144	9.85e-37	144
B.ovis-320.00g098100.m01.polypeptide	XP_034947691.1	kinesin-like protein unc-104 isoform X6	XP_034947691.1 kinesin-like protein unc-104 isoform X6 [Chelonus insularis]	71.9	96	24	1	9	101	48	143	9.86e-37	144
B.ovis-320.00g098100.m01.polypeptide	XP_022180267.1	kinesin-like protein unc-104 isoform X7	XP_022180267.1 kinesin-like protein unc-104 isoform X7 [Myzus persicae]	82.1	84	14	1	19	101	61	144	9.85e-37	144
B.ovis-320.00g098100.m01.polypeptide	XP_016661263.1	kinesin-like protein unc-104 isoform X9	XP_016661263.1 kinesin-like protein unc-104 isoform X9 [Acyrthosiphon pisum]	82.1	84	14	1	19	101	61	144	9.85e-37	144
B.ovis-320.00g098100.m01.polypeptide	XP_017782722.1	PREDICTED: kinesin-like protein unc-104 isoform X12	XP_017782722.1 PREDICTED: kinesin-like protein unc-104 isoform X12 [Nicrophorus vespilloides]	76.2	84	20	0	18	101	60	143	9.84e-37	144
B.ovis-320.00g098100.m01.polypeptide	XP_027854222.1	kinesin-like protein unc-104 isoform X1	XP_027854222.1 kinesin-like protein unc-104 isoform X1 [Aphis gossypii]	82.1	84	14	1	19	101	61	144	9.86e-37	144
B.ovis-320.00g098100.m01.polypeptide	XP_034947685.1	kinesin-like protein unc-104 isoform X1	XP_034947685.1 kinesin-like protein unc-104 isoform X1 [Chelonus insularis]	71.9	96	24	1	9	101	48	143	9.86e-37	144
B.ovis-320.00g098100.m01.polypeptide	XP_022180264.1	kinesin-like protein unc-104 isoform X5	XP_022180264.1 kinesin-like protein unc-104 isoform X5 [Myzus persicae]	82.1	84	14	1	19	101	61	144	9.85e-37	144
B.ovis-320.00g098100.m01.polypeptide	XP_016661257.1	kinesin-like protein unc-104 isoform X3	XP_016661257.1 kinesin-like protein unc-104 isoform X3 [Acyrthosiphon pisum]	82.1	84	14	1	19	101	61	144	9.86e-37	144
B.ovis-320.00g098100.m01.polypeptide	XP_022180266.1	kinesin-like protein unc-104 isoform X6	XP_022180266.1 kinesin-like protein unc-104 isoform X6 [Myzus persicae]	82.1	84	14	1	19	101	61	144	9.85e-37	144
B.ovis-320.00g098100.m01.polypeptide	XP_034947689.1	kinesin-like protein unc-104 isoform X4	XP_034947689.1 kinesin-like protein unc-104 isoform X4 [Chelonus insularis]	71.9	96	24	1	9	101	48	143	9.86e-37	144
B.ovis-320.00g098100.m01.polypeptide	XP_026808761.1	kinesin-like protein unc-104 isoform X1	XP_026808761.1 kinesin-like protein unc-104 isoform X1 [Rhopalosiphum maidis]	82.1	84	14	1	19	101	61	144	9.86e-37	144
B.ovis-320.00g098100.m01.polypeptide	XP_027854224.1	kinesin-like protein unc-104 isoform X3	XP_027854224.1 kinesin-like protein unc-104 isoform X3 [Aphis gossypii]	82.1	84	14	1	19	101	61	144	9.85e-37	144
B.ovis-320.00g098100.m01.polypeptide	XP_034947693.1	kinesin-like protein unc-104 isoform X8	XP_034947693.1 kinesin-like protein unc-104 isoform X8 [Chelonus insularis]	71.9	96	24	1	9	101	48	143	9.85e-37	144
B.ovis-320.00g098100.m01.polypeptide	XP_016661256.1	kinesin-like protein unc-104 isoform X2	XP_016661256.1 kinesin-like protein unc-104 isoform X2 [Acyrthosiphon pisum]	82.1	84	14	1	19	101	61	144	9.86e-37	144
B.ovis-320.00g098100.m01.polypeptide	KAE9530876.1	hyphypothetical protein AGLY_011338	KAE9530876.1 hyphypothetical protein AGLY_011338 [Aphis glycines]	82.1	84	14	1	19	101	61	144	3.57e-39	144
B.ovis-320.00g098100.m01.polypeptide	XP_017782652.1	PREDICTED: kinesin-like protein unc-104 isoform X3	XP_017782652.1 PREDICTED: kinesin-like protein unc-104 isoform X3 [Nicrophorus vespilloides]	76.2	84	20	0	18	101	60	143	9.86e-37	144
B.ovis-320.00g098100.m01.polypeptide	XP_016661261.1	kinesin-like protein unc-104 isoform X7	XP_016661261.1 kinesin-like protein unc-104 isoform X7 [Acyrthosiphon pisum]	82.1	84	14	1	19	101	61	144	9.85e-37	144
B.ovis-320.00g098100.m01.polypeptide	XP_015367702.1	PREDICTED: kinesin-like protein unc-104 isoform X1	XP_015367702.1 PREDICTED: kinesin-like protein unc-104 isoform X1 [Diuraphis noxia]	82.1	84	14	1	19	101	61	144	9.85e-37	144
B.ovis-320.00g098100.m01.polypeptide	XP_017782740.1	PREDICTED: kinesin-like protein unc-104 isoform X14	XP_017782740.1 PREDICTED: kinesin-like protein unc-104 isoform X14 [Nicrophorus vespilloides]	76.2	84	20	0	18	101	60	143	9.84e-37	144
B.ovis-320.00g098100.m01.polypeptide	XP_017782748.1	PREDICTED: kinesin-like protein unc-104 isoform X15	XP_017782748.1 PREDICTED: kinesin-like protein unc-104 isoform X15 [Nicrophorus vespilloides]	76.2	84	20	0	18	101	60	143	9.84e-37	144
B.ovis-320.00g098100.m01.polypeptide	XP_026808763.1	kinesin-like protein unc-104 isoform X3	XP_026808763.1 kinesin-like protein unc-104 isoform X3 [Rhopalosiphum maidis]	82.1	84	14	1	19	101	61	144	9.85e-37	144
B.ovis-320.00g098100.m01.polypeptide	VVC24964.1	esin motor domain, conserved site,Kinesin-like KIF1-type,C2 domain,PH domain-like,Pleckstrin	VVC24964.1 Kinesin motor domain, conserved site,Kinesin-like KIF1-type,C2 domain,PH domain-like,Pleckstrin [Cinara cedri]	82.1	84	14	1	19	101	61	144	9.85e-37	144
B.ovis-320.00g098100.m01.polypeptide	XP_029342942.1	kinesin-like protein unc-104 isoform X11	XP_029342942.1 kinesin-like protein unc-104 isoform X11 [Acyrthosiphon pisum]	82.1	84	14	1	19	101	61	144	9.85e-37	144
B.ovis-320.00g098100.m01.polypeptide	XP_016661258.1	kinesin-like protein unc-104 isoform X4	XP_016661258.1 kinesin-like protein unc-104 isoform X4 [Acyrthosiphon pisum]	82.1	84	14	1	19	101	61	144	9.86e-37	144
B.ovis-320.00g098100.m01.polypeptide	XP_016661262.1	kinesin-like protein unc-104 isoform X8	XP_016661262.1 kinesin-like protein unc-104 isoform X8 [Acyrthosiphon pisum]	82.1	84	14	1	19	101	61	144	9.74e-37	144
B.ovis-320.00g098100.m01.polypeptide	XP_025197534.1	kinesin-like protein unc-104	XP_025197534.1 kinesin-like protein unc-104 [Melanaphis sacchari]	82.1	84	14	1	19	101	61	144	9.85e-37	144
B.ovis-320.00g098100.m01.polypeptide	XP_026808762.1	kinesin-like protein unc-104 isoform X2	XP_026808762.1 kinesin-like protein unc-104 isoform X2 [Rhopalosiphum maidis]	82.1	84	14	1	19	101	61	144	9.86e-37	144
B.ovis-320.00g098100.m01.polypeptide	XP_017782667.1	PREDICTED: kinesin-like protein unc-104 isoform X5	XP_017782667.1 PREDICTED: kinesin-like protein unc-104 isoform X5 [Nicrophorus vespilloides]	76.2	84	20	0	18	101	60	143	9.86e-37	144
B.ovis-320.00g098100.m01.polypeptide	XP_016661255.1	kinesin-like protein unc-104 isoform X1	XP_016661255.1 kinesin-like protein unc-104 isoform X1 [Acyrthosiphon pisum]	82.1	84	14	1	19	101	61	144	9.86e-37	144
B.ovis-320.00g098100.m01.polypeptide	XP_022180260.1	kinesin-like protein unc-104 isoform X1	XP_022180260.1 kinesin-like protein unc-104 isoform X1 [Myzus persicae]	82.1	84	14	1	19	101	61	144	9.86e-37	144
B.ovis-320.00g098100.m01.polypeptide	XP_034947692.1	kinesin-like protein unc-104 isoform X7	XP_034947692.1 kinesin-like protein unc-104 isoform X7 [Chelonus insularis]	71.9	96	24	1	9	101	48	143	9.86e-37	144
B.ovis-320.00g098100.m01.polypeptide	XP_017782699.1	PREDICTED: kinesin-like protein unc-104 isoform X9	XP_017782699.1 PREDICTED: kinesin-like protein unc-104 isoform X9 [Nicrophorus vespilloides]	76.2	84	20	0	18	101	60	143	9.85e-37	144
B.ovis-320.00g098100.m01.polypeptide	XP_034947695.1	kinesin-like protein unc-104 isoform X10	XP_034947695.1 kinesin-like protein unc-104 isoform X10 [Chelonus insularis]	71.9	96	24	1	9	101	48	143	9.86e-37	144
B.ovis-320.00g098100.m01.polypeptide	XP_027854223.1	kinesin-like protein unc-104 isoform X2	XP_027854223.1 kinesin-like protein unc-104 isoform X2 [Aphis gossypii]	82.1	84	14	1	19	101	61	144	9.86e-37	144
B.ovis-320.00g098100.m01.polypeptide	XP_017782676.1	PREDICTED: kinesin-like protein unc-104 isoform X6	XP_017782676.1 PREDICTED: kinesin-like protein unc-104 isoform X6 [Nicrophorus vespilloides]	76.2	84	20	0	18	101	60	143	9.86e-37	144
B.ovis-320.00g098100.m01.polypeptide	XP_017782684.1	PREDICTED: kinesin-like protein unc-104 isoform X7	XP_017782684.1 PREDICTED: kinesin-like protein unc-104 isoform X7 [Nicrophorus vespilloides]	76.2	84	20	0	18	101	60	143	9.86e-37	144
B.ovis-320.00g098100.m01.polypeptide	KAF0769515.1	inesin-like protein unc-104 isoform X1	KAF0769515.1 kinesin-like protein unc-104 isoform X1 [Aphis craccivora]	82.1	84	14	1	19	101	61	144	9.86e-37	144
B.ovis-320.00g098100.m01.polypeptide	XP_034947687.1	kinesin-like protein unc-104 isoform X2	XP_034947687.1 kinesin-like protein unc-104 isoform X2 [Chelonus insularis]	71.9	96	24	1	9	101	48	143	9.86e-37	144
B.ovis-320.00g098100.m01.polypeptide	XP_016661260.1	kinesin-like protein unc-104 isoform X6	XP_016661260.1 kinesin-like protein unc-104 isoform X6 [Acyrthosiphon pisum]	82.1	84	14	1	19	101	61	144	9.86e-37	144
B.ovis-320.00g098100.m01.polypeptide	XP_017782692.1	PREDICTED: kinesin-like protein unc-104 isoform X8	XP_017782692.1 PREDICTED: kinesin-like protein unc-104 isoform X8 [Nicrophorus vespilloides]	76.2	84	20	0	18	101	60	143	9.86e-37	144
B.ovis-320.00g098100.m01.polypeptide	XP_017782602.1	PREDICTED: kinesin-like protein unc-104 isoform X1	XP_017782602.1 PREDICTED: kinesin-like protein unc-104 isoform X1 [Nicrophorus vespilloides]	76.2	84	20	0	18	101	60	143	9.86e-37	144
B.ovis-320.00g098100.m01.polypeptide	XP_034947688.1	kinesin-like protein unc-104 isoform X3	XP_034947688.1 kinesin-like protein unc-104 isoform X3 [Chelonus insularis]	71.9	96	24	1	9	101	48	143	9.86e-37	144
B.ovis-320.00g098100.m01.polypeptide	XP_015367705.1	PREDICTED: kinesin-like protein unc-104 isoform X2	XP_015367705.1 PREDICTED: kinesin-like protein unc-104 isoform X2 [Diuraphis noxia]	82.1	84	14	1	19	101	61	144	9.85e-37	144
B.ovis-320.00g098100.m01.polypeptide	XP_022180262.1	kinesin-like protein unc-104 isoform X3	XP_022180262.1 kinesin-like protein unc-104 isoform X3 [Myzus persicae]	82.1	84	14	1	19	101	61	144	9.85e-37	144
B.ovis-320.00g098100.m01.polypeptide	XP_017782716.1	PREDICTED: kinesin-like protein unc-104 isoform X11	XP_017782716.1 PREDICTED: kinesin-like protein unc-104 isoform X11 [Nicrophorus vespilloides]	76.2	84	20	0	18	101	60	143	9.84e-37	144
B.ovis-320.00g098100.m01.polypeptide	XP_022180261.1	kinesin-like protein unc-104 isoform X2	XP_022180261.1 kinesin-like protein unc-104 isoform X2 [Myzus persicae]	82.1	84	14	1	19	101	61	144	9.86e-37	144
B.ovis-320.00g098100.m01.polypeptide	XP_017782708.1	PREDICTED: kinesin-like protein unc-104 isoform X10	XP_017782708.1 PREDICTED: kinesin-like protein unc-104 isoform X10 [Nicrophorus vespilloides]	76.2	84	20	0	18	101	60	143	9.84e-37	144
B.ovis-320.00g098100.m01.polypeptide	XP_034947694.1	kinesin-like protein unc-104 isoform X9	XP_034947694.1 kinesin-like protein unc-104 isoform X9 [Chelonus insularis]	71.9	96	24	1	9	101	48	143	9.85e-37	144
B.ovis-320.00g098100.m01.polypeptide	XP_034947690.1	kinesin-like protein unc-104 isoform X5	XP_034947690.1 kinesin-like protein unc-104 isoform X5 [Chelonus insularis]	71.9	96	24	1	9	101	48	143	9.86e-37	144
B.ovis-320.00g116280.m01.polypeptide	XP_021913191.1	kinesin-like protein KIF19 isoform X1	XP_021913191.1 kinesin-like protein KIF19 isoform X1 [Zootermopsis nevadensis]	59.7	181	72	1	30	210	24	203	3.68e-65	225
B.ovis-320.00g116280.m01.polypeptide	XP_021913192.1	kinesin-like protein KIF19 isoform X2	XP_021913192.1 kinesin-like protein KIF19 isoform X2 [Zootermopsis nevadensis]	59.7	181	72	1	30	210	24	203	3.39e-65	225
B.ovis-320.00g116280.m01.polypeptide	XP_020708235.1	kinesin-like protein KIF19 isoform X4	XP_020708235.1 kinesin-like protein KIF19 isoform X4 [Athalia rosae]	57.1	189	80	1	23	210	30	218	1.16e-64	223
B.ovis-320.00g116280.m01.polypeptide	XP_020708231.1	kinesin-like protein KIF19 isoform X1	XP_020708231.1 kinesin-like protein KIF19 isoform X1 [Athalia rosae]	57.1	189	80	1	23	210	30	218	1.81e-64	223
B.ovis-320.00g116280.m01.polypeptide	XP_020708234.1	kinesin-like protein KIF19 isoform X3	XP_020708234.1 kinesin-like protein KIF19 isoform X3 [Athalia rosae]	57.1	189	80	1	23	210	30	218	1.45e-64	223
B.ovis-320.00g116280.m01.polypeptide	XP_023715558.1	kinesin-like protein KIF19 isoform X1	XP_023715558.1 kinesin-like protein KIF19 isoform X1 [Cryptotermes secundus]	59.3	182	72	2	30	210	24	204	3.06e-64	222
B.ovis-320.00g116280.m01.polypeptide	XP_033609064.1	kinesin-like protein KIF19 isoform X2	XP_033609064.1 kinesin-like protein KIF19 isoform X2 [Cryptotermes secundus]	60	180	70	2	32	210	2	180	5.88e-64	221
B.ovis-320.00g116280.m01.polypeptide	RZF49037.1	hypothetical protein LSTR_LSTR011399	RZF49037.1 hyphypothetical protein LSTR_LSTR011399 [Laodelphax striatellus]	61.7	180	66	2	32	210	44	221	6.78e-63	219
B.ovis-320.00g116280.m01.polypeptide	XP_039290693.1	kinesin-like protein KIF19	XP_039290693.1 kinesin-like protein KIF19 [Nilaparvata lugens]	61.7	180	66	2	32	210	27	204	1.01e-62	218
B.ovis-320.00g116280.m01.polypeptide	XP_020708233.1	kinesin-like protein KIF19 isoform X2	XP_020708233.1 kinesin-like protein KIF19 isoform X2 [Athalia rosae]	57.1	182	77	1	30	210	32	213	1.26e-62	218
B.ovis-320.00g116280.m01.polypeptide	XP_046483733.1	kinesin-like protein KIF19 isoform X1	XP_046483733.1 kinesin-like protein KIF19 isoform X1 [Neodiprion pinetum]	56	182	79	1	30	210	33	214	3.41e-61	214
B.ovis-320.00g116280.m01.polypeptide	XP_046747274.1	kinesin-like protein KIF19 isoform X1	XP_046747274.1 kinesin-like protein KIF19 isoform X1 [Diprion similis]	56.6	182	78	1	30	210	33	214	3.41e-61	214
B.ovis-320.00g116280.m01.polypeptide	XP_046483735.1	kinesin-like protein KIF19 isoform X3	XP_046483735.1 kinesin-like protein KIF19 isoform X3 [Neodiprion pinetum]	56.6	182	78	1	30	210	9	190	2.48e-61	214
B.ovis-320.00g116280.m01.polypeptide	XP_046596920.1	kinesin-like protein KIF19 isoform X2	XP_046596920.1 kinesin-like protein KIF19 isoform X2 [Neodiprion lecontei]	56	182	79	1	30	210	33	214	2.62e-61	214
B.ovis-320.00g116280.m01.polypeptide	XP_017784963.1	PREDICTED: kinesin-like protein KIF19 isoform X2	XP_017784963.1 PREDICTED: kinesin-like protein KIF19 isoform X2 [Nicrophorus vespilloides]	58.6	181	72	2	30	210	26	203	3.72e-61	214
B.ovis-320.00g116280.m01.polypeptide	XP_046428706.1	kinesin-like protein KIF19 isoform X2	XP_046428706.1 kinesin-like protein KIF19 isoform X2 [Neodiprion fabricii]	56	182	79	1	30	210	33	214	2.62e-61	214
B.ovis-320.00g116280.m01.polypeptide	XP_046483734.1	kinesin-like protein KIF19 isoform X2	XP_046483734.1 kinesin-like protein KIF19 isoform X2 [Neodiprion pinetum]	56	182	79	1	30	210	33	214	2.62e-61	214
B.ovis-320.00g116280.m01.polypeptide	XP_046428707.1	kinesin-like protein KIF19 isoform X3	XP_046428707.1 kinesin-like protein KIF19 isoform X3 [Neodiprion fabricii]	56.6	182	78	1	30	210	9	190	2.48e-61	214
B.ovis-320.00g116280.m01.polypeptide	XP_046747275.1	kinesin-like protein KIF19 isoform X2	XP_046747275.1 kinesin-like protein KIF19 isoform X2 [Diprion similis]	57.1	182	77	1	30	210	9	190	2.48e-61	214
B.ovis-320.00g116280.m01.polypeptide	XP_046428705.1	kinesin-like protein KIF19 isoform X1	XP_046428705.1 kinesin-like protein KIF19 isoform X1 [Neodiprion fabricii]	56	182	79	1	30	210	33	214	3.41e-61	214
B.ovis-320.00g116280.m01.polypeptide	XP_023029277.1	kinesin-like protein KIF19	XP_023029277.1 kinesin-like protein KIF19 [Leptinotarsa decemlineata]	57.5	181	73	2	30	210	29	205	3.96e-61	214
B.ovis-320.00g116280.m01.polypeptide	XP_046747276.1	kinesin-like protein KIF19 isoform X3	XP_046747276.1 kinesin-like protein KIF19 isoform X3 [Diprion similis]	56.6	182	78	1	30	210	33	214	2.38e-61	214
B.ovis-320.00g010310.m01.polypeptide	KAF4532387.1	hyphypothetical protein B566_EDAN004468	KAF4532387.1 hyphypothetical protein B566_EDAN004468 [Ephemera danica]	32.6	92	59	2	13	102	283	373	4.46e-08	60.8
B.ovis-320.00g098040.m01.polypeptide	XP_002427904.1	class A rhodopsin-like G-protein coupled receptor GPRnna11, putative	XP_002427904.1 class A rhodopsin-like G-protein coupled receptor GPRnna11, putative [Pediculus humanus corporis]	38.3	188	71	2	11	198	103	245	6.42e-27	119
B.ovis-320.00g098070.m01.polypeptide	XP_037575033.1	BRISC and BRCA1-A complex member 2-like isoform X2	XP_037575033.1 BRISC and BRCA1-A complex member 2-like isoform X2 [Dermacentor silvarum]	31.4	236	147	6	105	329	121	352	5.57e-20	101
B.ovis-320.00g098070.m01.polypeptide	KAH7942103.1	hyphypothetical protein HPB49_020585	KAH7942103.1 hyphypothetical protein HPB49_020585 [Dermacentor silvarum]	31.6	237	146	7	105	329	101	333	8.24e-20	100
B.ovis-320.00g098070.m01.polypeptide	XP_037501604.1	BRISC and BRCA1-A complex member 2-like isoform X2	XP_037501604.1 BRISC and BRCA1-A complex member 2-like isoform X2 [Rhipicephalus sanguineus]	31.6	237	146	7	105	329	121	353	1.06e-19	100
B.ovis-320.00g098070.m01.polypeptide	XP_037575032.1	BRISC and BRCA1-A complex member 2-like isoform X1	XP_037575032.1 BRISC and BRCA1-A complex member 2-like isoform X1 [Dermacentor silvarum]	31.6	237	146	7	105	329	121	353	1.06e-19	100
B.ovis-320.00g098070.m01.polypeptide	KFM61137.1	A1-A complex subunit BRE, partial	KFM61137.1 BRCA1-A complex subunit BRE, partial [Stegodyphus mimosarum]	31.6	234	148	6	112	334	124	356	9.77e-19	97.8
B.ovis-320.00g098070.m01.polypeptide	XP_037274257.1	LOW QUALITY PROTEIN: BRISC and BRCA1-A complex member 2-like	XP_037274257.1 LOW QUALITY PROTEIN: BRISC and BRCA1-A complex member 2-like [Rhipicephalus microplus]	32.2	230	140	7	105	322	121	346	9.88e-19	97.8
B.ovis-320.00g098070.m01.polypeptide	XP_035227839.1	BRISC and BRCA1-A complex member 2-like	XP_035227839.1 BRISC and BRCA1-A complex member 2-like [Stegodyphus dumicola]	31.2	234	149	6	112	334	124	356	1.83e-18	97.1
B.ovis-320.00g098070.m01.polypeptide	KAH6925481.1	hyphypothetical protein HPB50_005730	KAH6925481.1 hyphypothetical protein HPB50_005730 [Hyalomma asiaticum]	33	221	132	7	105	313	42	258	4.96e-19	97.1
B.ovis-320.00g117370.m01.polypeptide	GFV88995.1	ative DD41D transposase	GFV88995.1 putative DD41D transposase [Trichonephila clavipes]	68.5	89	23	2	20	104	8	95	1.32e-22	106
B.ovis-320.00g011070.m01.polypeptide	XP_002431501.1	enzymatic polyprotein, putative	XP_002431501.1 enzymatic polyprotein, putative [Pediculus humanus corporis]	60.6	1056	256	4	162	1208	2	906	0	1271
B.ovis-320.00g011075.m01.polypeptide	KAF5269662.1	hyphypothetical protein FQA39_LY08585	KAF5269662.1 hyphypothetical protein FQA39_LY08585 [Lamprigera yunnana]	43.3	321	182	0	82	402	87	407	1.71e-85	283
B.ovis-320.00g011110.m01.polypeptide	XP_023290186.1	piggyBac transposable element-derived protein 4	XP_023290186.1 piggyBac transposable element-derived protein 4 [Orussus abietinus]	61.7	303	64	2	247	497	175	477	1.35e-109	347
B.ovis-320.00g011140.m01.polypeptide	XP_030752905.1	uncharacterized protein LOC115879974 isoform X1	XP_030752905.1 uncharacterized protein LOC115879974 isoform X1 [Sitophilus oryzae]	28.6	140	82	2	53	174	221	360	3.19e-13	78.6
B.ovis-320.00g013160.m01.polypeptide	XP_002431501.1	enzymatic polyprotein, putative	XP_002431501.1 enzymatic polyprotein, putative [Pediculus humanus corporis]	55.1	1054	310	5	477	1522	2	900	0	1150
B.ovis-320.00g035600.m01.polypeptide	KAF5278273.1	hyphypothetical protein FQR65_LT15707	KAF5278273.1 hyphypothetical protein FQR65_LT15707 [Abscondita terminalis]	44.5	137	47	1	1	137	123	230	5.21e-23	112
B.ovis-320.00g035600.m01.polypeptide	KAF5279736.1	hyphypothetical protein FQA39_LY05426	KAF5279736.1 hyphypothetical protein FQA39_LY05426 [Lamprigera yunnana]	41	173	67	4	1	139	203	374	2.17e-22	109
B.ovis-320.00g062050.m01.polypeptide	XP_034192152.1	uncharacterized protein LOC117609655	XP_034192152.1 uncharacterized protein LOC117609655 [Osmia lignaria]	31.5	489	249	9	11	414	123	610	5.45e-57	210
B.ovis-320.00g062050.m01.polypeptide	XP_034192258.1	uncharacterized protein LOC117609727	XP_034192258.1 uncharacterized protein LOC117609727 [Osmia lignaria]	31.3	489	250	9	11	414	123	610	1.46e-56	209
B.ovis-320.00g062050.m01.polypeptide	XP_034172623.1	uncharacterized protein LOC117600814	XP_034172623.1 uncharacterized protein LOC117600814 [Osmia lignaria]	31.3	489	250	9	11	414	123	610	7.53e-56	207
B.ovis-320.00g062060.m01.polypeptide	XP_002431501.1	enzymatic polyprotein, putative	XP_002431501.1 enzymatic polyprotein, putative [Pediculus humanus corporis]	66.9	362	112	1	603	956	545	906	2.13e-162	511
B.ovis-320.00g062060.m01.polypeptide	XP_002431503.1	enzymatic polyprotein; Endonuclease; Reverse transcriptase, putative	XP_002431503.1 enzymatic polyprotein; Endonuclease; Reverse transcriptase, putative [Pediculus humanus corporis]	66.6	362	113	1	603	956	441	802	2.98e-163	510
B.ovis-320.00g067670.m01.polypeptide	XP_002431503.1	enzymatic polyprotein; Endonuclease; Reverse transcriptase, putative	XP_002431503.1 enzymatic polyprotein; Endonuclease; Reverse transcriptase, putative [Pediculus humanus corporis]	64.8	159	55	1	89	247	430	587	7.07e-58	207
B.ovis-320.00g067670.m01.polypeptide	XP_002431501.1	enzymatic polyprotein, putative	XP_002431501.1 enzymatic polyprotein, putative [Pediculus humanus corporis]	64.2	159	56	1	89	247	534	691	4.47e-57	206
B.ovis-320.00g067680.m01.polypeptide	KAF2904702.1	hyphypothetical protein ILUMI_01471	KAF2904702.1 hyphypothetical protein ILUMI_01471 [Ignelater luminosus]	33.6	119	73	4	86	204	291	403	8.68e-09	66.6
B.ovis-320.00g074280.m01.polypeptide	XP_002431501.1	enzymatic polyprotein, putative	XP_002431501.1 enzymatic polyprotein, putative [Pediculus humanus corporis]	56.3	343	89	2	608	889	541	883	3.94e-110	378
B.ovis-320.00g074280.m01.polypeptide	XP_002431503.1	enzymatic polyprotein; Endonuclease; Reverse transcriptase, putative	XP_002431503.1 enzymatic polyprotein; Endonuclease; Reverse transcriptase, putative [Pediculus humanus corporis]	56	343	90	2	608	889	437	779	9.04e-111	377
B.ovis-320.00g117270.m01.polypeptide	XP_030752905.1	uncharacterized protein LOC115879974 isoform X1	XP_030752905.1 uncharacterized protein LOC115879974 isoform X1 [Sitophilus oryzae]	36.6	238	149	1	1	236	123	360	7.04e-53	187
B.ovis-320.00g117290.m01.polypeptide	KAF5278273.1	hyphypothetical protein FQR65_LT15707	KAF5278273.1 hyphypothetical protein FQR65_LT15707 [Abscondita terminalis]	53.3	244	91	2	13	256	23	243	5.23e-71	248
B.ovis-320.00g117290.m01.polypeptide	KAF2886324.1	hyphypothetical protein ILUMI_19849	KAF2886324.1 hyphypothetical protein ILUMI_19849 [Ignelater luminosus]	60.9	184	71	1	12	195	22	204	2.86e-67	236
B.ovis-320.00g019380.m01.polypeptide	KZC14282.1	hypothetical protein WN55_06679	KZC14282.1 hyphypothetical protein WN55_06679 [Dufourea novaeangliae]	46.5	144	64	3	2	134	425	566	2.18e-13	79
B.ovis-320.00g019390.m01.polypeptide	XP_039761836.1	uncharacterized protein LOC120634995	XP_039761836.1 uncharacterized protein LOC120634995 [Pararge aegeria]	41	161	89	2	8	164	5	163	5.05e-26	118
B.ovis-320.00g019390.m01.polypeptide	XP_022828357.1	uncharacterized protein LOC111357782	XP_022828357.1 uncharacterized protein LOC111357782 [Spodoptera litura]	39.4	160	95	1	5	162	638	797	9.17e-23	115
B.ovis-320.00g019390.m01.polypeptide	XP_043264017.1	uncharacterized protein LOC122404159, partial	XP_043264017.1 uncharacterized protein LOC122404159, partial [Colletes gigas]	39.6	159	94	2	8	164	82	240	2.96e-24	115
B.ovis-320.00g019390.m01.polypeptide	XP_045772161.1	uncharacterized protein LOC123872074	XP_045772161.1 uncharacterized protein LOC123872074 [Maniola jurtina]	38.2	157	95	2	10	164	779	935	8.64e-23	115
B.ovis-320.00g019390.m01.polypeptide	XP_037294360.1	uncharacterized protein LOC119189284	XP_037294360.1 uncharacterized protein LOC119189284 [Manduca sexta]	38	166	101	1	1	164	1	166	3.21e-24	115
B.ovis-320.00g019390.m01.polypeptide	XP_043264210.1	uncharacterized protein LOC122404340, partial	XP_043264210.1 uncharacterized protein LOC122404340, partial [Colletes gigas]	40	160	94	2	7	164	98	257	7.34e-24	114
B.ovis-320.00g019390.m01.polypeptide	XP_038213330.1	uncharacterized protein LOC119833410, partial	XP_038213330.1 uncharacterized protein LOC119833410, partial [Zerene cesonia]	39.4	160	95	1	7	164	713	872	1.86e-22	114
B.ovis-320.00g019390.m01.polypeptide	XP_033254489.1	uncharacterized protein LOC117193934	XP_033254489.1 uncharacterized protein LOC117193934 [Drosophila miranda]	41.3	155	88	2	8	161	68	220	1.65e-23	114
B.ovis-320.00g019390.m01.polypeptide	KLV34219.1	hypothetical protein AB894_15215	KLV34219.1 hyphypothetical protein AB894_15215 [Piscirickettsia salmonis]	39.1	161	96	1	4	162	2	162	3.16e-22	113
B.ovis-320.00g063250.m01.polypeptide	XP_020295879.1	uncharacterized protein LOC109860885	XP_020295879.1 uncharacterized protein LOC109860885 [Pseudomyrmex gracilis]	38	79	45	1	20	94	140	218	1.03e-06	61.6
B.ovis-320.00g063250.m01.polypeptide	XP_020295463.1	uncharacterized protein LOC109860641	XP_020295463.1 uncharacterized protein LOC109860641 [Pseudomyrmex gracilis]	39.5	76	42	1	24	95	20	95	8.00e-07	61.2
B.ovis-320.00g063250.m01.polypeptide	KOB76936.1	#NAME?	KOB76936.1 Gag-like protein [Operophtera brumata]	44.6	74	37	2	23	94	401	472	1.41e-05	59.3
B.ovis-320.00g063250.m01.polypeptide	KOB72329.1	#NAME?	KOB72329.1 Gag-like protein, partial [Operophtera brumata]	44.6	74	37	2	23	94	373	444	1.36e-05	59.3
B.ovis-320.00g082660.m01.polypeptide	TLM24608.1	hypothetical protein FEC38_18990, partial	TLM24608.1 hyphypothetical protein FEC38_18990, partial [Acinetobacter baumannii]	66.7	42	14	0	53	94	105	146	6.83e-09	63.2
B.ovis-320.00g082660.m01.polypeptide	TLM46755.1	hypothetical protein FEC32_18860, partial	TLM46755.1 hyphypothetical protein FEC32_18860, partial [Acinetobacter baumannii]	66.7	42	14	0	53	94	114	155	6.54e-09	63.2
B.ovis-320.00g082660.m01.polypeptide	XP_032689638.1	uncharacterized protein LOC116852965	XP_032689638.1 uncharacterized protein LOC116852965 [Odontomachus brunneus]	40.8	71	42	0	53	123	739	809	9.36e-08	61.6
B.ovis-320.00g109750.m01.polypeptide	XP_029176650.1	uncharacterized protein LOC114944781	XP_029176650.1 uncharacterized protein LOC114944781 [Nylanderia fulva]	34.5	261	120	8	284	499	665	919	2.86e-22	114
B.ovis-320.00g111980.m01.polypeptide	XP_002427039.1	Innexin inx2, putative	XP_002427039.1 Innexin inx2, putative [Pediculus humanus corporis]	87.6	97	12	0	290	386	264	360	1.48e-47	176
B.ovis-320.00g011130.m01.polypeptide	KAH9491257.1	hyphypothetical protein DERF_015989	KAH9491257.1 hyphypothetical protein DERF_015989 [Dermatophagoides farinae]	52.6	209	89	3	99	297	378	586	2.73e-65	225
B.ovis-320.00g011130.m01.polypeptide	XP_035205564.1	piggyBac transposable element-derived protein 3-like	XP_035205564.1 piggyBac transposable element-derived protein 3-like [Stegodyphus dumicola]	51.4	210	92	2	99	298	271	480	4.12e-64	219
B.ovis-320.00g020200.m01.polypeptide	XP_035205564.1	piggyBac transposable element-derived protein 3-like	XP_035205564.1 piggyBac transposable element-derived protein 3-like [Stegodyphus dumicola]	41.8	294	117	5	1	247	175	461	6.93e-65	220
B.ovis-320.00g087055.m01.polypeptide	XP_017795699.1	PREDICTED: piggyBac transposable element-derived protein 3-like	XP_017795699.1 PREDICTED: piggyBac transposable element-derived protein 3-like [Habropoda laboriosa]	79.3	29	5	1	1	28	389	417	6.77e-05	49.3
B.ovis-320.00g097900.m01.polypeptide	XP_028033700.1	piggyBac transposable element-derived protein 3-like	XP_028033700.1 piggyBac transposable element-derived protein 3-like [Bombyx mandarina]	80.2	268	53	0	1	268	262	529	2.56e-151	446
B.ovis-320.00g101980.m01.polypeptide	GFQ83332.1	meric ERCC6-PGBD3 protein	GFQ83332.1 chimeric ERCC6-PGBD3 protein [Trichonephila clavata]	48.6	140	52	2	1	120	1	140	1.59e-37	134
B.ovis-320.00g101980.m01.polypeptide	GFQ69279.1	meric ERCC6-PGBD3 protein	GFQ69279.1 chimeric ERCC6-PGBD3 protein [Trichonephila clavata]	48.6	140	52	2	1	120	1	140	1.59e-37	134
B.ovis-320.00g101980.m01.polypeptide	XP_035228262.1	piggyBac transposable element-derived protein 3-like	XP_035228262.1 piggyBac transposable element-derived protein 3-like [Stegodyphus dumicola]	47.9	140	53	2	1	120	1	140	9.16e-37	132
B.ovis-320.00g101980.m01.polypeptide	XP_035205564.1	piggyBac transposable element-derived protein 3-like	XP_035205564.1 piggyBac transposable element-derived protein 3-like [Stegodyphus dumicola]	47.1	140	54	2	1	120	341	480	2.80e-33	131
B.ovis-320.00g012960.m01.polypeptide	XP_018318911.1	uncharacterized protein LOC108732537 isoform X1	XP_018318911.1 uncharacterized protein LOC108732537 isoform X1 [Agrilus planipennis]	33.7	166	84	5	4	161	21	168	3.50e-11	69.3
B.ovis-320.00g012960.m01.polypeptide	XP_018318912.1	uncharacterized protein LOC108732537 isoform X2	XP_018318912.1 uncharacterized protein LOC108732537 isoform X2 [Agrilus planipennis]	33.7	166	84	5	4	161	21	168	3.50e-11	69.3
B.ovis-320.00g012960.m01.polypeptide	XP_021934559.1	uncharacterized protein LOC110837070 isoform X1	XP_021934559.1 uncharacterized protein LOC110837070 isoform X1 [Zootermopsis nevadensis]	47.7	88	45	1	70	156	94	181	1.87e-10	67.8
B.ovis-320.00g013650.m01.polypeptide	XP_002425741.1	lachesin precursor, putative	XP_002425741.1 lachesin precursor, putative [Pediculus humanus corporis]	94.9	99	5	0	69	167	164	262	2.69e-64	211
B.ovis-320.00g026930.m01.polypeptide	XP_002423099.1	lachesin precursor, putative	XP_002423099.1 lachesin precursor, putative [Pediculus humanus corporis]	61	154	46	3	1	140	162	315	3.05e-46	164
B.ovis-320.00g042720.m01.polypeptide	XP_014224617.1	lachesin-like	XP_014224617.1 lachesin-like [Trichogramma pretiosum]	45.1	113	52	2	1	103	252	364	1.18e-11	71.2
B.ovis-320.00g042720.m01.polypeptide	XP_002424321.1	predicted protein	XP_002424321.1 predicted protein [Pediculus humanus corporis]	94.4	36	2	0	1	36	279	314	1.41e-11	71.2
B.ovis-320.00g015430.m01.polypeptide	XP_002426841.1	dual specificity protein phosphatase, putative	XP_002426841.1 dual specificity protein phosphatase, putative [Pediculus humanus corporis]	53.3	90	42	0	6	95	7	96	3.64e-22	101
B.ovis-320.00g015430.m01.polypeptide	XP_017776694.1	PREDICTED: transmembrane protein 42	XP_017776694.1 PREDICTED: transmembrane protein 42 [Nicrophorus vespilloides]	47.4	114	56	1	5	118	6	115	9.21e-23	96.3
B.ovis-320.00g117920.m01.polypeptide	XP_002426841.1	dual specificity protein phosphatase, putative	XP_002426841.1 dual specificity protein phosphatase, putative [Pediculus humanus corporis]	53.3	90	42	0	6	95	7	96	3.64e-22	101
B.ovis-320.00g117920.m01.polypeptide	XP_017776694.1	PREDICTED: transmembrane protein 42	XP_017776694.1 PREDICTED: transmembrane protein 42 [Nicrophorus vespilloides]	47.4	114	56	1	5	118	6	115	9.21e-23	96.3
B.ovis-320.00g015730.m01.polypeptide	XP_002429661.1	krueppel c2h2-type zinc finger protein, putative	XP_002429661.1 krueppel c2h2-type zinc finger protein, putative [Pediculus humanus corporis]	58.9	214	82	2	62	269	2021	2234	5.28e-32	139
B.ovis-320.00g015740.m01.polypeptide	XP_002429661.1	krueppel c2h2-type zinc finger protein, putative	XP_002429661.1 krueppel c2h2-type zinc finger protein, putative [Pediculus humanus corporis]	67.4	611	164	3	100	675	2299	2909	1.91e-153	506
B.ovis-320.00g015760.m01.polypeptide	XP_002429661.1	krueppel c2h2-type zinc finger protein, putative	XP_002429661.1 krueppel c2h2-type zinc finger protein, putative [Pediculus humanus corporis]	70	237	70	1	36	271	3439	3675	1.98e-75	265
B.ovis-320.00g015770.m01.polypeptide	XP_002429661.1	krueppel c2h2-type zinc finger protein, putative	XP_002429661.1 krueppel c2h2-type zinc finger protein, putative [Pediculus humanus corporis]	58.8	359	140	7	59	409	3827	4185	2.30e-93	321
B.ovis-320.00g056760.m01.polypeptide	XP_002428074.1	zinc finger protein, putative	XP_002428074.1 zinc finger protein, putative [Pediculus humanus corporis]	65.2	627	139	5	23	648	493	1041	1.29e-72	265
B.ovis-320.00g056810.m01.polypeptide	XP_002428071.1	zinc finger protein Xfin, putative	XP_002428071.1 zinc finger protein Xfin, putative [Pediculus humanus corporis]	58.9	73	30	0	45	117	647	719	3.76e-18	95.1
B.ovis-320.00g015780.m01.polypeptide	XP_002429661.1	krueppel c2h2-type zinc finger protein, putative	XP_002429661.1 krueppel c2h2-type zinc finger protein, putative [Pediculus humanus corporis]	74.1	582	143	1	116	697	5012	5585	7.48e-87	319
B.ovis-320.00g082620.m01.polypeptide	KAG4067408.1	hyphypothetical protein HA402_009645	KAG4067408.1 hyphypothetical protein HA402_009645 [Bradysia odoriphaga]	24.5	322	184	11	1	284	1	301	1.78e-17	97.4
B.ovis-320.00g082650.m01.polypeptide	KFB44564.1	P005483-PA-like protein	KFB44564.1 AGAP005483-PA-like protein [Anopheles sinensis]	39.3	112	64	3	3	113	194	302	1.60e-13	84.3
B.ovis-320.00g082650.m01.polypeptide	XP_021699310.1	transcription factor grauzone-like	XP_021699310.1 transcription factor grauzone-like [Aedes aegypti]	37.7	114	67	3	3	115	439	549	2.97e-13	84
B.ovis-320.00g082650.m01.polypeptide	KXJ83656.1	hypothetical protein RP20_CCG003717	KXJ83656.1 hyphypothetical protein RP20_CCG003717 [Aedes albopictus]	36.8	114	68	3	3	115	325	435	6.38e-13	82.8
B.ovis-320.00g082650.m01.polypeptide	KXJ71424.1	hypothetical protein RP20_CCG020603	KXJ71424.1 hyphypothetical protein RP20_CCG020603 [Aedes albopictus]	36.8	114	68	3	3	115	438	548	7.08e-13	82.8
B.ovis-320.00g082650.m01.polypeptide	XP_029734214.1	transcription factor grauzone-like isoform X1	XP_029734214.1 transcription factor grauzone-like isoform X1 [Aedes albopictus]	36.8	114	68	3	3	115	443	553	7.10e-13	82.8
B.ovis-320.00g082650.m01.polypeptide	XP_029734215.1	transcription factor grauzone-like isoform X2	XP_029734215.1 transcription factor grauzone-like isoform X2 [Aedes albopictus]	36.8	114	68	3	3	115	438	548	7.08e-13	82.8
B.ovis-320.00g015810.m01.polypeptide	XP_045539761.1	zinc finger protein 567-like	XP_045539761.1 zinc finger protein 567-like [Papilio machaon]	21.2	193	111	2	2	154	71	262	2.03e-04	54.7
B.ovis-320.00g015810.m01.polypeptide	KAG6799103.1	inc finger protein	KAG6799103.1 zinc finger protein [Apis mellifera caucasica]	22.9	153	115	3	4	154	38	189	7.13e-04	52.8
B.ovis-320.00g015810.m01.polypeptide	XP_006562778.1	zinc finger protein 664 isoform X2	XP_006562778.1 zinc finger protein 664 isoform X2 [Apis mellifera]	22.9	153	115	3	4	154	126	277	9.18e-04	52.8
B.ovis-320.00g015830.m01.polypeptide	XP_002429661.1	krueppel c2h2-type zinc finger protein, putative	XP_002429661.1 krueppel c2h2-type zinc finger protein, putative [Pediculus humanus corporis]	76.4	526	116	2	28	545	6529	7054	2.84e-108	368
B.ovis-320.00g015840.m01.polypeptide	XP_002429661.1	krueppel c2h2-type zinc finger protein, putative	XP_002429661.1 krueppel c2h2-type zinc finger protein, putative [Pediculus humanus corporis]	58.4	262	97	4	268	527	7025	7276	1.34e-69	258
B.ovis-320.00g016520.m01.polypeptide	WP_165309826.1	reverse transcriptase domain-containing protein, partial	WP_165309826.1 reverse transcriptase domain-containing protein, partial [Enterobacter cloacae complex sp. 4DZ3-17B2]	44.8	96	40	3	47	131	149	242	1.30e-10	68.2
B.ovis-320.00g016520.m01.polypeptide	RYA72462.1	hypothetical protein DD595_25265, partial	RYA72462.1 hyphypothetical protein DD595_25265, partial [Enterobacter cloacae complex sp. 4DZ3-17B2]	44.8	96	40	3	47	131	71	164	3.81e-11	68.2
B.ovis-320.00g100320.m01.polypeptide	KAF5274120.1	hyphypothetical protein FQR65_LT04518	KAF5274120.1 hyphypothetical protein FQR65_LT04518 [Abscondita terminalis]	46.1	625	299	10	1	594	1	618	1.93e-165	515
B.ovis-320.00g100320.m01.polypeptide	XP_023719116.1	glycosylphosphatidylinositol anchor attachment 1 protein	XP_023719116.1 glycosylphosphatidylinositol anchor attachment 1 protein [Cryptotermes secundus]	45.1	634	304	12	1	595	1	629	8.32e-170	512
B.ovis-320.00g100320.m01.polypeptide	XP_015438425.1	PREDICTED: glycosylphosphatidylinositol anchor attachment 1 protein	XP_015438425.1 PREDICTED: glycosylphosphatidylinositol anchor attachment 1 protein [Dufourea novaeangliae]	45	624	309	10	1	595	1	619	4.61e-168	507
B.ovis-320.00g100320.m01.polypeptide	PSN54175.1	cosylphosphatidylinositol anchor attachment 1 protein	PSN54175.1 Glycosylphosphatidylinositol anchor attachment 1 protein [Blattella germanica]	47.9	568	270	9	1	548	1	562	1.32e-168	507
B.ovis-320.00g100320.m01.polypeptide	KZC05172.1	cosylphosphatidylinositol anchor attachment 1 protein	KZC05172.1 Glycosylphosphatidylinositol anchor attachment 1 protein [Dufourea novaeangliae]	44.9	624	310	10	1	595	1	619	1.30e-167	506
B.ovis-320.00g100320.m01.polypeptide	XP_021914029.1	glycosylphosphatidylinositol anchor attachment 1 protein	XP_021914029.1 glycosylphosphatidylinositol anchor attachment 1 protein [Zootermopsis nevadensis]	44.1	633	309	9	1	595	1	626	5.77e-167	505
B.ovis-320.00g100320.m01.polypeptide	XP_020282077.1	glycosylphosphatidylinositol anchor attachment 1 protein	XP_020282077.1 glycosylphosphatidylinositol anchor attachment 1 protein [Pseudomyrmex gracilis]	45.6	620	309	8	1	595	1	617	3.45e-167	505
B.ovis-320.00g100320.m01.polypeptide	XP_011158602.1	glycosylphosphatidylinositol anchor attachment 1 protein	XP_011158602.1 glycosylphosphatidylinositol anchor attachment 1 protein [Solenopsis invicta]	44.4	626	309	11	1	595	1	618	1.47e-166	503
B.ovis-320.00g100320.m01.polypeptide	KAF5275044.1	hyphypothetical protein FQA39_LY06981	KAF5275044.1 hyphypothetical protein FQA39_LY06981 [Lamprigera yunnana]	43.5	642	318	9	1	600	1	639	4.47e-166	503
B.ovis-320.00g100320.m01.polypeptide	XP_011702016.1	PREDICTED: glycosylphosphatidylinositol anchor attachment 1 protein	XP_011702016.1 PREDICTED: glycosylphosphatidylinositol anchor attachment 1 protein [Wasmannia auropunctata]	44.9	623	310	10	1	595	1	618	1.17e-165	501
B.ovis-320.00g100320.m01.polypeptide	TGZ53810.1	cosylphosphatidylinositol anchor attachment 1 protein	TGZ53810.1 Glycosylphosphatidylinositol anchor attachment 1 protein [Temnothorax longispinosus]	45.1	619	312	10	1	595	1	615	1.50e-165	501
B.ovis-320.00g100320.m01.polypeptide	XP_012061584.1	PREDICTED: glycosylphosphatidylinositol anchor attachment 1 protein	XP_012061584.1 PREDICTED: glycosylphosphatidylinositol anchor attachment 1 protein [Atta cephalotes]	44.8	620	313	10	1	595	1	616	4.38e-165	499
B.ovis-320.00g100320.m01.polypeptide	XP_031830500.1	glycosylphosphatidylinositol anchor attachment 1 protein	XP_031830500.1 glycosylphosphatidylinositol anchor attachment 1 protein [Nomia melanderi]	44.8	640	314	12	1	607	1	634	4.98e-165	499
B.ovis-320.00g100320.m01.polypeptide	XP_018348813.1	PREDICTED: glycosylphosphatidylinositol anchor attachment 1 protein	XP_018348813.1 PREDICTED: glycosylphosphatidylinositol anchor attachment 1 protein [Trachymyrmex septentrionalis]	44.3	623	314	10	1	595	1	618	6.39e-165	499
B.ovis-320.00g100320.m01.polypeptide	XP_018051414.1	PREDICTED: glycosylphosphatidylinositol anchor attachment 1 protein	XP_018051414.1 PREDICTED: glycosylphosphatidylinositol anchor attachment 1 protein [Atta colombica]	44.7	620	314	10	1	595	1	616	6.19e-165	499
B.ovis-320.00g100320.m01.polypeptide	XP_011056613.1	PREDICTED: glycosylphosphatidylinositol anchor attachment 1 protein	XP_011056613.1 PREDICTED: glycosylphosphatidylinositol anchor attachment 1 protein [Acromyrmex echinatior]	44.3	623	314	10	1	595	1	618	1.32e-164	498
B.ovis-320.00g100320.m01.polypeptide	XP_034933569.1	glycosylphosphatidylinositol anchor attachment 1 protein	XP_034933569.1 glycosylphosphatidylinositol anchor attachment 1 protein [Chelonus insularis]	45	627	309	10	1	595	1	623	1.50e-164	498
B.ovis-320.00g100320.m01.polypeptide	KAG5321588.1	PAA1 protein, partial	KAG5321588.1 GPAA1 protein, partial [Acromyrmex heyeri]	44.3	623	314	10	1	595	1	618	1.86e-164	498
B.ovis-320.00g100320.m01.polypeptide	KAG5346524.1	PAA1 protein, partial	KAG5346524.1 GPAA1 protein, partial [Acromyrmex charruanus]	44.3	623	314	10	1	595	1	618	1.86e-164	498
B.ovis-320.00g100320.m01.polypeptide	XP_012285987.1	glycosylphosphatidylinositol anchor attachment 1 protein	XP_012285987.1 glycosylphosphatidylinositol anchor attachment 1 protein [Orussus abietinus]	44	639	318	11	1	614	1	624	1.69e-164	498
B.ovis-320.00g100320.m01.polypeptide	KAF2903203.1	hyphypothetical protein ILUMI_02983	KAF2903203.1 hyphypothetical protein ILUMI_02983 [Ignelater luminosus]	44.1	657	312	12	1	605	1	654	5.31e-164	498
B.ovis-320.00g100320.m01.polypeptide	XP_034183874.1	glycosylphosphatidylinositol anchor attachment 1 protein isoform X1	XP_034183874.1 glycosylphosphatidylinositol anchor attachment 1 protein isoform X1 [Osmia lignaria]	43.8	635	324	12	1	607	1	630	2.47e-164	498
B.ovis-320.00g100320.m01.polypeptide	XP_018359143.1	PREDICTED: glycosylphosphatidylinositol anchor attachment 1 protein	XP_018359143.1 PREDICTED: glycosylphosphatidylinositol anchor attachment 1 protein [Trachymyrmex cornetzi]	44.3	623	314	10	1	595	1	618	2.63e-164	498
B.ovis-320.00g100320.m01.polypeptide	XP_029052423.1	glycosylphosphatidylinositol anchor attachment 1 protein	XP_029052423.1 glycosylphosphatidylinositol anchor attachment 1 protein [Osmia bicornis bicornis]	44	621	318	10	1	595	1	617	2.39e-164	498
B.ovis-320.00g100320.m01.polypeptide	XP_018406135.1	PREDICTED: glycosylphosphatidylinositol anchor attachment 1 protein	XP_018406135.1 PREDICTED: glycosylphosphatidylinositol anchor attachment 1 protein [Cyphomyrmex costatus]	44.9	622	312	10	1	595	1	618	3.84e-164	497
B.ovis-320.00g100320.m01.polypeptide	KAG5317262.1	PAA1 protein, partial	KAG5317262.1 GPAA1 protein, partial [Pseudoatta argentina]	44.3	623	314	10	1	595	1	618	5.25e-164	497
B.ovis-320.00g100320.m01.polypeptide	XP_018299961.1	PREDICTED: glycosylphosphatidylinositol anchor attachment 1 protein	XP_018299961.1 PREDICTED: glycosylphosphatidylinositol anchor attachment 1 protein [Trachymyrmex zeteki]	44.5	623	313	10	1	595	1	618	5.25e-164	497
B.ovis-320.00g100320.m01.polypeptide	XP_011646841.1	glycosylphosphatidylinositol anchor attachment 1 protein	XP_011646841.1 glycosylphosphatidylinositol anchor attachment 1 protein [Pogonomyrmex barbatus]	44.6	621	314	10	1	595	1	617	1.02e-163	496
B.ovis-320.00g100320.m01.polypeptide	XP_029159753.1	glycosylphosphatidylinositol anchor attachment 1 protein-like	XP_029159753.1 glycosylphosphatidylinositol anchor attachment 1 protein-like [Nylanderia fulva]	44.6	623	312	10	1	595	1	618	1.05e-163	496
B.ovis-320.00g100320.m01.polypeptide	XP_011865891.1	PREDICTED: glycosylphosphatidylinositol anchor attachment 1 protein	XP_011865891.1 PREDICTED: glycosylphosphatidylinositol anchor attachment 1 protein [Vollenhovia emeryi]	44.6	623	312	10	1	595	1	618	1.05e-163	496
B.ovis-320.00g100320.m01.polypeptide	XP_029171921.1	LOW QUALITY PROTEIN: glycosylphosphatidylinositol anchor attachment 1 protein-like	XP_029171921.1 LOW QUALITY PROTEIN: glycosylphosphatidylinositol anchor attachment 1 protein-like [Nylanderia fulva]	44.5	623	313	10	1	595	1	618	1.05e-163	496
B.ovis-320.00g100320.m01.polypeptide	XP_011268265.1	glycosylphosphatidylinositol anchor attachment 1 protein	XP_011268265.1 glycosylphosphatidylinositol anchor attachment 1 protein [Camponotus floridanus]	45	613	315	10	1	595	1	609	2.15e-163	495
B.ovis-320.00g100320.m01.polypeptide	XP_033339508.1	glycosylphosphatidylinositol anchor attachment 1 protein	XP_033339508.1 glycosylphosphatidylinositol anchor attachment 1 protein [Megalopta genalis]	44.7	622	312	10	1	595	1	617	2.78e-163	495
B.ovis-320.00g100320.m01.polypeptide	XP_011496329.1	PREDICTED: glycosylphosphatidylinositol anchor attachment 1 protein	XP_011496329.1 PREDICTED: glycosylphosphatidylinositol anchor attachment 1 protein [Ceratosolen solmsi marchali]	43.5	626	319	9	1	595	1	622	2.96e-163	495
B.ovis-320.00g100320.m01.polypeptide	XP_011146464.1	glycosylphosphatidylinositol anchor attachment 1 protein	XP_011146464.1 glycosylphosphatidylinositol anchor attachment 1 protein [Harpegnathos saltator]	44.3	623	315	10	1	595	1	619	3.80e-163	494
B.ovis-320.00g100320.m01.polypeptide	XP_029663471.1	glycosylphosphatidylinositol anchor attachment 1 protein isoform X2	XP_029663471.1 glycosylphosphatidylinositol anchor attachment 1 protein isoform X2 [Formica exsecta]	44.6	621	314	10	1	595	1	617	4.05e-163	494
B.ovis-320.00g100320.m01.polypeptide	XP_003707027.1	PREDICTED: glycosylphosphatidylinositol anchor attachment 1 protein	XP_003707027.1 PREDICTED: glycosylphosphatidylinositol anchor attachment 1 protein [Megachile rotundata]	44.2	622	316	10	1	595	1	618	1.11e-162	493
B.ovis-320.00g100320.m01.polypeptide	XP_043786986.1	glycosylphosphatidylinositol anchor attachment 1 protein	XP_043786986.1 glycosylphosphatidylinositol anchor attachment 1 protein [Apis laboriosa]	44.4	619	317	10	1	595	1	616	1.52e-162	493
B.ovis-320.00g100320.m01.polypeptide	XP_047120163.1	glycosylphosphatidylinositol anchor attachment 1 protein	XP_047120163.1 glycosylphosphatidylinositol anchor attachment 1 protein [Schistocerca piceifrons]	41	663	317	10	1	595	1	657	1.29e-161	492
B.ovis-320.00g100320.m01.polypeptide	XP_046738972.1	glycosylphosphatidylinositol anchor attachment 1 protein isoform X1	XP_046738972.1 glycosylphosphatidylinositol anchor attachment 1 protein isoform X1 [Diprion similis]	44	620	318	10	1	595	1	616	3.23e-162	492
B.ovis-320.00g100320.m01.polypeptide	XP_016920538.1	glycosylphosphatidylinositol anchor attachment 1 protein	XP_016920538.1 glycosylphosphatidylinositol anchor attachment 1 protein [Apis cerana]	44.2	620	317	11	1	595	1	616	3.03e-162	492
B.ovis-320.00g100320.m01.polypeptide	XP_031771690.1	LOW QUALITY PROTEIN: glycosylphosphatidylinositol anchor attachment 1 protein	XP_031771690.1 LOW QUALITY PROTEIN: glycosylphosphatidylinositol anchor attachment 1 protein [Apis florea]	44.2	620	317	10	1	595	1	616	3.03e-162	492
B.ovis-320.00g100320.m01.polypeptide	XP_975265.1	EDICTED: glycosylphosphatidylinositol anchor attachment 1 protein	XP_975265.1 PREDICTED: glycosylphosphatidylinositol anchor attachment 1 protein [Tribolium castaneum]	45	640	289	10	1	582	1	635	1.42e-161	492
B.ovis-320.00g100320.m01.polypeptide	XP_014214858.1	glycosylphosphatidylinositol anchor attachment 1 protein isoform X1	XP_014214858.1 glycosylphosphatidylinositol anchor attachment 1 protein isoform X1 [Copidosoma floridanum]	42.7	648	320	13	1	614	1	631	5.34e-162	492
B.ovis-320.00g100320.m01.polypeptide	XP_023246706.1	glycosylphosphatidylinositol anchor attachment 1 protein isoform X2	XP_023246706.1 glycosylphosphatidylinositol anchor attachment 1 protein isoform X2 [Copidosoma floridanum]	42.3	650	322	13	1	614	1	633	5.70e-162	492
B.ovis-320.00g100320.m01.polypeptide	XP_043277849.1	glycosylphosphatidylinositol anchor attachment 1 protein isoform X2	XP_043277849.1 glycosylphosphatidylinositol anchor attachment 1 protein isoform X2 [Venturia canescens]	44.3	630	307	11	1	595	1	621	5.34e-162	492
B.ovis-320.00g100320.m01.polypeptide	XP_043263869.1	glycosylphosphatidylinositol anchor attachment 1 protein	XP_043263869.1 glycosylphosphatidylinositol anchor attachment 1 protein [Colletes gigas]	43	621	325	9	1	595	1	618	1.33e-161	491
B.ovis-320.00g100320.m01.polypeptide	XP_029663469.1	glycosylphosphatidylinositol anchor attachment 1 protein isoform X1	XP_029663469.1 glycosylphosphatidylinositol anchor attachment 1 protein isoform X1 [Formica exsecta]	44.5	622	314	11	1	595	1	618	1.33e-161	491
B.ovis-320.00g100320.m01.polypeptide	XP_047001576.1	glycosylphosphatidylinositol anchor attachment 1 protein	XP_047001576.1 glycosylphosphatidylinositol anchor attachment 1 protein [Schistocerca americana]	40.9	663	318	10	1	595	1	657	5.15e-161	491
B.ovis-320.00g100320.m01.polypeptide	XP_046415109.1	glycosylphosphatidylinositol anchor attachment 1 protein isoform X1	XP_046415109.1 glycosylphosphatidylinositol anchor attachment 1 protein isoform X1 [Neodiprion fabricii]	43.7	620	320	9	1	595	1	616	1.29e-161	491
B.ovis-320.00g100320.m01.polypeptide	XP_026299102.1	glycosylphosphatidylinositol anchor attachment 1 protein	XP_026299102.1 glycosylphosphatidylinositol anchor attachment 1 protein [Apis mellifera]	44.4	620	316	11	1	595	1	616	1.21e-161	491
B.ovis-320.00g100320.m01.polypeptide	XP_015523667.1	glycosylphosphatidylinositol anchor attachment 1 protein isoform X1	XP_015523667.1 glycosylphosphatidylinositol anchor attachment 1 protein isoform X1 [Neodiprion lecontei]	43.7	620	320	10	1	595	1	616	1.82e-161	490
B.ovis-320.00g100320.m01.polypeptide	XP_011347337.1	glycosylphosphatidylinositol anchor attachment 1 protein	XP_011347337.1 glycosylphosphatidylinositol anchor attachment 1 protein [Ooceraea biroi]	43.8	623	318	11	1	595	1	619	2.73e-161	490
B.ovis-320.00g016810.m01.polypeptide	XP_002426240.1	tubulin beta-1 chain	XP_002426240.1 tubulin beta-1 chain [Pediculus humanus corporis]	97.3	447	1	1	1	436	1	447	0	865
B.ovis-320.00g016810.m01.polypeptide	XP_026272714.1	tubulin beta-1 chain isoform X2	XP_026272714.1 tubulin beta-1 chain isoform X2 [Frankliniella occidentalis]	97.1	447	2	1	1	436	1	447	0	864
B.ovis-320.00g016810.m01.polypeptide	XP_017785659.1	PREDICTED: tubulin beta-1 chain	XP_017785659.1 PREDICTED: tubulin beta-1 chain [Nicrophorus vespilloides]	97.1	447	2	1	1	436	1	447	2.01e-315	863
B.ovis-320.00g016810.m01.polypeptide	XP_019758117.1	PREDICTED: tubulin beta-1 chain	XP_019758117.1 PREDICTED: tubulin beta-1 chain [Dendroctonus ponderosae]	96.9	447	3	1	1	436	1	447	2.01e-315	863
B.ovis-320.00g016810.m01.polypeptide	XP_015375815.1	PREDICTED: tubulin beta-1 chain	XP_015375815.1 PREDICTED: tubulin beta-1 chain [Diuraphis noxia]	96.9	447	3	1	1	436	1	447	2.01e-315	862
B.ovis-320.00g016810.m01.polypeptide	XP_018568298.1	tubulin beta-1 chain	XP_018568298.1 tubulin beta-1 chain [Anoplophora glabripennis]	96.9	447	3	1	1	436	1	447	4.01e-315	862
B.ovis-320.00g016810.m01.polypeptide	XP_026476976.1	tubulin beta-1 chain	XP_026476976.1 tubulin beta-1 chain [Ctenocephalides felis]	96.9	447	3	1	1	436	1	447	8.03e-315	861
B.ovis-320.00g016810.m01.polypeptide	XP_031328967.1	tubulin beta-1 chain	XP_031328967.1 tubulin beta-1 chain [Photinus pyralis]	96.9	447	3	1	1	436	1	447	8.03e-315	861
B.ovis-320.00g016810.m01.polypeptide	QIB02610.1	a-tubulin	QIB02610.1 beta-tubulin [Eucryptorrhynchus scrobiculatus]	96.9	447	3	1	1	436	1	447	8.03e-315	861
B.ovis-320.00g016810.m01.polypeptide	XP_019881730.1	PREDICTED: LOW QUALITY PROTEIN: tubulin beta-1 chain-like	XP_019881730.1 PREDICTED: LOW QUALITY PROTEIN: tubulin beta-1 chain-like [Aethina tumida]	96.9	447	3	1	1	436	1	447	1.00e-314	861
B.ovis-320.00g016810.m01.polypeptide	XP_008480683.1	tubulin beta-1 chain	XP_008480683.1 tubulin beta-1 chain [Diaphorina citri]	96.9	447	3	1	1	436	1	447	1.40e-314	860
B.ovis-320.00g016810.m01.polypeptide	XP_014254345.1	tubulin beta-1 chain isoform X2	XP_014254345.1 tubulin beta-1 chain isoform X2 [Cimex lectularius]	96.4	447	5	1	1	436	1	447	1.40e-314	860
B.ovis-320.00g016810.m01.polypeptide	XP_023710036.1	tubulin beta-1 chain	XP_023710036.1 tubulin beta-1 chain [Cryptotermes secundus]	96.6	447	4	1	1	436	1	447	1.40e-314	860
B.ovis-320.00g016810.m01.polypeptide	XP_046386386.1	tubulin beta-1 chain	XP_046386386.1 tubulin beta-1 chain [Ischnura elegans]	96.9	447	3	1	1	436	1	447	1.40e-314	860
B.ovis-320.00g016810.m01.polypeptide	XP_022207921.1	tubulin beta-1 chain	XP_022207921.1 tubulin beta-1 chain [Nilaparvata lugens]	96.4	447	5	1	1	436	1	447	1.40e-314	860
B.ovis-320.00g016810.m01.polypeptide	NP_001177327.1	tubulin beta-1	NP_001177327.1 tubulin beta-1 [Acyrthosiphon pisum]	96.6	447	4	1	1	436	1	447	2.01e-314	860
B.ovis-320.00g016810.m01.polypeptide	XP_023712864.1	tubulin beta-1 chain	XP_023712864.1 tubulin beta-1 chain [Cryptotermes secundus]	96.6	447	4	1	1	436	1	447	2.81e-314	860
B.ovis-320.00g016810.m01.polypeptide	XP_012265395.1	tubulin beta-1 chain	XP_012265395.1 tubulin beta-1 chain [Athalia rosae]	96.6	447	4	1	1	436	1	447	2.81e-314	860
B.ovis-320.00g016810.m01.polypeptide	XP_018327165.1	tubulin beta-1 chain	XP_018327165.1 tubulin beta-1 chain [Agrilus planipennis]	96.6	447	4	1	1	436	1	447	4.01e-314	859
B.ovis-320.00g016810.m01.polypeptide	XP_008549048.1	PREDICTED: tubulin beta-1 chain	XP_008549048.1 PREDICTED: tubulin beta-1 chain [Microplitis demolitor]	96.6	447	4	1	1	436	1	447	4.01e-314	859
B.ovis-320.00g016810.m01.polypeptide	XP_024215242.1	tubulin beta-1 chain isoform X2	XP_024215242.1 tubulin beta-1 chain isoform X2 [Halyomorpha halys]	96.9	445	3	1	1	434	1	445	4.01e-314	859
B.ovis-320.00g016810.m01.polypeptide	XP_031622460.1	tubulin beta-1 chain	XP_031622460.1 tubulin beta-1 chain [Contarinia nasturtii]	96.6	447	4	1	1	436	1	447	4.01e-314	859
B.ovis-320.00g016810.m01.polypeptide	QBB01766.1	ulin beta-1 chain, partial	QBB01766.1 Tubulin beta-1 chain, partial [Cotesia chilonis]	96.6	447	4	1	1	436	5	451	4.77e-314	859
[truncated: 22,982 more rows]
